# Supplementary material for: Single-cell analysis reveals inflammatory interactions driving macular degeneration
Source: Nat Commun. 2023 May 5;14:2589. doi: 10.1038/s41467-023-37025-7 (PMC10162998; doi:10.1038/s41467-023-37025-7)
Supplement: Supplementary file 3 — Source Data [file 41467_2023_37025_MOESM3_ESM.zip]

Archive with 22 entries (21 files):
- Source Data/
- __MACOSX/._Source Data
- Source Data/Cell-types by AMD condition of origin.xlsx
- __MACOSX/Source Data/._Cell-types by AMD condition of origin.xlsx
- Source Data/CATCH-based differential expression analysis between control-enriched and early stage-enriched astrocytes in Alzheimer's disease.xlsx
- __MACOSX/Source Data/._CATCH-based differential expression analysis between control-enriched and early stage-enriched astrocytes in Alzheimer's disease.xlsx
- Source Data/CATCH-based differential expression analysis between control-enriched and dry AMD-enriched astrocytes in AMD.xlsx
- __MACOSX/Source Data/._CATCH-based differential expression analysis between control-enriched and dry AMD-enriched astrocytes in AMD.xlsx
- Source Data/CATCH-based differential expression analysis between control-enriched and early stage-enriched microglia in Alzheimer's disease.xlsx
- __MACOSX/Source Data/._CATCH-based differential expression analysis between control-enriched and early stage-enriched microglia in Alzheimer's disease.xlsx
- Source Data/Source_Data Fig 3g and 4h.xlsx
- __MACOSX/Source Data/._Source_Data Fig 3g and 4h.xlsx
- Source Data/CATCH-based differential expression analysis between control-enriched and acute active-enriched astrocytes in MS.xlsx
- __MACOSX/Source Data/._CATCH-based differential expression analysis between control-enriched and acute active-enriched astrocytes in MS.xlsx
- Source Data/CATCH-based differential expression analysis between control-enriched and dry AMD-enriched microglia in AMD.xlsx
- __MACOSX/Source Data/._CATCH-based differential expression analysis between control-enriched and dry AMD-enriched microglia in AMD.xlsx
- Source Data/CATCH-based differential expression analysis between control enriched and acute active-enriched microglia in MS.xlsx
- __MACOSX/Source Data/._CATCH-based differential expression analysis between control enriched and acute active-enriched microglia in MS.xlsx
- Source Data/Figure 6 source data.xlsx
- __MACOSX/Source Data/._Figure 6 source data.xlsx
- Source Data/Source_Data Supplementary Fig 8.xlsx
- __MACOSX/Source Data/._Source_Data Supplementary Fig 8.xlsx
