# Supplementary material for: Single-cell analysis reveals inflammatory interactions driving macular degeneration
Source: Nat Commun. 2023 May 5;14:2589. doi: 10.1038/s41467-023-37025-7 (PMC10162998; doi:10.1038/s41467-023-37025-7)
Supplement: Supplementary file 3 — Source Data [file 41467_2023_37025_MOESM3_ESM.zip › Source Data/Cell-types by AMD condition of origin.xlsx]

## Sheet: Sheet 1 - Supplementary Dataset
Source Data 1
	Healthy Control	Dry AMD	Neovascular AMD
Amacrine	1436	952	1078
Astrocytes	128	164	182
Bipolar	4063	3240	4092
Cones	1176	1473	934
Horizontal	1004	809	1000
Microglia	24	53	64
MullerGlia	1170	923	1087
RGC	1517	1110	1429
Rods	6065	10233	5012
Vascular	27	16	37
