# Supplementary material for: Single-cell analysis reveals inflammatory interactions driving macular degeneration
Source: Nat Commun. 2023 May 5;14:2589. doi: 10.1038/s41467-023-37025-7 (PMC10162998; doi:10.1038/s41467-023-37025-7)
Supplement: Supplementary file 3 — Source Data [file 41467_2023_37025_MOESM3_ESM.zip › Source Data/CATCH-based differential expression analysis between control-enriched and early stage-enriched astrocytes in Alzheimer's disease.xlsx]

## Sheet: Sheet 1 - Supplementary Dataset
Source Data 6
	Mean Expression	Log Fold Change	EMD
MT-ND3	2.712658112046324	1.0536915531821072	2.1364241104939077
MT-ND2	3.0355838459645463	0.7551145489274125	1.7004650185728654
MT-ND4	3.4854440701116554	0.6019774232203057	1.5399405019163055
MT-ATP6	3.022205296857608	0.6729525879604871	1.5027705033662526
MT-CO3	3.9730535984532382	0.5034968612198478	1.4597537009883959
MT-CYB	3.0227008935857675	0.6330341888272613	1.4100594273311924
MT-CO2	3.188361433270669	0.6030629619034065	1.4070983726266433
MT-ND1	2.6087727829189427	0.7260396347493877	1.404158488073044
GJA1	2.9575837116650567	0.4717296025430122	1.0117323082028011
CLU	4.1226052052199105	0.3385295736059416	1.0092228214066048
DPP10	2.621916311578439	-0.5102556784662589	0.8746387165689229
RASGEF1B	2.312299595478926	0.4343992681480113	0.8143523509479542
MT1E	1.658300266697322	0.6213973671888516	0.7791566533221226
LINGO1	2.1954975904756897	0.42227820416395334	0.7623006688413596
GLUL	3.63262	0.29238131945942397	0.7590635493237039
MT2A	2.819164046282888	0.3627928554336704	0.7562517102693438
CPE	3.7041776432373568	0.27543868621127016	0.7283476561007218
TENM2	2.4852929287880254	-0.4050232526910172	0.6685250128524426
MT-CO1	2.849508589033385	0.3197276230982457	0.6543258681648783
MT-ND5	0.8289760215800273	1.021449028509472	0.6362744388500982
SLC26A3	1.2781995766134777	0.5769833249596958	0.6310233981454373
FAM155A	3.2449954767050215	-0.2685989934006833	0.5876472300554892
GFAP	1.7209200085685599	0.434569850708651	0.5754964212172506
PSAP	1.9618542663962504	0.3824347647716156	0.5445441521619403
AQP4	2.812420935664212	0.2647419521534553	0.5395871827333765
CSRP1	1.0397357840127088	0.6835380916607265	0.5298265971745597
NRXN1	6.188860969972884	-0.11764413777331298	0.5287834553385644
ATP1B2	2.2076294451518614	0.3268055174500285	0.518009469361857
CD81	1.245823541301554	0.5653250382946634	0.5163307780007786
TMBIM6	1.2388073797280945	0.522641534447465	0.4753233098086976
ITM2C	1.9883231887981965	0.3301173513247954	0.4732775076991199
MSI2	3.618116932052147	-0.18352843709603026	0.4522032351971801
NTM	6.126091349487662	-0.10656869332980869	0.45082908240129393
METTL7A	1.4227561459557903	0.4297113932915513	0.44366738596858757
MT1G	0.8817198210721141	0.6558274194508485	0.4426032297028636
NAT8L	1.5378872558858774	0.3969014324232585	0.4415654335312242
LRRTM4	1.2784883078119536	-0.5217606849244939	0.437151787160803
GPR37L1	1.514185532651032	0.39616375559350875	0.4339713884157909
GPRC5B	1.780988879840874	0.33635870437577337	0.43091676359523085
SLC39A12	1.4627349579304176	0.4005379784684705	0.43081425032848053
PITPNC1	4.86634	-0.12849317828549267	0.429680341253297
MT-ND4L	0.4562091967624348	1.2254959362564941	0.4280719765110961
PLPP3	2.6904732026797307	0.22059396286953084	0.4220259096342547
KCNJ10	1.0384829670494602	0.5417248503735163	0.4204031502583164
FBXL7	3.1551109023078996	-0.19228377527774287	0.41352444209761463
SDC4	1.1369443987243137	0.49700457600414516	0.4127045066214493
PRNP	1.1553766845293667	0.47923067355926646	0.4038409052057685
RANBP3L	2.576718645789899	0.21717303856674272	0.39775670831407284
ZFP36L1	1.1265732005093745	0.4380937989408412	0.3844024285154921
APC	2.3710736782886053	-0.23744950124226596	0.38146953259633465
MMD2	1.0837995077175835	-0.5339833184851749	0.37915001989900454
CKB	2.8414659303038805	0.18657656494414177	0.3779950114460124
BSG	1.165804314315287	0.44555707368208525	0.3779123052657609
FNBP1	2.248587250010329	-0.2421717693282335	0.3688673887935461
ZNF98	2.2559250108874376	-0.2407773474291084	0.3682711299110169
GPC5	6.446094648160853	-0.08249427825247589	0.3674744493054622
PAMR1	1.6208853460782744	-0.33401080316715215	0.36686499264432526
PBXIP1	0.9182763318902505	0.5388949215920801	0.36319621847737904
HSP90AA1	1.636407208835856	0.283379318422219	0.34791304630513725
ACOT11	1.5805565533437644	-0.32668248800598926	0.3467235230802456
HEPACAM	1.5331507750248343	0.31235734868592546	0.3441148602247647
CTNNA2	7.135114876593167	-0.06706616507897442	0.3423250156195875
ITPR2	2.609895330197516	-0.1887115399439122	0.34022734453371967
NKAIN3	3.4997710379932663	-0.13537553002705457	0.33868219976886726
MT1M	0.6821456807862251	0.6311189115016035	0.3356335283128674
TSC22D1	0.9604843459731494	0.47606805726549667	0.3340106131071229
TMEM241	1.1725122801858816	-0.4181159433651026	0.3329169472905852
ARHGAP24	2.4019895060802896	-0.2013037817375614	0.32947415682275744
WFS1	0.778455512122908	0.5736420307339566	0.3291149750152853
SPARCL1	4.036869059291036	0.11544375318454932	0.327937849877756
TXNIP	0.4670793038358613	0.9109644988921884	0.3215610136524889
CABLES1	2.4439194965309214	-0.19010830312888097	0.3187311053768931
HTRA1	1.1505589746049059	0.3793293750621019	0.3159853346559473
PTGDS	3.329376700984877	0.13292634444571944	0.3150987518076401
SOX9	0.8900178324328739	0.48362436650202495	0.314841825705933
SIRPA	1.102306771888503	0.3926352896225342	0.31379406889168593
FLRT2	1.9468874454823977	0.2252117674438217	0.3122718976138663
C10orf54	0.6407441972103131	0.6552981961232393	0.3118130146203073
CRYAB	0.6266201102770915	0.6217658747104123	0.30718208380256445
MRAS	1.1262724604896193	0.3758520369635938	0.30645357287257774
PARK2	2.356544613144422	-0.18339417268080474	0.29472891506218274
ATP1A2	3.5724017339290675	0.11697799757500897	0.2939415210699946
PIK3C2A	1.2957519329506995	-0.33396244663839764	0.2938351606897667
PTPRG	1.8821298712025416	-0.2266715275453261	0.29382144631433504
AGT	1.4370272600841842	0.2826222731158584	0.29268974945233767
FTH1	3.3468092925240556	-0.07551285759028435	0.29160604869169937
ESRRG	1.5697177310622656	-0.26595331437707226	0.2893740438650606
VIM	0.7458487241188693	0.5215380276152203	0.28909307819455066
EPHB1	1.3293816165279984	-0.32264294547151273	0.2887731816683422
ENO1	0.9554676374325207	0.40357167200314353	0.286591614058658
CSGALNACT1	2.3629300375464286	-0.1750923821012695	0.2865729883165151
GRIA2	1.6598326316813845	-0.2533923358849613	0.2858914229545286
PLXNB1	1.1252839816298583	0.3480786393670611	0.2845673548241061
3	1.6006090999360596	0.24806078885512134	0.2836639932031675
ZHX2	1.4285541941525635	-0.2895560927117194	0.2792501410640768
RERG	1.1422087830103027	-0.3466364478918677	0.27858421420262464
ITM2B	1.3230154527970766	0.28200896753016524	0.2780970345053889
TPT1	0.4684114452879978	0.7728580598099064	0.2777354504556304
GABRB1	3.2164571814041767	-0.12391031852738124	0.27756509643198457
ANGPTL4	1.0723521685934199	0.346280194186754	0.2743610500671495
RYR3	3.8634142194104175	-0.10086008755363186	0.273468
HSPB1	0.8104224830207928	0.43175256117108535	0.27318790994901965
CLYBL	1.1807090400558222	-0.33857568805020943	0.27202523791366157
RNF19B	0.4176359676488585	0.8133679384414269	0.26875827020168086
FRMD4A	1.2596639923776796	-0.3139202760260942	0.2682281170078892
ZNRF3	3.2263467886379504	-0.11926079834364206	0.2664576529923361
GAPDH	1.448542795582999	0.24806016423127764	0.26456045560699737
SLC39A11	2.260370787622068	0.1328062832196642	0.26380191503048395
SFXN5	2.880959537554702	-0.13175698992743895	0.2621675914823812
NRG3	6.094656720978998	-0.06234386695961493	0.2620376475256984
MACROD2	2.257984833563732	-0.16980390205744392	0.26194990257662054
FMN2	3.530065886581058	-0.10714454876950848	0.26155027855924207
CST3	3.642921846779414	0.09971831830523287	0.26071041617821994
TMEM108	1.3103744345644752	-0.2934785139433414	0.25979446906906245
ZNF518A	1.097565187422391	-0.3493460945480104	0.2574780162584317
MT3	2.2090658651956945	0.16115925841649426	0.25691809532447296
CAMTA1	1.9182442040963366	-0.19300046600690582	0.2555357255334433
NR2F1	0.49801026935884996	0.6818220324981772	0.25364491899970953
TPP1	0.4860755669433395	0.695409356520939	0.2528065013174687
KALRN	1.187689872053962	-0.3150680582368852	0.2521708388324975
LSAMP	7.814288842311267	-0.045034246270901544	0.25164695332188525
PCDH9	7.321419585959097	-0.046731584795006914	0.250463551343988
GJB6	1.0334953958910087	0.33500141627721725	0.250027109571779
WLS	1.3264369876327813	0.2617121011874836	0.24863601524243034
CHI3L1	0.6270265811338724	0.39573314127863757	0.247816965864192
DHFR	0.33602131900213855	0.9587133289574884	0.24712185286266936
SON	2.032813127082951	0.1714573014053524	0.24695892333962352
NCKAP5	2.0976315495271103	-0.14192929705670015	0.24607382272247869
FBXO2	0.521168	0.6053302844971287	0.2442778681614948
SMYD3	2.005395849095196	-0.17754436328961465	0.24332097606685957
PBX1	1.7241498892629747	-0.189368367139141	0.24301735874585245
SLC38A2	0.3370278319809479	0.9434995547061117	0.2429486265851163
LRRC16A	2.879610582928527	-0.12218802911935275	0.24187348788036767
DST	3.6357435700637586	0.05833475192604075	0.24003298651916868
ITPKB	1.8346849917775885	0.1771209389650888	0.23964647893658525
LRP1	1.2952990007743177	0.25681652299409174	0.23818898193222432
FAM184A	1.4467799617481736	-0.24202002636818917	0.237862777126764
PPP1R1B	0.6575184331405264	0.49013756644198614	0.2367617127186964
SLC1A4	0.9022399430366806	0.3602011247676749	0.23549608022449953
EMX2	1.1941588928096034	0.2745402305116695	0.2352580557259288
NHSL1	2.282632308018338	-0.14148288302702972	0.2345842206637248
CDHR3	1.2700640662638065	-0.2686688764618929	0.23411780987849756
SLC1A2	7.3216740737700645	-0.04113061323077434	0.23263828036955336
PTMA	0.6100448001984005	0.44181881687016406	0.2320155304408958
ACSS1	1.705945406636444	-0.19836467143901615	0.23144598700614943
RHOB	0.7183936747606705	0.43932389823089923	0.23073086840599039
MGLL	1.0816418487283321	0.2953219090330813	0.2298768251157805
FHIT	2.796687302377724	-0.11843827250019312	0.22935886416722062
CLIP1	1.1152488350808551	-0.3039246363472502	0.22906364006495933
RGS7	1.1680378808112266	-0.28881778964263277	0.2289381966569204
C20orf194	1.628831920921003	-0.20330805225838883	0.22848028322030017
ANKDD1A	1.1313471465003269	-0.2956812866798191	0.22693574357218993
KNOP1	0.9230538493265796	-0.3644004412817947	0.22578670897934944
GNAQ	2.5085107823080937	-0.12990369525871573	0.2248459416136103
ENHO	0.749099108832592	0.410808534720162	0.22437298333734923
LRP4	2.3306701957278135	0.1359444914117069	0.22360464081343417
RGS20	1.5555208897771937	-0.20990646124266202	0.22350055362193966
FTL	2.7447929384346543	0.11540726426191758	0.22332799854583277
MGAT4C	2.2214263320775673	-0.11779809433379519	0.22308468244461072
AHCYL1	2.5157443268304767	0.10630247167682368	0.22302269588157198
HP1BP3	0.7336914362691072	0.41538208115422637	0.22280646469605558
HPSE2	2.9832960535626634	-0.06374053220263237	0.2223963138015131
SMURF2	0.7910245791010038	-0.41843490690559226	0.2211768045211182
CLASP2	2.131584966454194	-0.1348323635918188	0.22074393360161051
HSPA1A	0.6296724533021195	0.44445398825887966	0.22023478746142544
WWOX	4.429493205480014	-0.07201049778963697	0.22001319123046784
NAIP	0.674052	-0.4910849532362869	0.21995332490953126
CHKA	1.1344089881111823	-0.2731207493763281	0.2173908174026909
KCNMA1	2.2518155807347773	-0.13837184208647046	0.21735343135737886
PRKCA	3.2793623553427236	-0.09621764832760052	0.21709133007454517
GPM6B	3.3126052256420397	0.09328083048250924	0.21707633023460915
ACADVL	1.1282753998076802	0.26805307196055367	0.21701025527089168
TCF12	1.474772327329789	-0.2142752367517834	0.21525874521950156
GRINA	0.5987201662909122	0.4884452327478803	0.21513581369106155
SOX6	1.9358094828591297	-0.1615871030340356	0.2146376733505052
PRCP	0.6359772953196533	0.4476512542084059	0.21453678267628545
OLFM2	1.1367286831105972	-0.2768713867296572	0.21411511797367372
SPTBN1	1.6211517091849568	-0.19328264824664948	0.2138466013277908
RPL31	0.47976223171101157	0.5981339019920566	0.21348716549180963
LRRC4C	2.2770666186692923	-0.13180821304701382	0.21334297502154206
SREBF2	0.9395912085448015	-0.3359066081702343	0.21259572300440618
MAGI2	4.572886206636951	-0.06351057380576075	0.21219773278444423
SAMD4A	1.7485308126148946	0.08870248915229735	0.21200241466455133
ADGRG1	1.3944272460777207	0.21316662796922456	0.21194840715221258
PPP6R2	0.9461819353830756	-0.32928630147736504	0.21140657083049588
RPS24	0.4714513970890598	0.5789124917776041	0.21035157839176016
ZNF609	0.9749598973561885	-0.3194829062117307	0.2101697828967854
C1orf61	2.0113129116485324	-0.14334103491305095	0.21013356241047748
OSBPL1A	1.1597454122131792	-0.26619425245353756	0.20935366217054607
NAV2	2.2500203095488573	-0.13553905815138484	0.20917797626123402
DPH6	1.0465735255383302	-0.29351078161561217	0.20868241460081588
BCL6	1.1229841773019404	0.008288069352370179	0.20866583255462404
IL17RB	0.8423994321033473	0.335809686764261	0.20829950903860084
CLEC16A	1.1159800885220967	-0.275181776886978	0.20809394068630938
ANK2	3.874959742955339	-0.07304303213981046	0.20729171068374008
IRS2	0.9622692108032381	0.2955077599635486	0.20484701988936588
ASAP2	0.9594606687179067	-0.314795546703378	0.20394816645760067
EPB41L2	1.024816994874317	-0.2928082115539766	0.20311494301212102
AEBP1	0.4651735640131147	0.5861619570585621	0.2030326467897243
SDCCAG8	1.1314217580232426	-0.26432717673045636	0.20289822701125315
PLEC	0.7313900316977042	0.377992428712191	0.20145886499208032
SMTN	0.35263807349765314	0.751858487362877	0.20124603395030422
IQCA1	1.522747906332104	-0.19202753084906943	0.2004702297348489
BRE	0.9227314815445636	-0.31546037440882424	0.20032549953921208
GLUD1	2.0051154198276073	-0.14469031040580085	0.20029320666468997
RAMP1	1.1344421817339956	0.24240601661943162	0.19961419895823757
DAG1	0.4915933288153241	0.5477127547096372	0.19957884167057893
SRP14	0.706785502604944	0.3830433125552563	0.19928965184263964
C1orf228	0.5585915074785511	-0.5396287046100662	0.19923838441346609
SGCD	2.804365076166155	-0.05763396815488959	0.19848011318409475
MAGI1	1.3696982894172895	-0.21149553708394855	0.197496232400439
RHOBTB3	2.0314654909337446	0.1372161765716376	0.19686990606974636
TMEM47	0.6741490853979328	0.40006690576327125	0.19677123947116665
ARHGEF12	1.6926924065834086	-0.1696023120690184	0.19652666023374665
SORBS1	3.585080140188396	-0.07931372471417826	0.19635782715509253
OSBPL6	1.056067046267267	-0.2741738575411896	0.19632414730105208
ABI1	1.2364218472473223	-0.23320372813104015	0.1963192785101351
CNTNAP3B	1.1157389230016956	0.10932398232919918	0.19538882343793573
BCAS3	1.8536420953596093	-0.15380985864232763	0.195330841366831
PRTFDC1	0.583067908242745	-0.503632066282738	0.1947069369251241
HSP90AB1	0.6274408121173575	0.40149262914042133	0.19433866427426846
EPHX1	0.8678609529530398	0.304228377977249	0.1940097587681972
FAM107A	1.523258041507734	0.17899735815410028	0.19372611845524873
ALDH1A1	0.6092877393603642	-0.46938633256804735	0.19297182947239433
KCNIP4	0.6516995452689867	-0.44264717529102826	0.19282323312975727
MARK3	1.4654914672462183	-0.19120416915007285	0.19221684011299414
GRID1	1.1464256120392948	-0.2463410476098879	0.19202290764574198
MAPK4	1.6025413533819621	0.14745047349341336	0.19200843787591393
ADHFE1	0.43100342863777347	-0.6840312291149128	0.1919829854699831
ELOVL5	0.7077186705551987	0.17943354244576756	0.19130350110420752
ADK	0.8618215292984659	-0.3252428255791714	0.19092513621034835
MACF1	4.287391522992615	-0.06410354787509183	0.19039215609605048
ENTPD1	0.5345787566432659	-0.5372631090440817	0.19003961112139495
GARNL3	0.6717220918040596	-0.4204863144127155	0.18997780161540126
EDNRB	0.576018208040032	0.44919464625588335	0.18993859959848702
PKM	0.9961948734521505	0.2637698703783289	0.18989368768745907
ADGRB3	4.862387704432518	-0.04765758751404475	0.18829122264432688
JMJD1C	1.4683605679134397	-0.1874367185590766	0.1880833982515894
DDR1	0.6241132049863334	0.40986181515644776	0.18698458313053307
AIG1	0.7715334812703002	-0.3593991835988175	0.18664546389660863
TRPM3	3.4751257738452956	-0.07198031396489425	0.18615994729875468
NAALADL2	1.7053318120955507	-0.15850639335583708	0.18593318264546635
SNX29	0.8261888083861533	-0.32742525638180314	0.18590509309496378
TULP3	0.8684189446440275	-0.31671284626391705	0.18587602661593589
ASTN2	1.8084153572873694	-0.14983382313098792	0.1857718897662815
ADAMTS17	0.886859635269869	-0.3095686119337493	0.1856642337753449
KMT2C	1.5692908763692575	-0.17284390240050096	0.1855995995083806
FMNL2	3.069494099273367	-0.08773613490457634	0.18553960206959183
BTBD9	1.1991920319866776	-0.22309451233118824	0.18520370991428858
TP53BP2	0.6905565925324734	0.36843186771582237	0.18510268225816068
TMBIM1	0.5172170100126658	0.484992401266387	0.18496902051022862
ABLIM1	2.3472589169869247	-0.11121406265059365	0.18480192088425573
DENND5B	1.0200717422319792	-0.26677777147714465	0.18474660103516216
MAPT	1.133870931772475	-0.2384481850250909	0.18443020822097453
LAMP1	0.5005533395916497	0.4863356480769331	0.1843730726719651
SCAF8	0.6053256255557534	-0.45529332699933717	0.18390128920938908
CD59	0.5321856625281213	0.45197867970553124	0.18387704245124514
FOXN3	1.551755318229861	-0.1683176682194214	0.18368590786971128
PRDX6	0.6187747754437003	0.3992465697842589	0.18329847002298572
MEIS2	2.4427071680591514	-0.10832172017191856	0.18320315546664961
FGF14	0.5358210531009742	-0.515163991251111	0.1830085075319482
EGLN3	1.149108126577005	0.22245890521189654	0.1826596305679934
SLC25A33	0.5491299385237075	-0.5004605007142623	0.18248823467409647
PREX2	2.6441549706272354	-0.10012748912483514	0.18242892471616548
CLSTN1	0.864077253893768	0.2928080839008194	0.18241620226191496
PHACTR1	1.2375477587927441	-0.21416109539703826	0.18237236667642062
ST7	1.1865253600927763	-0.22388464612058928	0.1820080990127293
TMEM132B	0.7146978434472774	-0.3780086822428499	0.18159604540309435
PNPLA6	0.29599432680116733	0.7987016606466489	0.180361988570314
GPATCH8	1.2359178314245753	-0.20936185373828575	0.18001941388069637
SCD5	1.8725695522544197	0.13585614997629072	0.1797238125060645
TJP1	1.8090013919649877	-0.144555253069387	0.1793724371779658
STOM	0.45815705204242546	0.5263134336441309	0.17874535661592117
SLC4A4	2.9116995316652257	-0.08784698303407389	0.17865931680135044
MARCKS	0.30412761365713975	0.7726434901228789	0.17855270627915942
AHI1	1.5192043924150784	-0.168901080812613	0.17829980772870413
XKR6	0.5682935524230631	-0.4690207220490768	0.1781305755703572
ANKS1B	1.3379984170882777	-0.19481925467506497	0.178097285169968
MYEOV2	0.4929915673416594	0.4745087599666136	0.1779503192123331
TAOK3	1.2749882370997938	-0.20407975420174929	0.1777104998986918
PHF21B	1.3509581109676032	-0.19225439407707207	0.1776391109040864
ABI2	0.8786321868619829	-0.29612819712364014	0.17761959599680702
ZMAT1	1.1292358696741227	-0.22489508463606114	0.177520492874291
SMARCA2	1.3703896688338186	-0.1842671376651597	0.1771251478009974
SLC3A2	1.0305080182828679	0.2334213090268087	0.17693767309125935
RPL32	0.4577446664368834	0.5153304969521953	0.17661035937077985
CALR	0.4930899295707025	0.485019810063287	0.17651457897483475
BCL2	1.845391978445007	-0.13880258884987018	0.17617522137568323
EPS15L1	0.8474165748179933	-0.30648497163176974	0.17581029385953212
DTNA	5.311162003643956	0.011186300561220611	0.17564898340280583
ZIC1	0.7573649943791801	-0.34166457333406264	0.17546589065778764
C14orf159	0.7169396086196995	-0.3634125440091608	0.17545525319558336
RBFOX1	0.7950853316680354	-0.3261929412944941	0.17524747276278024
AHNAK	0.5023032640062259	0.4725234056936374	0.1749622573034143
ERBB4	5.097834121298354	-0.047404367268330895	0.17476489328052008
CIRBP	1.029922190759491	-0.24924507170351917	0.1746304701757088
SERPINE2	1.6641251888572663	0.14008709552988016	0.17456952504631018
RAD51B	1.0840718696274418	-0.23643601435270625	0.1745535188882592
FAM171B	1.6958214234884919	0.14543831431607687	0.17449615142735458
ZFAND3	1.7849949622900847	-0.14061410329787072	0.1744105310856923
TESK2	0.6827273324810569	-0.37969252017891425	0.17431991371833594
GIGYF2	0.7776604530147098	-0.33166381267614414	0.17420910222080815
ACYP2	1.3083094030017555	-0.19474178688836175	0.17410711886800362
CTSB	0.380053308881598	0.6099335604891049	0.17395279548686393
NCAM2	3.241833690405177	0.07572473160841897	0.17363812513876015
ATXN2	1.3346520812527298	-0.18327123593411565	0.1731360454896821
SLC13A3	0.5454243259568264	-0.47014831129429446	0.17301015370558445
ENSA	0.6254736312862552	-0.406860990931152	0.17289934485244507
SYT11	0.9869040830686558	0.229095476509994	0.17216105516646255
MSRA	1.0104961980455713	-0.24624569389600673	0.17197489104961344
SLCO1C1	1.3650534755124981	-0.18306565707623212	0.17175204563321825
COL27A1	0.42750472357395564	0.5403814895342575	0.17166647227818976
COX7C	0.6345349619229054	0.36136882606252396	0.17161699453276077
ID4	0.5086241726824166	0.37525007357378093	0.17144126833300571
LRRC3B	1.058223561583235	-0.23701352968712172	0.17083388282561635
CDC42EP4	0.7473933066625851	0.31292687676148684	0.17057103425588738
RPL30	0.3002121407604311	0.7473894608165962	0.17035704266447094
LAMB2	0.23709262913511922	0.9302023862013887	0.1701773603793584
SLC2A1	0.2335017188856981	0.9426470885101134	0.17001938315807602
GPHN	2.641951371654347	-0.09223410036647936	0.16988039725923418
TMEM232	0.8212732752867065	-0.3050914264620239	0.16976621305902267
PTTG1IP	0.585159936562766	0.39614515292559616	0.16948669121906504
TOM1L2	1.5245094204216887	-0.1567103858196609	0.16928157089442009
KLF12	1.4610894332696887	-0.16818720029349113	0.16899103497227996
ABR	1.4497286450607472	-0.1701568487655223	0.16893475932721147
INPP4B	0.783290329198105	-0.3173325980188836	0.1688161849889891
SUN2	0.4291116928336553	0.524375199028612	0.1687419727073894
NACC2	0.6815599678265019	0.3386657928838167	0.16767231425148985
SLC44A2	0.552860370295454	0.41137264699305537	0.16660468549180618
DPYSL2	1.7519416940612667	0.12097110920942553	0.16639618018935778
ZNF280D	1.1713404199655202	-0.20546695444930338	0.16593982405570334
LARP7	0.5675155795692164	0.3934193737812502	0.1652642839790016
PHLPP1	2.243941108693072	-0.08679008957321446	0.16487687029955422
ACTB	0.7948701681515531	0.280524962077761	0.16465822215257678
EZR	0.8884612842540481	0.2567558998025176	0.164597862489579
UQCRB	0.5047674350489086	0.44260342335486536	0.1643245071980927
CANX	0.5184379085129773	0.4294775625595614	0.16352870669235198
PARD3B	2.5456354290113166	-0.08992377180400529	0.16343003619522295
DOCK1	1.4868022457988121	-0.16025234440508535	0.16333078594282685
CACNA2D3	0.9000962904588403	-0.26406776185315883	0.16300153082007907
BAG3	0.34178096516775275	0.6320744084006324	0.1623705257463786
RPRD2	0.8169015129126654	-0.2924094256839016	0.1620428515899719
CAPN2	0.7457200996020643	0.30031764398235267	0.1618627895302308
AUTS2	2.451693545339921	-0.09402706894597285	0.161527407816087
P4HB	0.4370080400572779	0.4981400472651011	0.16122678714939853
SFMBT2	1.3254933722252047	-0.1762937438018245	0.1612149956438377
PCDH17	0.6917385774396793	0.3214620894168021	0.16116614623390915
BICD1	1.4609322185681173	-0.15974014303802359	0.16101254562756928
CTNND2	5.093724936001506	-0.04572472009941951	0.16096660484811293
SCG3	0.9502014435651933	0.23390952743635646	0.16043322057806286
ATP13A4	1.5114690946723133	-0.15088369749368025	0.16027381553500508
MYO6	1.599926269444549	-0.14579987075430287	0.1600993526248409
HGF	0.4147990646987599	0.5189972237548756	0.15985816093717783
CSF1	0.22819190429372674	0.9057518996423266	0.159777
RAPH1	0.7932012224322892	-0.29656681494580084	0.15955175483066325
SPDYE2	0.466463786366655	-0.5110948522750653	0.15888996095275765
NDRG2	1.8319088090964306	0.12228498584965075	0.15887858782622444
EPHA6	1.528838946133752	-0.13585693948873565	0.15856692883536927
PON2	1.9823854263526735	0.11215828372087684	0.1584488368989797
ATG7	1.443669167218339	-0.15496211019010614	0.15805964217916343
CEP85L	1.192141841420527	-0.1908342061621264	0.15800495678643556
AHCYL2	3.007578264911778	-0.07616113011747837	0.15799330636114015
RP11-248J23.7	0.48981922719325405	-0.47648604024388996	0.1579427221648977
FAT3	0.977095181663163	-0.23259062342240275	0.15793909014705343
OPHN1	2.536607087218547	-0.08520740719479253	0.1578555144869207
APOE	3.4606365733293454	0.06508128292764029	0.15783328529414462
CALN1	0.496333958157033	-0.4726901534047547	0.15768149214208202
CRLF3	0.6355939012610168	-0.3677837438958804	0.15760679512483078
ACAP2	1.2535105663411583	-0.18361884149791483	0.1575498618428744
ADGRV1	5.108035417746352	-0.0407861751612681	0.1572590845190967
DMD	1.1618574979621168	-0.19140323168905157	0.15724221647708048
PLCB1	2.568034465052135	-0.0876055592485061	0.1563346617205726
ID2	0.9979880211052123	-0.2279959142082649	0.1562705567158898
CAMK1D	1.0560589511681673	-0.21623240559246762	0.15618511782265676
CBFA2T2	1.1238051490507894	-0.2023867369837506	0.1554769642848711
GAREM	1.4518535016156522	-0.15595095558072916	0.1553131331709185
RPS25	0.5411816682761382	0.37839222492179186	0.1550944711536342
UPP2	0.4247598477713498	-0.5490901695389326	0.15464138295075472
PHACTR3	1.810068581249931	-0.12384652885613832	0.15455143683744998
FAF1	1.2999560363382796	-0.17318000195179534	0.15433738488160692
PDE4D	3.2261271067881405	-0.04732067900912742	0.1542824748493166
CNN3	0.593715994437014	0.28654326894422544	0.15378604854495384
ACACA	1.0003785785583672	-0.22473627412574299	0.15344065601484147
BRINP2	0.7405189593750571	-0.2993235243910685	0.15334687388603174
TNIK	4.1247464342698015	-0.04922860912456622	0.15331605341136018
PLEKHA6	0.8941265369348917	-0.2501338406128434	0.15331242440102794
PDE5A	0.7032600219493234	-0.32119541755090075	0.15330751012091517
PELI2	0.545195784872149	-0.3749066258916147	0.15328177699564877
NAV1	0.8861529339019223	-0.25366846193944026	0.15307579985387643
PPP1R3C	0.5767419843191116	-0.39427280491713246	0.1530635256543978
DAAM2	0.7688464635156342	-0.2930149698202222	0.1529324181109912
GRAMD3	2.4820884266043155	0.08773058708241555	0.1529138506355825
SUPT3H	0.6545955770098706	-0.34545450288290547	0.15283341979902387
ALDOA	0.6542658995520012	0.312648066443095	0.15251569581816488
MRPS6	0.4104214293548442	0.4998190681347428	0.15247973214653868
FGFR3	2.137248661184794	0.1012945844746279	0.1523949857022066
UNC79	0.6493926954270066	-0.34378472031398755	0.15230287823945565
TTYH1	2.16696	0.09977179199416746	0.15215830812595918
SOX5	2.9729062813075804	0.07299939224419756	0.15207280282703683
BAALC	1.0451712895077923	-0.20267276297073172	0.15183251740636036
GOLGA4	1.1267638051293354	-0.19618078447110512	0.15177768945988332
FGF1	0.37409708829670374	-0.6128018099419619	0.1511099123895151
ACACB	1.488364460865197	-0.13887113388137093	0.15046953962547532
FGFRL1	0.4009926960737597	0.5051770455617701	0.15040336013600555
CYB5B	0.7771732483674306	-0.2813084778930254	0.15038174307514637
OOEP	0.19543561571363083	0.9865562107825633	0.15035598360240998
ZNF638	1.2409321544093737	-0.17554211282367777	0.15029643369818216
SLC25A26	0.5120904335014537	-0.43377202983463264	0.14984894360877185
GRM3	1.6827260749636508	-0.11541831393302267	0.14982033284520616
CACNA1C	0.7714429869958042	-0.28329459416993774	0.149778760226686
EML6	0.6823271343849111	-0.3194691659764038	0.14974809226834343
PPP3CC	0.7283125247518751	-0.29381049188896824	0.14973597493943624
SCLT1	0.5761564595431096	-0.384943	0.14971784726994222
PIP5K1A	0.3860915170336207	-0.5842527663166003	0.1491705189468071
PRKG1	3.0444223667819084	0.06992759093303544	0.14912169511478407
SHROOM3	1.7527430160654602	-0.11137069702537865	0.1490948339625636
CNNM2	0.7226344510545161	-0.30368504399905266	0.14889443015391104
UTY	0.47701317678273725	-0.4658903406327748	0.148668034488659
TPST1	0.825600068085943	-0.1617795902299385	0.14849242757063175
MAP3K5	2.0566344119281865	-0.1032144896275826	0.14815693611152708
PTPRA	0.9928383285594322	-0.21647190153411755	0.1474384411179474
KLHL32	0.9108716469081596	-0.22778694615347217	0.1470960695857836
KAT2B	1.1117	-0.18978826603249596	0.14701116226557293
ENOX1	0.8780731782052152	-0.2389008776235616	0.14680793984756407
TARBP1	0.35611126529849707	-0.6248690350167538	0.1466136646114653
PRDX1	0.583125546535151	0.32902858489669135	0.14648652756852243
HSPA2	0.24315828788839663	0.7823494374562635	0.14610788382638595
DLG2	3.018144282960475	-0.0699366864511007	0.1456891689125679
SEPT2	0.7273459441058103	-0.29206514385739385	0.14548298478629346
ZCCHC11	1.1591181198925784	-0.1831544542599954	0.14541548642031918
CYB5R3	0.38832502743927777	0.5039950039064943	0.14541479397175333
ARHGAP26	1.9407354508288797	-0.10882972935549179	0.14541377645985482
GTDC1	0.5367625155415358	-0.4019907559467564	0.14538625440918354
CDH2	1.352153735457731	0.1513052939690855	0.14504276735497523
LGR4	1.4813027706804467	-0.1367617989607621	0.14500933874617614
PPP1R9A	1.7243063088218147	-0.11582951128245096	0.14488543451074548
KCTD7	0.5372480703694109	-0.4003984010066595	0.1448338865986942
SNCAIP	0.42027864101944656	-0.5157776280816486	0.1448040077463923
TMTC2	1.974008539774807	-0.10650449578523086	0.14477217292409364
SORCS2	1.058177849060238	-0.1985374455733329	0.14456841046071287
SUCLG2	0.418890899789281	-0.511981127318097	0.14440328116842496
AC069368.3	0.43195212027966867	-0.5008881912876001	0.14435867946061268
RBFOX2	1.306170300704705	-0.16052347267141748	0.1442264215808245
SPRED2	0.8988033011435551	-0.23461952769598426	0.1440000335205122
CRB2	0.5430914392486935	0.36245602931602444	0.1437009000731466
COL6A1	0.3500692025744001	0.5487983636644136	0.14356192215082983
MGEA5	1.0086888965187568	-0.20797077460041852	0.14344992324758554
ATP6AP1L	0.4987304352767503	-0.42490003223272405	0.14338131487004674
CADPS	0.433376798268816	-0.4952964720846096	0.14331684015740845
WBP2NL	0.5547353480537167	-0.38279290314786696	0.143214293684648
TCF7L2	2.1370027500461055	-0.09710645030933944	0.14311608078793125
BGN	0.18838674719230736	0.9703954451864457	0.14272384236796554
FRS2	0.6585667804644109	-0.3192385165067993	0.14255340280588014
AGBL4	1.127054990267333	-0.18248764292362166	0.142466360293861
PTK2	1.885968809092906	-0.10711402211977004	0.14244408440757272
ATXN1	1.2582965366197925	-0.1649055047590462	0.1423376528948549
GPM6A	7.134533992995636	0.004283201774079782	0.14204394144131635
RNF115	0.763387	-0.2724401738616257	0.14195737685088294
TNRC6A	1.8287657815734273	-0.1122955222328289	0.14190450930692977
INTS10	0.7879752511957181	-0.26103935045359494	0.14173953772497785
NPAS3	6.682015684869914	-0.029317980031469296	0.1416760966189366
DIP2C	1.1693891099283407	-0.1759867163285916	0.14161433882294627
DYRK1A	0.7951089554245225	-0.25996500911700243	0.14137258857548562
ITGB4	0.7571858899064956	0.257893083571098	0.14059514905159018
CTSF	0.4767704197521664	0.40152647166464817	0.14055240237820144
ZNF423	0.625866203310486	-0.3313681327787348	0.14051623839750654
RNF38	0.605027	-0.34177503864990966	0.13999371797509153
RPL23	0.2976729782708761	0.6162168599186896	0.13993942789162683
NSMCE2	1.0015494577888275	-0.20415073897761477	0.13989184905677898
EXOC4	1.4630792676498487	-0.13869853968484977	0.13946961659773646
VTI1A	0.8264614738965979	-0.24610039982620116	0.13946519846650124
SF1	0.7214178859273033	-0.28212326188052905	0.13932317848451448
RHBDD2	0.3638518168985162	0.5135101601020128	0.13914710776126007
SPATA6	0.8929931571998634	-0.22537531625638138	0.13907847720314717
SCMH1	0.9894530953797228	-0.19870899071974443	0.13877267356303896
ADCY2	3.4736968877825642	0.0571045674973462	0.138709522726072
ST5	0.5903020840080404	-0.34102944969141985	0.13867891176409936
DBI	0.5935863764153234	0.30540591122772853	0.13854703875198293
CAMSAP2	0.8996120420390342	-0.22533437326865777	0.13849544474508552
LIMCH1	1.5268126379514606	-0.12473392823792893	0.13849069494609398
AK3	0.7620798298845609	0.2518702852210232	0.13811478306858171
SIL1	0.7468511550687219	-0.2715957617205228	0.13811310626465922
ARIH1	0.6998476884128627	-0.28954508699951986	0.13789942639640407
LTBP1	0.6067098374271743	-0.33541144723322264	0.13787496965775875
PCCA	1.083844525149271	-0.18513654435389681	0.1374931505108653
KAT6B	0.7754453098095234	-0.2598859141487568	0.13734911935382432
C10orf10	0.12731141596715748	1.3400715337757374	0.1372349389624667
MED13L	1.733973580877269	-0.11476293619462173	0.1369965461412365
UNC5D	0.34458670319862045	-0.6004907028456978	0.13699080664396088
SEPW1	0.6880016869754136	0.2661287017693493	0.13652538869089664
ATP2C1	0.9823633123614212	-0.20224049702571598	0.13627568579169308
DOCK4	3.7204448470597815	-0.05295810313801883	0.13616215493738165
ZSWIM5	0.9196381368635081	-0.21608995813277163	0.13588859377136625
STON2	1.4403226167909435	-0.13699247760297825	0.13587569302671534
JARID2	1.4534700153683364	-0.1356163979407505	0.1358032267138201
CDC14B	0.8076496040238287	-0.24607260010514692	0.13560979604095277
LGI4	1.3045347962287202	0.06953934791951984	0.13555917707162787
NFKBIA	0.374159040735342	0.4869094036123478	0.13532933159825172
PDE4DIP	2.9574090060654172	0.06485974990623532	0.13474686902036193
HSPA5	0.4782834132432742	0.38332136601896566	0.13441990757567635
MCCC1	0.4746027187410978	-0.4204891751148633	0.13434784206468314
FAIM2	0.47043594898808755	0.38761460440971507	0.1340155646140713
LAMP2	0.6000402088338033	0.30580598209071125	0.13396685829111818
NMD3	0.5205502400095364	-0.3783732036956078	0.1339055216646347
INTU	1.3082467740622883	-0.14895261724430228	0.1338792193849569
MED12L	2.029671469860089	0.08642478756072744	0.1337133012512685
SAT2	0.648907543895735	-0.2942046208905807	0.1336952355153619
ZFAND5	0.4605629245658689	0.16459219578693687	0.13360867475933028
B4GALNT4	0.7746576855736972	0.23901768449705948	0.1330842985745506
MYBPC1	0.5836257475075176	0.31395022936871514	0.1330677046693611
POGZ	1.3530666844653843	-0.14121504802853893	0.13286588003749722
FUT9	2.6224220469089254	-0.05758351821818378	0.1326758749442221
HSPA1B	0.2583392274835484	0.5888352200933983	0.13267255462446556
CCK	0.3198991839467586	-0.6268013545390485	0.13250535068245675
TMA7	0.386734760533904	0.4604737316169991	0.13236063274149035
TMEM132A	0.5171953844120802	0.34929699323101665	0.13186147490439867
CPEB3	1.580678903658135	-0.12043379162490497	0.1318540148368345
MAP4	1.241718748961222	-0.15449376290644634	0.13176722816269126
ATP5J	0.3754506531061858	0.46631519042237823	0.13172801713976856
PAPD4	0.8515627476627277	-0.22405815046722835	0.13167584937330065
DGKG	2.1990955464346444	-0.08284275906900734	0.13164294387231923
ANTXR1	0.5219087702112666	-0.37284986864343217	0.1315556201250359
DIP2B	0.6947965313043658	-0.27756948818864413	0.13149174426413568
FRMD5	0.8686323666567051	-0.21854255093044697	0.1314096241507584
GBAS	0.6747460884325276	-0.2838341990536459	0.13128096309169074
TDRD3	0.9995674623830978	-0.19120221128605852	0.13099951341483795
ZMYM2	0.9322605754033654	-0.20524148336958017	0.13098876091248282
CHDH	0.40873238458324723	0.4338895115244514	0.13094736908182347
TAF15	0.8676654022203799	-0.21960912952778183	0.13068569074066844
MAST4	2.34119	-0.0786537346648389	0.13031434927861324
REPS1	1.6263914227686274	-0.11378066504992199	0.1302739551074769
PLOD2	0.7611286874857952	0.23058626581424008	0.13026346163413546
JUND	0.1961479510012569	0.6221112502852791	0.1302104008624747
MICAL3	0.5671153849507282	-0.3378076610109123	0.129905113575073
COLEC12	0.9102039888752587	0.09451095961315673	0.12988813661356685
CD63	0.559815980433373	0.3108519115120568	0.1298211751464684
KANK1	1.820489572103935	-0.10326420224127511	0.129608509209352
WWC1	1.2881712458376415	-0.14346950923545407	0.12949922820527351
PRELP	0.14275654759936643	1.13683	0.12926772882452248
NRD1	0.7985899667770899	-0.2344620459933234	0.1291438079615238
KIF1B	2.4817389564197767	-0.0753404186929375	0.12906747390153217
SLC25A12	0.6270126655431646	-0.29826603214653963	0.12879186185678862
TNFRSF1A	0.35190933710552136	0.49123942063666026	0.12874300304590836
NF1	1.7904093184970686	-0.1043318761046321	0.12873121968272105
PLXNB2	0.37076943089747555	0.4676643048113564	0.12865907874143817
SLC22A17	0.494465276371981	0.3556464661267678	0.12853513975567754
MFHAS1	1.0525302154687504	-0.17320316206263944	0.12848028066424255
SLC7A2	0.6161885195181372	0.27628224932650697	0.12835724440481872
SLC30A1	0.2891976372914902	0.5760028182447454	0.12824649564841178
WIF1	1.3172040657380426	0.13740047521868043	0.12816386411959624
FAM181B	0.24564691137748862	0.6807695154688399	0.12743785534815294
PDXDC1	1.1242386671888605	-0.16425755277425758	0.1274300457397419
SUMF1	0.9676615097000176	-0.1920454304340623	0.12737120490580184
RPL35A	0.29998125124920344	0.557480413178666	0.12730143513893444
LAPTM4A	0.6331140693477235	0.2768938361192347	0.12706100144079707
PMP22	0.8276057521325274	0.20299439120452373	0.12698119149124945
PHC3	0.6156896934083527	-0.30264777220413774	0.12692702482592114
TTC7B	0.636750175241356	-0.29056398061935623	0.12683517252744458
GAREML	0.3285138625373212	0.5164325029960617	0.12673638719780778
TSC22D2	0.8180327416019284	-0.22654324369910336	0.12673225965480198
HYDIN	0.7142342791867592	-0.2566900957445989	0.12638681898255416
ITGB8	0.783869	0.22468535511152507	0.12638029791602895
MLC1	1.167757012697408	0.15199254148427754	0.12627144500532414
VDAC3	0.5296355833245349	-0.351024162710881	0.1262192722815098
IL6ST	0.6659585492978496	0.2624030003082108	0.1260923047115712
SLC6A1	1.2464158157953664	0.12837369281283248	0.12605162730579852
OPCML	0.33567099862033517	-0.564044513123036	0.12603751416959388
SRGAP3	1.3824639671772045	-0.13036068277671387	0.12578228693637633
RPL34	0.2567167122602659	0.6448958482410418	0.12569790488335722
EHBP1	1.3815201568699444	-0.12730868766813647	0.12553669784797045
CACHD1	1.6476687114669666	-0.11037861525433838	0.12530439202241106
DYNC2H1	0.8088763108403906	-0.22568095836515387	0.12526386626693292
HDAC8	0.8917588890781017	-0.20504203236566731	0.12523955793706942
TRPC1	0.6228473797585932	-0.28115038684387056	0.12518199560398374
DENND1A	1.5370601159317856	-0.11824199313598244	0.1251628843943814
NKTR	1.286544539835408	-0.14109595551711865	0.12508298483178215
GSK3B	0.7811479251250765	-0.2336908523693325	0.12479952684947254
TOX	1.555207235843435	-0.09789942053345295	0.12459875902915317
APCDD1	0.8516626164939138	0.20431334393232622	0.12450606064745179
NCAN	1.3264828739438068	0.132294834706627	0.12445506275020453
FGFR2	1.5578912702376049	-0.11594549786139016	0.1244367736255206
NRXN3	0.48869917675982155	-0.3689680925473642	0.1242121100954927
NEGR1	0.6428574415602928	-0.2835298517366212	0.12418725459189722
ASH1L	1.40756	-0.12805531388479635	0.12406567031409425
TSC22D4	1.183189981426042	0.1452666990326582	0.12399822565187557
COL5A3	2.7958898531096144	-0.056674526784371154	0.12399396228074769
NCOA1	2.698092678647704	-0.06631492810087064	0.12361272657113895
SRRM2	0.7113907406000151	0.24124119398318944	0.12348582061794108
KATNAL2	0.6016363767258017	-0.30149961077161136	0.12344513941472438
SIK2	0.9703708051787667	-0.18473098123205986	0.12326485834852709
HERC1	0.8600290420397456	-0.20893914830463503	0.12307424079662843
PTCHD1	0.7054029667215814	0.24201104821233277	0.12286000096971542
NIN	0.6286424875990444	-0.2868555048037093	0.1228574258668621
NRF1	0.8847702232818998	-0.20166130923839787	0.12272752941729877
RPL38	0.23439605419833173	0.685576653890323	0.1227216411491906
ARHGEF3	0.4279966066870012	0.0025153629418420277	0.12268641014804824
RAB6A	0.7693022206282956	-0.2330294353854133	0.12265103776423869
MAP2K5	0.766270316491788	-0.23293872908663454	0.12243807598292274
NUDT4	0.2650497671295321	0.610238762456576	0.12241003671331754
RERE	1.7947589983105174	-0.09411887372752842	0.12236140771595252
UBE2K	0.7425091855708311	-0.24081922534141176	0.12223904966358773
METTL15	0.8181105936325762	-0.21172483204636347	0.12213456977678613
MPPED2	0.6768542243640832	-0.25798362422858523	0.12175142445190469
MIDN	0.3211711130310328	0.10752324922452491	0.1216020454992265
CCNY	0.7027098946787199	-0.2531679970153457	0.12150834390095211
NDUFB4	0.3273468623726663	0.4972590560511832	0.1214516579400903
EXT1	0.8953597911138444	-0.19773767077238436	0.12136578327792705
SPAG9	1.0538855599467023	-0.16690608624864506	0.12110084116451567
STXBP6	0.5408833694606648	-0.32374998217911427	0.12105302591793866
EEF2K	0.6542293805473324	-0.2701788897668751	0.12100441183866043
RORA	6.387578921726485	-0.016492159425938683	0.12098020456334733
NRCAM	2.7128581927554807	-0.06453636945339897	0.12095772175933875
USMG5	0.21366856928310976	0.7351785243836221	0.1207506023809284
USP54	0.47024097237902174	-0.37757554464628534	0.12072519430851057
PTPRF	0.6987180698858937	0.23524791025230365	0.12060224269586325
PDZD2	0.5399856339000281	-0.32829812845058354	0.12045895450059133
SPDYE3	0.4090343360720896	-0.4119515708531611	0.12038297962695615
TPD52L1	2.9574343679691464	0.058124624848886336	0.12037831906822269
XRRA1	0.5150668942804852	-0.34193119556157214	0.1202511220045792
ANKFN1	0.7129564101358226	-0.24649551215395715	0.12010451304407951
LRP1B	6.090851872019326	0.028293247272490815	0.12000081627245378
VEGFA	0.45865998037704536	0.3573412389351996	0.11999738124906092
TRPS1	3.051771830999016	0.05569396397450761	0.11979480372875378
MRVI1	0.7710935845646677	-0.22670896275657765	0.11963317692983369
CELF1	1.0174180147170115	-0.1680198533638061	0.11963236086874571
RALGAPA1	1.0263543958747978	-0.16876412561793547	0.11962435976787314
ZCCHC7	1.0409394021226295	-0.1589125023139659	0.11955149799625617
SBF2	1.4982996152366712	-0.1156954347625711	0.11947426038501241
NR3C2	1.314207914085974	-0.11775090020298551	0.11947232174502637
PEBP1	0.7416712678087994	0.22425978553983306	0.11946393199671979
SYT1	0.603321280046504	-0.2878782337438864	0.11943748383569702
KIAA1328	0.573251319161378	-0.2996440576765193	0.11932126593101497
SPIN1	0.8513886426720726	-0.20383996239390062	0.11930043890494618
ARHGAP32	1.3635716987815416	-0.1173815729810237	0.11915343897891521
MLLT10	1.1856112181508112	-0.1460787495390319	0.1191213199968527
LAMA5	0.24868664754830003	0.6304456626938144	0.11908226084021345
FKBP5	0.9590446645844445	0.1400734548612312	0.11887950308402309
ARHGEF7	0.6580990789535532	-0.2644283317436983	0.11880473339664174
SSFA2	0.35195352815278425	0.45448174029008204	0.11874163604930266
TSPAN3	0.4931307509046037	0.32979662590150105	0.11865866649514686
RALGAPA2	1.1644473256564198	-0.14763690491855577	0.11859370075937939
PRKD1	1.4752375810289253	-0.1130116920840236	0.11858758101231043
BRAF	1.1987858886254918	-0.143331303484372	0.11820626696346209
GLTSCR1L	0.6802659542159935	-0.2519905619152786	0.11814270016256971
WDR6	0.5537647928196947	0.2934621686227745	0.11792465070705746
TMEM164	0.6597212797301103	-0.2604574548722305	0.1179133064398808
PICALM	0.8830581802643864	-0.19265525865518218	0.11768025984077059
TLK1	0.929629100849691	-0.18441478404520079	0.11765827268024165
TRIM44	0.5804839283899083	-0.297033331044891	0.11749614736510047
EHMT1	1.0783747874784078	-0.15841081828587886	0.11742363872382115
ERCC6L2	0.577745460696919	-0.29810171840838695	0.11733433289285741
ALDH1L1	1.3021131629769087	0.049164789193591296	0.11724539819636134
TPCN1	1.211894766307191	-0.13700670495828418	0.11708424541329689
MKL1	0.6117952366236024	-0.280186711953909	0.11707822933980763
LARGE	0.8701257478643335	-0.19593881178557315	0.11704135416586389
MEIS1	0.3761278642552041	-0.46160010129473567	0.11695139609433682
CADM2	5.289634821026672	0.030381516663773717	0.11695122249262209
ZNF644	0.7469442922371963	-0.22571759188989243	0.11686633574858254
COG5	1.0089357300810382	-0.16845438336983265	0.11676508709109854
NR4A3	0.09682923306235752	-2.2415076239244804	0.11659390855199982
RFWD2	0.7277969504167591	-0.23375784463724605	0.11641610403529296
SDC3	0.3296358016712409	0.46628610360126427	0.11626698518184678
ITCH	0.7236918278826735	-0.2326306395167748	0.11581494547249227
DENND4C	0.8041535340716293	-0.21010582492398752	0.11579506813528011
PDLIM5	1.2492847821838344	-0.13210902463001434	0.11574974816614672
FO538757.2	0.48300392273280995	0.3283186318212424	0.11570684607696023
H3F3B	0.6115969657076322	0.2605886930870428	0.11567863388896558
TRIM47	0.31802903751327466	0.47682998724982445	0.11558517914699228
HIVEP3	0.7152080753323274	-0.23554461042632305	0.11527943613341021
COMMD1	0.8164011143970101	-0.2057547729310002	0.11516276901265597
CLASP1	1.416239480563884	-0.11779603326040905	0.11499006055415531
GSN	1.1507991007981253	0.1408164124994514	0.11492710283150637
ETFDH	0.5488318176092594	-0.30527774156625437	0.11483459313451787
CRB1	2.087611390556403	-0.07824925924567061	0.11482391926682614
MYO10	1.3996617489700756	0.11613058620519279	0.11481751760741221
SARAF	0.986982489081941	0.15640278748897654	0.11454694666631943
RPS23	0.3461674247195947	0.4257482657183858	0.11453567930106126
UPF3B	0.43540233380214727	-0.3839345586530255	0.11439366366204654
ARHGEF10L	0.6319746621268643	-0.2648628334393528	0.11434063180579253
NUMA1	0.4411262311447632	0.35367630093727437	0.11428989297432335
FUT10	0.4584509282533975	-0.36750005057197654	0.1142774184759722
NSD1	0.7323757588139694	-0.22621918886228912	0.1142598471248993
CAMK2B	0.7571896629018299	0.2104333348357161	0.11423921440348488
DENND1B	0.5044375928943471	-0.33200953736342376	0.11422588520231716
TIMP3	1.2144007447068248	0.07461779332672486	0.11420360050961412
CACNB4	0.47020470742351533	-0.3572999440000661	0.11404321682738716
ATL2	0.5181771336753578	-0.3053952100133445	0.11382144320676227
SPOCK2	0.46670312302779465	0.3324865823723554	0.11378735480045547
SCPEP1	0.35382191957056264	-0.4743032632180317	0.11377270806874451
CHD9	2.2660854216475648	-0.05559633691797087	0.11366713928096617
TCF4	2.5445744934441143	0.06367717316565893	0.11349763880824976
UBB	0.4925776550467113	0.3050354937995422	0.11348685351481558
LRRC8A	0.8349657029763735	0.1890934618718592	0.1134780115591344
NMT1	0.7056841320644666	0.2237533128699595	0.11345146351440019
C9orf3	0.9215780343265311	-0.1737547794097743	0.11322132543641554
AKT3	2.3835887198001844	-0.06584344286431397	0.11322040534530303
ARID1B	1.7747314851703062	-0.09230062831945389	0.11313735631317351
TRIL	0.6144684384780232	0.2544360402926728	0.11308075617815758
FZD8	0.15944295005390483	0.8999913407596483	0.11298720755605803
SPIRE1	1.049461619692223	-0.15623009012022113	0.11296968546565593
EXOC6B	1.3634595366012792	-0.1185847173680636	0.11295975920737064
ZNF565	0.48969935717383994	-0.33587698922610143	0.11294871010865964
MGAT5	0.49573333462234875	-0.33469347953203954	0.1128905799656728
PALLD	1.3454499084608604	0.11471507083941788	0.11279756214978083
NTRK2	4.208290447843232	0.03633229235476385	0.11274581903114082
TANC2	0.6162243072093944	-0.2675279864270878	0.11262073715823413
RABGAP1	0.7912940991572851	-0.20723462602015139	0.11244725852243007
LHX2	0.7053824702786861	0.21724859604924537	0.11239867189912622
GPATCH2	0.38240425285601704	-0.43503289819187885	0.11231708686350356
PSD3	3.1950563483951404	-0.05080901349660239	0.11226217620355666
F3	1.4233466184965637	0.05861868445877606	0.11225483545834519
FARP1	1.3385992643110136	-0.12164091810405721	0.1121996282473995
TEX9	0.3286696871735416	-0.5029454314595402	0.11209513463453197
APLP2	0.35416883642105584	0.420391161689187	0.11181625261652314
IRF2BP2	0.24301218026152102	0.6060954732197198	0.11180988016731941
NFIC	0.6430933145547779	0.2412502568326522	0.1117991313983905
SLC14A1	2.168110556901379	-0.06260125317211482	0.11163583998265565
FAM182B	1.047199523418393	-0.15487129912684405	0.11155745225986612
SSH2	0.8666971564069503	-0.18723259664973588	0.11141840743828929
SHFM1	0.5700970112405663	0.26991511409718283	0.11138064354230764
CNP	0.25311675182721255	0.5710152067491402	0.11137834405867682
NUBPL	0.5945654176368211	-0.2733734406713649	0.11132355244425518
FOXP1	1.1052205515503093	-0.1462682969884865	0.11125356634680703
SYNE1	2.294877417451629	-0.06871920345610934	0.11111415331648283
PSAT1	0.5768587963244379	0.2535991129429224	0.1106365930734946
CSMD1	0.5148306846316559	-0.31326928669749016	0.11042172803437195
RPL18	0.356268966945301	0.4181806754524109	0.11026500411981123
PDE7B	1.8090553913696377	-0.07927860176939745	0.11021380278876798
ST8SIA1	0.5500115080984341	0.22332536874694836	0.11000896821401387
ATP5E	0.3645080403018265	0.39897000893786655	0.1099510574266543
QTRT1	0.6531203543386568	-0.2446189608031457	0.10991567727749989
DDIT4	0.7533826511466076	0.188087980267547	0.10981711946326164
PTPRD	0.8153670050493272	-0.19439830884340925	0.10978195700922026
ZNF302	0.6108585534961628	-0.2611790825335641	0.10977109114917771
EYA1	0.8146987150416057	-0.17591846949545012	0.10974039682476372
UBAP2	0.5977237040526878	-0.2682780712227746	0.10964541228318589
GPI	0.4814256492895131	-0.3330533407471425	0.10952116718845349
ADGRA3	0.990870370523746	-0.1605150042793597	0.1094669101884327
SEPT8	0.47287215119558784	0.3136641666223045	0.10930423553257562
GRK4	0.37471151519425744	-0.431318423152073	0.10922898961677095
MYCBP2	0.9185292601510388	-0.17238994332091825	0.10919696591519036
ARHGAP21	1.236817572713503	-0.1279216123054875	0.10900958102511846
TRIM8	0.32061003320859227	0.4566592620297877	0.10899592522916422
NDUFA12	0.31327933085882764	0.46651010239388896	0.10895506769909657
BMP2K	0.9974178948106504	-0.15865485715335576	0.10885363594308331
MAP7	0.9408540290207177	-0.16673755001939183	0.10883768697139888
VAV3	1.107105664936495	0.09285224521961734	0.10879704902581949
NSUN6	0.5982891915140666	-0.26194614141451666	0.10858975485589717
WRN	0.6176491378814615	-0.25667361690928064	0.10844171235149985
PAFAH1B1	0.8359894992265426	-0.18865806870316978	0.1083161258221044
ABCA1	0.5379539928673166	0.277669635728023	0.10830381093135714
GON4L	0.5598334581039972	-0.28325159926157933	0.10829170577459965
IMMP2L	1.293797927222866	-0.12011519784508197	0.10803314061353313
ZBTB7C	0.459025844036565	-0.342239	0.10782078761181907
DNAJC7	0.3726622861670528	-0.4276080701426766	0.10776565932399512
PCYOX1	0.23440370645451944	0.6046040413528935	0.10773019306912066
PIP4K2A	0.6005641991616285	-0.2612927310555943	0.107364388845567
TRMT10B	0.34762966986308985	-0.45114148070092913	0.10719232302261736
FAM200B	0.19464379247060512	0.7137164020095002	0.10713747662157092
CRADD	1.0356708954699718	-0.1502768368864696	0.10712451712146602
ST6GALNAC3	0.5728875673093321	-0.2604982577865693	0.10698325184244271
TOB1	0.3255249368503463	0.19315603279745358	0.10697890512559188
SRPK2	1.056536511610037	-0.14703477668821854	0.106971099107228
AGAP1	0.9617736182019837	-0.16167090345002325	0.10696076656088893
PDE4B	2.008962357943701	-0.07699653543031015	0.10685773650002584
AP000304.12	0.5502244539370695	-0.26273280064326776	0.10679236607530761
SLC20A2	0.8880691702798065	0.12130479093884823	0.10673759083993907
OXR1	1.0268927077305092	0.13925547180075548	0.10667038245162622
VPS53	0.7518937266596724	-0.20553121126516985	0.1065852734366719
UBE2E1	0.6100477462133235	-0.25473275227820247	0.10650649185085209
GLI3	1.303245635233607	-0.11263557141313307	0.1064976563134007
ACSBG1	1.648066047933174	-0.06779782333434403	0.10649704241317741
S1PR1	0.3085501375168725	0.4619762955228016	0.10628336140662939
CADM3	0.2534305262781464	0.5541466649766309	0.10609938664336181
TNRC6B	1.943870336992241	-0.06994660542970108	0.10605667605354664
RNF19A	0.9167471861452621	0.12077188221759627	0.10592575293371191
PER3	1.0511780009243086	-0.14217547805082023	0.10590788176210729
CLCN7	0.29242624227202973	0.48154687157489245	0.10585643704228384
KANSL1	1.384735206698561	-0.10273254823616171	0.10580558724126768
CNTN1	2.640472319473145	0.05715094621908389	0.10561942898844348
PKN2	0.8374503078276841	-0.18340719163789693	0.10558379818573435
CDH20	4.1893384523207295	0.018012723996365446	0.10551687789558538
MAP2K4	0.46348512339405534	-0.33304013509431313	0.1054046031923859
PLEKHA7	1.0944279564583488	0.1353347960581124	0.10526489268792594
OSBPL3	0.3944747981935862	-0.392987434097333	0.10523153984546453
HEPN1	1.2105851891396608	0.12235469131798768	0.10501920120762939
ZNF703	0.16085097405774718	0.8196295489998139	0.10498639074433774
RPAP2	0.5804270741612972	-0.2643911363511214	0.10497841894554841
MICU1	0.4518610129653548	-0.3382277389759914	0.10493337744582357
PIK3C3	0.46378129632492465	-0.3319329417429899	0.10486899928193297
SH3PXD2B	0.8752321712145863	-0.10916912845071755	0.10480357571751912
ZNF292	1.1267420710319216	-0.1319051269515936	0.10477269631589786
SEPP1	0.2671455149886128	0.520843830681364	0.10467799992219343
GDI1	0.3936388115051095	0.36175898688353464	0.10466355291146348
MARCH6	1.0833537387087486	0.13612991489859005	0.10463573163953095
RORB	1.6559813064799076	-0.08972441327123941	0.1043315594591041
SLC35F1	1.8917998347575085	-0.07822694685205334	0.10432398656738796
RASSF8	1.0690738949213991	0.13747640621006513	0.10426106917599831
FOS	0.19541965395502991	-0.6105186639466843	0.10423093551419674
ZSWIM6	2.634185193857602	-0.04576523594106966	0.10417364010740343
UBAC2	0.5420012297823359	-0.2604540538961977	0.1040397077235133
BACH2	0.7214654980846673	-0.20985772892465157	0.10392460182180088
BMPR2	0.8722265727356108	-0.17273428764977122	0.10391140010633802
LDHB	0.6941331624306781	0.1975288694472071	0.10385211201157474
HS2ST1	0.5874160585697387	-0.25153482978632624	0.10383348049930621
RICTOR	0.6722214101898079	-0.22475508503603203	0.10369742354950577
ZNF544	0.4463451353234298	-0.3402846363598518	0.10367460283495133
CDIP1	0.5152117251080717	0.2770080125754098	0.10355555102000685
CECR2	0.6462605230506875	-0.23189015713335548	0.10351399227324523
CHD6	1.117355593792094	-0.13442303716985002	0.1034973816324638
TPK1	0.3762067273153988	-0.4033692468852284	0.10346647460064831
UBR5	1.2360513265585649	-0.12111409135552866	0.10344254131306561
NR1D2	0.4571752244745857	-0.322077141808965	0.10333229452187313
UPF3A	0.6352316313745289	-0.23697334176348012	0.10317060563163188
LTBP3	0.5572955656037212	0.25585813346430913	0.1031243001191075
SCRN1	0.47071385915601677	0.3004956043375509	0.10302353626719765
EFNA5	1.514502432547158	-0.09513886421428015	0.10288355065266988
ATG4C	0.38275042611929055	-0.3955006570959218	0.10274361307454077
CALM1	1.1640220657999223	0.12196648598550269	0.10273503065912641
HILPDA	0.24658966860710715	0.19819355284723783	0.10266856767402875
C11orf49	1.3585088969438364	-0.10944455630680007	0.10259967888415249
TYRO3	0.2805730123948106	0.4862706669117538	0.10222255476737266
CTSH	0.5474618672272623	0.25802336756223376	0.10221357465772424
PHF14	1.2371261238833762	-0.11942248598995187	0.1018907752014124
SGIP1	1.5528741145068592	-0.09149218272345344	0.10185869126406041
RAB11A	0.8766207510007255	-0.16400990267401694	0.10173993112694642
PRKRIP1	0.42990698798441057	-0.3468345894357344	0.10154921982581738
FOCAD	0.47779699473140885	-0.3108018270387252	0.10142274505034495
ARID1A	0.9542898576340215	-0.1542362909073793	0.10134371924337747
GNA14	1.70581	-0.043182230235424786	0.10132738487013114
TKT	0.5508968608036422	0.251220050641507	0.1011803517889129
DPF3	0.7009136523704133	-0.20981266358080014	0.10113394676446036
RNF157	0.43964161859942563	-0.33705972359781833	0.10099708975011168
ZSCAN5A	0.42737087061316004	-0.3451026356050733	0.10098559827176842
MSMO1	0.3291343477478547	-0.45196988189623283	0.10087148519750294
CDKL3	0.456111167568513	-0.3239442018384378	0.10079030097146165
ST6GALNAC6	0.2061933923606485	0.6381051387582395	0.10077510874485265
KIAA0930	1.4214829243871294	0.09294167310597622	0.10075897051822623
CXCL14	0.5918095581698245	0.2311169099329842	0.10069903596271271
EVA1C	0.5222409852539422	-0.28092021852734517	0.10058975808963985
ARHGEF4	1.902823111399466	-0.0745539469641463	0.10049999959670662
DNHD1	0.39130999113951775	-0.3768286146001445	0.10034692694988363
CDK13	0.98466	-0.14792146417368557	0.10032889643766897
GTF2IRD1	0.4941580066703372	-0.2945525692572278	0.10025072650023312
RIC3	0.7811274988080813	-0.18276940180253484	0.10017371210176917
SEC61A1	0.28788445765992343	0.465377915445921	0.10014447608375629
LDLRAD4	0.9197883355711746	-0.15804284122593204	0.10013518599963908
IL1RAPL1	0.34728851110165493	-0.4253335920504986	0.10011534262231528
MPHOSPH9	0.409883774640362	-0.35779676746426287	0.10006333956718175
VCAN	0.28636863641428334	0.46132052715837996	0.09990377161086085
AFF4	0.7212731875359558	-0.20148103108611118	0.0998403763674293
ADD1	1.1087599792622558	-0.12978548136559268	0.09980582024638358
CNTNAP3	0.7641820636130953	0.10844765766533015	0.09953379306283851
ZNF248	0.6208403463899178	-0.2336491863722369	0.09952792557535828
ZNF131	0.5983438529352889	-0.24223334314900077	0.09951645877905964
ZNF532	0.6541421406813515	-0.21898927055088435	0.09945556647183042
DTNBP1	0.4100292476634273	-0.35115507983797356	0.09932300468397762
MTF2	0.40144794155226404	-0.3575145261442307	0.09919166425303477
STK33	1.2038192967409906	-0.11911584189117508	0.09895424583938985
C1orf198	0.40289518868639124	0.3167654230092999	0.09895311779882265
ENO2	0.3459422082722499	0.38704096591663234	0.09894179353393302
SLC1A3	5.629703469494497	0.0017911768726760625	0.09893519274725826
ARHGEF11	0.4791171926469213	-0.30213625884896916	0.09891628489807194
GRIK4	0.4923619193133606	-0.2820078130540763	0.09887227945231941
RFX4	2.416472814608503	-0.03578993863876513	0.09854932918364764
GNAO1	1.2553204856391336	-0.11340660051842247	0.09841761995737548
SMIM8	0.36475947540532727	-0.395889380400884	0.09837877237754408
TAPBP	0.4039405619169488	0.33230884092897384	0.09836363731560693
HNRNPA2B1	0.9509455434211427	0.1423420617596415	0.09824415864430722
MBD5	1.9239767362265072	-0.06956697516285558	0.09811187078359077
SH3RF1	0.9357770007099118	-0.15097521881614084	0.09809774247455377
KIFC2	0.20877171435232392	0.602413552200543	0.09782219745970985
MON2	0.7327652029782769	-0.19411567357259812	0.09778774118185149
PDXK	0.5435617698242091	0.1871026874510914	0.09777798913599728
CD163L1	0.20476920839063129	0.6235478760407291	0.09776620917136851
PLXDC2	0.591122807072685	-0.24112581152897314	0.09775272132741758
ROR1	0.5946309198280989	-0.23961190881135866	0.09772384735791764
SEC62	0.7243969515556488	0.18804465722394545	0.09770847542691828
CUX1	0.9421140980427328	-0.14838316349400166	0.09767819792796817
WDPCP	0.9085317031843166	-0.15526735470389744	0.09746768248796422
SETD5	1.1887724515687041	-0.118810961467749	0.09744550848392006
NALCN	0.5775568450468764	-0.2454115991601791	0.09743193221406812
ABHD2	0.838560976257308	0.16265919546020463	0.09723967062484618
NUPR1	0.2175872427168553	0.5856837564327819	0.09719816668561482
NASP	0.6272827825017023	-0.2220666065546292	0.09710488859563324
KDM2A	0.7525757146408212	-0.18730442794196328	0.09695120682680884
KIAA1468	0.49318008484111375	-0.287294262612072	0.09694091477662826
ZNF521	0.7862612392401491	-0.17475284900196128	0.09681305239559967
ADRA1A	0.7497628766017528	-0.18019563441753303	0.09681129372791172
FGD4	1.5369095734018543	-0.08502288261961849	0.09679475843106453
NEO1	1.7087970957133747	0.03643015725111544	0.09677259508411284
ADCYAP1R1	0.5420945511521293	0.24639992605579422	0.09657096666408621
SYTL4	0.3239564144698026	0.40169413460405706	0.09655905864126557
PNISR	2.7132017982592695	0.050876233150321644	0.09654157475234632
INPPL1	0.3178862397851696	0.40918074045110225	0.09652005094324641
MAK	0.4031472902903653	-0.3497988835130417	0.09650550205979827
TRAF3	0.3959676733145511	-0.3573126493501923	0.09641602701552127
FBXW11	0.5558108355916611	-0.2530354130913705	0.09641489086752492
KIAA0319	0.9326123849493205	-0.1437649540597051	0.09631850092475862
PPCDC	0.3190772458702249	-0.4444387350138016	0.09623577715339762
PPM1G	0.6044422400986327	0.22101615523148316	0.09618728362639689
KAT2A	0.650708315352702	0.20328488396942254	0.09618287951487021
ARRB1	0.6859109993294632	-0.20079022940951324	0.0961513730154745
DNER	0.47694063938283365	0.2723151936238261	0.09607053887860831
THRA	0.3181068052227944	0.4066749103601198	0.09597526551011676
LRP6	0.568694	-0.24576448743616086	0.09586159189267102
GRAMD1B	0.7432161391908283	-0.18444772437497342	0.09572774713451776
DTX3	0.26627476747519757	0.4789857706045775	0.0956876156827186
ZNF438	0.7057673555250316	-0.19711532242585167	0.09565551394344078
MYOM1	0.4085695087485194	-0.342891514639561	0.09557633008387006
EIF3E	0.6323333289810673	-0.21688957396824063	0.09552970081222896
PTAR1	0.8405676937676196	0.157906681477076	0.09547830371081342
CAMK4	0.34550017096068875	-0.40598090823053573	0.09541569953780814
PAQR8	1.1799899225551398	0.11413026864265513	0.09540321804288895
POU2F1	1.5755149293404256	-0.08731387525428966	0.09534886606940551
AKAP6	0.802479	-0.17227524142234033	0.09530335893968545
BCAN	0.7336421833071912	0.17668678282201586	0.09529120026152084
GRIK2	0.24487924314659454	-0.572813967925429	0.09508473703365607
MGST1	1.9154429237018094	-0.02868887816864783	0.09506353048277658
TFDP2	0.794156234387779	-0.1569263390208257	0.09497981688056664
TFRC	0.3470975988678249	-0.3770788080423831	0.09497143447721579
OGT	0.43058200029093197	0.3021727197802179	0.09496307565602106
TSEN2	0.309144486219708	-0.452673748910063	0.09482838128459398
KCND3	0.6168493205160317	0.16525145582212852	0.09482693987553356
UNC5C	0.9706467422901307	-0.14132962355666753	0.09476125867477116
DNM3	2.1864119816544676	0.06184519613132006	0.0947597094989123
LRRFIP2	0.7054046130373051	-0.1945254566920397	0.09473839717799663
ARID4B	0.9165820627375623	-0.14571987859606292	0.09468290795363052
CEBPB	0.16933897673311882	0.7185430187387499	0.09454807696299691
ASCL1	0.2395037613116152	0.5223351203713233	0.09451695761067729
ITGA6	0.6408472662305149	-0.21370077053337402	0.09446949041441724
AVL9	0.6692630877853386	-0.1992877234621924	0.09441575509147326
SAFB2	0.8198456502857311	0.16145638891675002	0.09438113332679993
SREBF1	0.639353000973334	0.20323256361301567	0.0942748172870819
RBM39	1.0293503414937155	-0.1326997401724199	0.09421611810093833
ICA1L	0.6049847677795279	-0.19239014639833107	0.09405782308964686
SCARB2	0.4158325526233802	0.30904605050883605	0.09399159412300535
FKBP2	0.3132090229075096	0.40394841517658464	0.09388930566307727
FBXO11	1.0201727312656992	-0.1329598929425617	0.09387284065360024
ITGA9	0.4952538179244381	-0.27500036212127055	0.09369629232924793
RBM6	1.4288194780471128	-0.09478438051076092	0.09368411971251667
MTMR3	0.8184599616306889	-0.16550109532257032	0.09366676947936403
PCBP2	0.5724530693220861	0.2229524092524678	0.09365099304847255
CERS4	0.4491108840215114	-0.3047641649840069	0.09362469563340883
EVI5	0.5983642677346757	-0.22778987048543456	0.09360980759137447
PDZRN3	1.6671110536346994	-0.08120330388027132	0.093599800503647
NKAIN2	0.9897092192518617	-0.13697148719279353	0.09359822170331969
SPCS1	0.24065539505979408	0.512448676963335	0.09358029710375287
CHL1	1.0632313066197512	-0.12046491839880658	0.0935251246254105
COMMD6	0.19722041714766586	0.6150424814250831	0.0934544710516356
TMED10	0.5903429877181592	0.21744257629670694	0.09345205566170621
FYN	2.6903757431430373	0.04756682132445126	0.09335921502910269
GDAP1	0.6138166542178902	-0.22106219646274736	0.0933327113591093
METAP1D	0.19581646402129624	-0.7163492545639338	0.09323500832437705
HMCN2	0.212858259984888	0.5748440360574971	0.09322685884356426
CAMK2G	2.2841668533238932	-0.05387823658964448	0.09321609850631107
RALGDS	0.49945949935564565	0.1762476655033137	0.09321516969246207
ABHD18	0.5433577303686031	-0.24874159441360807	0.09320520624506633
SHANK2	0.2117477805982222	-0.6583570363873141	0.09310906757983661
ELAVL1	0.6782920750332074	-0.19950650223101535	0.09307310494825038
RBM25	0.8226640035689947	-0.1641811245072188	0.0930451074387367
WSB1	1.3948317759804014	-0.0958295895825591	0.09293054858103933
NWD1	0.7735087022743764	0.168101426760421	0.09290399952186008
BCOR	0.4742370184736708	0.13455546713026278	0.09289984083748047
KCNIP1	0.35407869654894647	-0.380328559213785	0.09288475969580148
TSPAN7	0.890761552780182	0.1452008432562978	0.09281349443698912
RPLP1	0.4602591140642657	0.2681296035597011	0.09272653503593725
ZNF346	0.37897111586973253	-0.35856397370646925	0.0927141842927682
CD38	0.26881185599943996	-0.5095870325801672	0.09270545147904659
SORL1	1.0634019099061032	-0.12296841206528966	0.09263077014562399
BCL2L13	0.34459864013947367	-0.3943741261518506	0.09250531119132457
FAM168A	1.3093047600727548	-0.10219914542742962	0.09242227476403936
PTOV1	0.22477483005590856	0.5416374090752567	0.09234176179783102
SRP54	0.3481488973746893	-0.388925201085501	0.0922905833149045
CERS6	0.3301315296054801	-0.4108961729319655	0.09224820567208458
MOK	0.4997704512157971	-0.2691902527738964	0.09222831302256962
RASD1	0.17137468972609302	0.6908528947325232	0.0921211575074806
STRBP	0.5660097554372749	-0.2366663137297203	0.09198920047955372
PDCD6IP	0.5774152666760461	-0.23164858671926172	0.09198208393554466
HLA-A	0.6485434223657436	0.19086169459871152	0.09183730453985155
KPNA6	0.4134937269790607	-0.3247115883262163	0.09181574047773593
WDR11	0.46101905632357904	-0.28916017272014316	0.09180715841544776
CD151	0.2561287990971181	0.4747552661316671	0.09178836490249781
ALDH7A1	0.8221922575766695	-0.16169125652943314	0.09174484188412724
PRDM2	0.3188364517964299	-0.41931238514817787	0.09172320249212493
ADD3	2.214479980538803	-0.05974609633998162	0.09153149833801708
ITPK1	0.510822127827365	0.24670709689279288	0.0912169080375131
LAMA1	0.47559780686333547	-0.27973419657551907	0.0911772764586298
CHPF	0.21764732723366065	0.5492271754488502	0.09083790813031548
RPS20	0.4961642881062389	0.24532439787917978	0.09079845752284214
TBC1D22A	0.6930442521068704	-0.18563258740614738	0.09078353217549585
PPP6R3	1.1480708937092041	-0.11109358569304632	0.0907102210683989
ACTG1	1.0056790673621152	0.11379744796412673	0.09054131878804098
RP11-577H5.5	0.314363	-0.4235444059107316	0.09052796690024567
GRIA4	0.3274117142002411	-0.4061441544545272	0.09050884421198932
OSMR	0.2635257888097567	0.3427338371336218	0.09040742323677697
PEAK1	0.7680572650477264	-0.17066230273014535	0.09034609305968112
IZUMO4	0.3638299802846242	-0.33243954997000197	0.09021699976947321
TMEM178B	1.0338617519354416	-0.11730528350669016	0.09020942360209921
UNC80	0.2592228295490711	-0.5146206361972585	0.09017934436169142
FNBP4	0.671752177420448	-0.19502861322130552	0.0901675200459143
AKAP12	0.7432430215318983	-0.1725636300744497	0.09011443183394174
UBA1	0.4353762150591985	0.2834529894679149	0.09006664656857571
USP24	0.6671660814422062	-0.19520453812049837	0.08986710996967967
EFR3A	0.8017484376471483	-0.16056814265140126	0.08977846455574769
ROGDI	0.2614205888970201	0.4573032016991955	0.08961261012020941
ATE1	0.5199170696934244	-0.2505969374349913	0.08955228168375359
MAP2K1	0.37866630387055195	-0.3460129644781878	0.08951756439529268
GPC1	0.4502010146356107	0.2733547362457355	0.08951269980151516
TAOK1	0.8506494665213186	-0.1482302752529683	0.08951037462516274
DDX5	1.4824736984547564	0.08177468265822174	0.08938638987441935
DCLK2	1.8516329312594966	-0.06645073484134725	0.08938238017310483
APC2	0.8721652505500381	0.14386766428233952	0.08925273374992286
SFXN4	0.30270602322656887	-0.4303803582706827	0.08921713873085255
NEBL	3.8652152084658207	0.03308877962673991	0.0892036304163622
FNDC3B	0.812131739160078	-0.15931764431358986	0.0891973056432078
LIN52	0.4349894474729366	-0.29884731041606993	0.08911038325612843
SQSTM1	0.547304	0.14557561494763618	0.08905788296390695
ACSL3	1.1946698846576647	0.10545094886233111	0.08900439847149089
GNB2	0.21497621319122392	0.5364393167687115	0.08895029357317137
VPS45	0.6342801038700252	-0.2012235986669108	0.08893797473895756
ATP9B	0.7707892029261448	-0.1670515772219492	0.08892566277999764
ANKAR	0.6298542781530974	-0.20271687761111715	0.08874051455681425
PCSK7	0.4205366208861607	-0.30803074380878487	0.08870231819583804
FAM196A	0.3177182895126496	-0.38822622469352003	0.08865704070215932
MOB3B	0.20404855520607657	0.5686059204514237	0.08853504208753832
CHD2	1.0179736923095144	0.12069404768224519	0.0883950232902585
TRAPPC9	0.9139463994751751	-0.13435614294918882	0.08834330780452865
LARP4B	0.46511222949519343	-0.2768331624520055	0.08831504018844735
APP	0.4290338345277965	-0.3004377213428224	0.08830735141499166
ZBTB18	0.24629210221278555	0.4729543986105275	0.08823440990881512
JAZF1	0.49335013836331365	-0.2601147409868312	0.08809477519327391
CNTNAP2	0.6565494655823169	-0.194854290511285	0.0880798554165528
PHF21A	1.1971043106604822	-0.10643133907487222	0.0880486669300822
DDX3X	0.4986357013031221	0.24350701960951332	0.08802319582976434
PAQR3	0.27887905594707596	-0.4629673644838131	0.08796272376351602
TXNDC15	0.19664246293788842	0.5843297925031679	0.08792188729385333
RIC1	0.39236713692581193	-0.32491456756313325	0.08785961457805334
MBOAT2	0.7590926761490954	-0.16702278184300165	0.0878220257048175
CPNE6	0.15433879760951372	0.7267817096529416	0.08767208164681052
TUBA1A	0.49029108039642244	0.17058321702720478	0.0876636426976081
TMEM184B	1.1960408100469968	-0.006045921328970396	0.08765410436872872
UVRAG	0.5337170470212759	-0.23676760466632632	0.08764729720132589
SIK3	2.5102975145932946	-0.05040188172437193	0.08757683627681537
KIAA1456	0.18115759779285365	-0.7248331180257273	0.08750980530684001
SRP9	0.26625978189585675	0.439257585018831	0.08749626766028962
GABRG1	0.9421158355865629	0.13075465814356108	0.08743978796658783
PKD1	0.4392501596830831	0.2735175113851279	0.08743592997590607
LFNG	0.22820053579096602	0.5060388617150695	0.08732366653964256
NUP58	0.34024485493604933	-0.3759313733640415	0.08730619966057693
GALNT7	0.4957850519416318	-0.25515000235786367	0.08729276768365175
PCNX	0.833597508033162	-0.1516181581120872	0.08718081065300273
FAM13C	0.5057283104271568	0.23793394399367382	0.08704531035485129
DAP3	0.4136797907347925	-0.30710362271419833	0.08703703334824738
CROCC	0.35361098084308057	0.33458095169620616	0.08701082141950539
HEATR4	0.28451865851099484	-0.44960571523570253	0.0869907412484483
SNX3	0.3130981798289201	0.3702788894653068	0.08683332177266492
TFCP2	0.5387459619002344	-0.23160739868582958	0.08681170944666936
DYNLRB1	0.2917761308905961	0.3931836539370983	0.08681116490343621
RAF1	0.5755611407601186	-0.21659989954348752	0.08678652099713582
SOBP	0.9551023296762181	-0.1303393856369682	0.08674963918886026
PHACTR4	0.6936359544032998	-0.1802816591049278	0.08665705624184203
TYW1	0.4193534822628437	-0.2998099517472553	0.08664813167518125
MCF2L2	0.41890054872370774	-0.3016836364737118	0.08663715676895485
DIO2	0.2505476478476463	-0.5101166473646908	0.08656328477247512
CIR1	0.23773038774850794	0.4830849724349255	0.08656046049216866
MUM1	0.8318739964746577	-0.15022512432970392	0.0865398711568818
PRKAR1A	0.29812566143249136	-0.4261925647045124	0.08650359705650834
PDE3B	1.1799448201429361	-0.09351414591489782	0.08646240491580733
CNTFR	0.37838128692622114	0.3116410126762099	0.08640851655403703
CDC42BPA	1.7331345430218636	-0.07200827002861694	0.08632957217912426
CCDC102B	0.2574777064117777	-0.49330437278747985	0.08632178163926761
AQP1	0.1648203429021361	0.6592739172855248	0.08629476028580436
ANKS1A	0.43716252557320995	-0.28767634604951725	0.08625924032094956
TBL1XR1	0.8425006535705022	-0.14391561345955042	0.08620386260150488
CHST11	1.4675976931086536	-0.057224611685037584	0.08618061086789772
GPT2	0.7010020756772326	0.16134686594629938	0.08616555810243369
SCML1	0.4708904049929967	-0.2664833423740965	0.08615713780797238
TMEM9	0.28593229988117647	0.40453678125760056	0.08609472849110697
FXYD1	0.3886251235072346	0.3025315522936867	0.08602430405093518
PEX5L	0.32885127291422667	-0.3730020521437294	0.08589260992340655
ATP8A1	0.8953274834777835	-0.13681355089810368	0.0858810912778972
NSF	0.4335886749401598	-0.2886963514664884	0.08586233519696437
XYLT1	0.3130811339292151	-0.39783539922268385	0.08577152678903309
ABCA2	0.25448809819730933	0.44867448079643274	0.08571626362160807
ENOSF1	0.30502517962992476	-0.410838244888495	0.08561486401514938
PAPLN	1.224534777838692	-0.09174398799546817	0.08545352774732534
ASAP1	1.372123242272554	-0.08830056543388916	0.08543558635359125
RLBP1	0.35694477802369284	-0.3499426528394873	0.08543149485914153
RIN2	1.2124602865761491	-0.09546748803531638	0.08541875333089091
SNTA1	0.8356136198756905	0.1304654481242779	0.08539624359494241
DOK5	0.7134242084799801	-0.17356497964752088	0.08537421894431307
UBE2H	0.7979753489671607	-0.1550364545841022	0.08534818836019413
UBR2	0.831159166583975	-0.1485162977425882	0.08518095673924267
ACP6	0.4106915235444653	-0.30187913549473994	0.08502336135741495
PLPP1	1.153870166771649	-0.08268944605323597	0.08501278306742648
FAM35A	0.4004720995343635	-0.30450898970388046	0.08495606597848722
FOXN2	0.46564561350204875	-0.2654586067395286	0.08490048242681739
XPR1	0.5939414845883372	-0.2070013895770132	0.08488097428313315
FDPS	0.31740307428130027	-0.3915339581045352	0.0848395723681554
MGRN1	0.3240763713203706	-0.3826759880620987	0.08480031274795302
CNIH3	0.4119884463465771	-0.30002662547734377	0.08478680573823322
SIPA1L3	0.5775803154844834	-0.21317773773954088	0.08477879287269854
TTC19	0.7657246357461842	-0.16028385391589314	0.08477119422487889
EFEMP1	1.2189911140169347	0.06608220882023676	0.08475683122415817
PSD2	1.2162962166953517	0.09854885280125295	0.08461449953006198
KIAA1161	0.3294922821192072	0.34798630253089075	0.0845858721841332
DNAJB1	0.23276762633347753	0.29170997935568144	0.08458344504074712
C10orf11	0.8937604132385022	-0.12226828115679331	0.08453534382373781
KIAA1671	0.9236479916153466	-0.12911789805052018	0.08452544683086136
ZZZ3	0.5563595507100526	-0.2169391932240377	0.0844322036441742
TSC1	0.3191101939442415	-0.38618116942554537	0.08437580903715361
SEPT11	0.5428220365848672	-0.22564938293817546	0.0842858850264079
PDK4	0.6678640747018695	0.12957114025349462	0.0842613747312207
SLMAP	0.7967975040127065	-0.15287666594488006	0.08422616874639308
KDM6A	0.6689985464724895	-0.17875641289249236	0.08417696078898955
PDE3A	0.515582918682986	0.22600445425642363	0.08417149204977566
SGMS1	0.8035498401601404	-0.151673284024578	0.08410895843996785
SRI	0.5374900902731681	0.1963837614184466	0.08410723974269912
TIMM23B	0.4345387284269573	-0.281810673283402	0.08406748430227108
GOLGA1	0.3372153182674115	-0.36428666048819225	0.0839965198826186
SPRED1	0.8131240713517288	-0.149582840945428	0.08398799398371715
WDR13	0.21771751973634523	0.5085086145326604	0.0839021610813121
SESN1	0.6619823572839144	0.1768269564397829	0.08389294721661875
NR4A2	0.1360362922034975	-0.9285221082505982	0.08377718612269945
RUFY3	1.3818483363707343	-0.08739554097647143	0.0837193766901015
RPS6KA2	2.5912230780436007	0.00942004103962374	0.08371379190940981
ZFHX3	1.0430119771270419	-0.11610603799387596	0.08368820909801777
ZFYVE28	0.5128585735622239	-0.22896575980216566	0.08362767092655307
LRRC37A3	0.680816278061361	-0.17791481726494998	0.08353615126551141
GNPTAB	0.33968861990595006	-0.358274830684841	0.0835181308692636
ARHGEF9	0.39766425902390756	-0.3018302985583531	0.08348480331831146
IDI1	0.24151734751292953	-0.5093519887452742	0.0834623172581462
VWA1	0.17566450734236688	0.6160713820701313	0.08344825464131046
N4BP2L1	0.38331585676928354	-0.31754539862779285	0.08343680243425355
AGRN	0.1804331902747877	0.6009878106224763	0.08342030433033548
MAP4K4	1.962968885206374	-0.0613196716940498	0.0833062544978375
NLK	0.42316547945205235	-0.28179845315602237	0.08325208304954725
ARFGAP2	0.3550307476277891	0.31879617985260295	0.08312196540503078
FCHSD2	0.9778081344602727	-0.12277424863271746	0.08293782876295816
HIP1R	1.015797770975519	-0.10939797554748668	0.08285696587523331
PER1	0.4146874265653602	-0.13403714387443832	0.0828322702386764
SYT17	1.2209638162452343	0.06346552763513912	0.0827368951000437
FUS	0.5527588834162975	-0.2138602873549102	0.08265714470642314
CDKAL1	1.06961	-0.10298791566960959	0.08254840903572928
MICU3	0.3244455074547661	-0.3666528688386595	0.08251493889669918
NPAS2	0.9729160786223943	0.1192645768072527	0.08250798247322717
LYN	0.3268060858299629	-0.3691015572829847	0.08250396044828133
SLC25A25	0.2531351856336285	-0.479032299448891	0.08244503393063068
RNF4	0.38230910276428487	-0.31388121168739636	0.08242951353906275
TBC1D1	0.4433560706438759	-0.2677751753021348	0.08242225758909363
SPTAN1	0.9181684771256167	-0.12628114208958993	0.08229897925458901
IFITM3	0.5319140840803633	0.21041235143765605	0.0822662035263877
ZFHX4	1.4688972305759518	-0.08094350272744971	0.08225008360382206
FRYL	0.6805475956355039	-0.1707197642941068	0.08224979255877901
RAB11B	0.25136157639737405	0.4281024721497533	0.08220213848242683
PPIB	0.24784131688074684	0.43670167310264213	0.08219251241421602
ZNF586	0.36652762949468276	-0.32603001546748006	0.08215881177768819
NOVA1	1.118233619147664	-0.08400405984116102	0.08208198793979768
B3GAT1	0.3168524583407962	0.3505975656602799	0.08207035616011019
UBC	0.8306274738461136	0.11753903783680562	0.08200772158566763
TMED8	0.47411473218329636	-0.2512957970645609	0.08198787901042788
MAOB	0.5562142197419921	0.02956102071282136	0.08188470127996497
DHRS3	0.2938025522326728	0.375546283453161	0.08186717364399877
NCKAP1	0.9775781978268301	-0.12118391951448687	0.08186034598116196
PAAF1	0.4536199016627959	-0.26152460980614667	0.08185509059604258
MECOM	0.1882216243080678	0.5531135337847309	0.08173635000217905
RPS27L	0.2578009631862727	0.42358015147111505	0.08172367748020565
C2CD2	0.43997634393753554	0.25562285375041854	0.0817208439462068
FAM19A1	0.5050118356003584	-0.23466386478364507	0.08159267530872832
PHKA1	0.37573865496469844	-0.31658115692542954	0.08159084815110815
RTN1	0.30731926724203695	-0.38807003599724743	0.08154273899030455
TRIO	1.5618302614762467	-0.07339573904763211	0.08151598845364759
CRELD1	0.41506275401132064	0.2681723756659831	0.08151029141525051
EYA2	1.3111425112295632	-0.08955357912485681	0.08148170270228383
PLA2G4C	0.32562149186957573	-0.3650231631325083	0.08134821910197776
RALGPS1	0.6600168791788913	-0.1683450150237431	0.08134253365831307
CMSS1	0.3569944262152565	-0.3295510887065761	0.08134143895435136
DAAM1	1.5253903413384897	-0.07668401188458851	0.08125886366979398
ZFPM2	0.7030828851624151	-0.16733329582419187	0.08118263796808824
DYNC1I2	0.2879710937281492	0.37905751476842175	0.08106871272333918
WDR37	0.4606866403245652	-0.25042922005023494	0.0810130639270022
FAM172A	1.1112984915758475	-0.07626878229185817	0.08096091317144002
HSPA8	0.4388888140888168	0.23007649096147398	0.08089514049723054
BMPER	0.2862191472943266	-0.4138806686731602	0.08089026627396087
COX20	0.34171115049883116	0.32173813650255584	0.08084762313843179
AGL	0.5154918897941507	-0.2276936238666193	0.08082490029670993
S100A6	0.24423436515938873	0.4199212241832105	0.08077636574601331
DAB1	0.46662968263931326	-0.2515664864585695	0.0807613145064822
RBMS3	1.9029711017320265	-0.06042533767072233	0.08065889472509846
SEMA4B	0.7266309354574716	0.15542339681435904	0.08060308360724286
HSPB8	0.23138987318478765	0.4514838525571338	0.08052094487248743
PCDH7	1.5276375309051573	-0.006982382273586673	0.08051312303226174
ARNT2	1.2731682408476694	-0.09128295623383675	0.08045031013150307
KLF15	0.1873090660601194	0.5598288096613115	0.08030660784414431
TM9SF4	0.3438709029980583	0.3176628021978041	0.08028673746944319
ZIC2	0.24390381645226752	0.43806392473332817	0.08019019253863513
COL21A1	0.34875370367836805	0.3128816584636946	0.08018115789713792
LONP2	0.8719736827311911	-0.13046989361275232	0.08000547201003805
AMZ2	0.43121341951296893	0.2552039951027504	0.07999517351513355
PLEKHJ1	0.18307534601760386	0.5692532825338401	0.07995427113755142
TNS1	0.3199408003340892	-0.3645449334370637	0.07989262671187491
NRG2	0.5365079431118885	-0.21609057679603028	0.07988528012921342
SLITRK2	0.27899333235510115	0.38464726500467605	0.07982028884500186
SCAF11	0.7518336201437166	-0.14996839707520535	0.07974528960700439
MYEF2	0.389487708323925	-0.2970356958612755	0.07965590670185126
GLG1	1.1632946670710709	-0.09889122486550601	0.0796473049309177
ZZEF1	0.380327306963173	-0.3041907257021758	0.07964306016288737
LGALS3BP	0.21306584475482096	0.4932312695053497	0.07963555492291836
MAPRE2	0.7697067584027719	0.030330154137763674	0.07960338998472985
FZD3	0.5669826989527962	0.19483117187999408	0.07945156780792603
ARFGEF2	0.4312339377959238	-0.2677857534131349	0.07942583935851288
ALK	0.6499273332120852	-0.17619380711369434	0.07942563640983243
HIBCH	1.0777067894900223	-0.10611496117145604	0.07942524106205556
SMS	0.42630337170730587	0.25612464803015517	0.07939669780816574
FAM13B	0.571010230495425	-0.1994189700543698	0.0792931916300098
KCNN3	1.4728307625849442	0.075407648722069	0.0791523447214255
THAP6	0.23623769197519454	-0.4881515790544565	0.07911705814214563
HNRNPK	0.41137713045625085	0.2638862804578392	0.07905755038530218
CDH10	0.8964116087822473	-0.1139769650185731	0.07896988509045182
RBBP6	0.6618295364358795	0.1667577774239009	0.07895764922563486
ADORA1	0.22649830222647438	0.4619789666161102	0.07890746764011906
GPATCH2L	0.494717841994677	-0.22481609511918507	0.0788984383221579
CLIC4	0.2542454496548804	0.03407592345126777	0.0788981620870167
THSD7A	0.9434975522665568	-0.1186297946877109	0.07887636640374843
FTCDNL1	0.3027589145476307	-0.3781810227880009	0.0788496323406032
TRDMT1	0.24895801860600086	-0.46290857766121396	0.07883167546494993
KDM2B	0.2391265220546785	-0.4825590224960403	0.07873903829321317
RPS27	0.271267175234537	0.38794796111525753	0.07867494746931616
CELF2	2.9280939635704506	-0.032537137901440485	0.07866272234674535
STK25	0.21969244033613425	0.47349707223404863	0.07864477784953702
MLF2	0.2358560423153236	0.43848274406521304	0.07861592998053393
U2SURP	1.001558481523484	-0.09953788365303985	0.07851043970309536
VPS8	0.6261513980436757	-0.1816284328041373	0.07847966731396772
PHF3	0.4828305768635511	0.22425335772113789	0.07843041950239223
LRPAP1	0.2530793571965033	0.4119006167827609	0.078429520177164
CDC16	0.46747980789633997	-0.2398216493551142	0.07841333501774961
UBAP1	0.4839146351556997	-0.2348929688487187	0.07830188807718994
RPLP2	0.4374827438385431	0.24589204781467222	0.07829481670827873
ETV6	0.5466439403306267	-0.20760502845573395	0.07825654554130662
NLGN3	0.30831324993112846	0.3433169598388029	0.07821543486125797
UCHL1	0.26456942582026044	-0.4318822105773625	0.07815923114297921
ECHDC2	1.3853729458389723	-0.0740717889509479	0.07811836655583035
ILF3	0.28532536012557774	0.36880033824562364	0.07811185640020991
OAT	0.40516408218298267	-0.27951387693576685	0.07807058244840949
MTPN	0.17578869228215677	0.577280900631838	0.0780611778054251
HLTF	0.306373899165623	-0.3716887531639939	0.07801599355893399
C9orf142	0.17504072634197312	0.5791704614346825	0.07801060877748456
CTSA	0.28291133953114994	0.36216389656820996	0.0779936072264156
SLC25A37	0.6970002433995162	-0.15903428641064712	0.07793480450692769
NRP1	0.8169793746863653	-0.07712513805223582	0.07789345964266844
BBOX1	0.6010593733024886	0.1805117300484972	0.07783861921225699
GNG7	0.8177367691252118	-0.09720164814210197	0.07783586699174512
EIF4G3	1.4940285825226327	-0.06890863457466236	0.07777780967954956
SLX4IP	0.37305570193093673	-0.30302882157769545	0.07768717143528045
ERBB2IP	1.9708732306365289	0.048098560888077416	0.07763642362215585
SPRY2	0.22226058742522542	0.4625331734518797	0.07758959982269861
SALL1	0.16104879585824416	0.621267893402618	0.07755148994061567
LRP10	0.23148152708416203	0.44518094672811276	0.07754632416016241
TGFB2	1.0534701729534899	0.06855043810656197	0.07749081399730004
TMEM30A	0.21398806365457904	0.4678119190512776	0.07739462724772744
CDK14	0.7313220553681493	-0.15311796074757958	0.07735564597676825
ABCA3	0.40136333969684795	0.2492726374581119	0.07724313604402099
TTC14	0.8179132853184801	-0.1364997259530465	0.07723845362506047
HS6ST1	0.3860204534154683	0.27398024202133264	0.07721765840955987
DMGDH	0.47001914454780275	-0.23551416947778195	0.07720242213516101
NIPBL	1.2066840570817643	-0.09011826581105724	0.07720066881381726
LRCH3	0.7345220414584844	-0.15198150209630984	0.07712308977312624
UST	0.5795008262399891	-0.19285686809226113	0.07711814256126132
OMG	0.31214074819622806	0.3274479819166751	0.0771167950828939
RP11-514P8.6	0.5431181595716497	-0.20560150457950035	0.07702353204318879
NCSTN	0.16107891105410865	0.6142172244515491	0.07702085395868645
CTBP1	0.2045096569409254	0.4957260540954288	0.07698157191698468
GAS2L1	0.31833484844568116	0.32785122361549157	0.07695033885430563
RPL36	0.2115790708143125	0.4799446566029432	0.0769026051708793
PKNOX1	0.24999005857767145	-0.4504417678472554	0.07689376194962823
ACSS3	1.2084445903922558	-0.09193058183701776	0.07686883391717264
FAM69A	0.5386424463518746	-0.2068519546724708	0.07685346864446276
ARF1	0.27915219972173705	0.3701760730927119	0.07680582412683024
SOD1	0.42592789226729727	0.23386350258181013	0.07677766812413236
CYBRD1	0.3720308328515823	0.2821045743623246	0.07674399632723558
GALNT2	0.7040348191081439	-0.15772788968594983	0.07671045663723465
MDFIC	0.19556933727381948	-0.5753426449544934	0.07668241145444091
LRRC7	0.29060338247834633	-0.38371055888165095	0.0766558018175485
GPR75-ASB3	1.7846162039124418	-0.05854020255744529	0.07654366323341058
SRSF5	1.2066083667379595	-0.08478015858879928	0.07649412437389769
SPAG16	0.6819227976958135	-0.16233700310909682	0.07646847186462236
NACA2	0.13405263272004508	0.7192019604135483	0.07642736228651412
AMPD2	0.1618614191667511	0.6096361928908919	0.07640809755007766
ARHGDIA	0.1345544675010284	0.7194113167966106	0.07630506716466587
PTMS	0.11524556145841414	0.7906067758619759	0.076268467987156
CDC14A	1.0468538015640723	-0.10531657097268549	0.07626818537856125
TMCC1	1.0101534049401453	-0.10495667852723918	0.07622952515392062
SAT1	0.9358022045918972	-0.11772667758417861	0.07618987405998312
RGS3	0.3046685714860329	0.3381982014396185	0.07613552114940249
WBP2	0.4740334887174726	0.2139816751192961	0.07609958646095451
SLTM	0.7089864124181655	-0.15408559510548694	0.07604539622763837
MFAP3L	0.6686392947890467	-0.16029629948159915	0.07603354137690167
TBC1D9B	0.21097950666405949	0.47569573267124665	0.0759928163539004
NAV3	1.2416270585936462	-0.08298104313682812	0.07595790126367924
FBXO42	0.4758453402977879	-0.22912362750058976	0.07595293563589015
PPARGC1A	0.5322233055225898	-0.1937779708685422	0.07594342650351288
MICALL2	0.7415417075076534	0.14341945553018173	0.07591710814021818
FAM20C	0.18000354398746143	0.31893763621566884	0.07590727121594326
POU6F2	0.6358550691948126	0.09059514747912949	0.0758733587958756
ST3GAL1	0.3053129537411891	-0.3470214687066547	0.07577953839579217
ATXN10	0.9609746220407329	-0.11296219065880346	0.07575103144980613
ZNF708	0.6969523645553325	-0.15727127848398506	0.07573371957810021
PRRC2B	0.6270636358704893	0.14816098360179855	0.07568771496648463
ANKRD26	0.9001307164180006	-0.11585690290666452	0.07564077390939461
KIAA0319L	0.8123410355675197	-0.13140841560772898	0.07562554069511601
CAMK2N1	0.21747916374715584	0.4602690427460959	0.07560805014549851
RASA1	0.5740671091651576	-0.18991115068477413	0.07559264564817464
RP11-613M10.9	0.2594220430785892	-0.42448553498034597	0.07554556120469247
PDGFRB	1.2082071590242138	-0.06416849872144198	0.07543606651503859
ZNF148	0.6315938492367433	-0.17243665693752652	0.07541374578534688
MOB1A	0.10682063223222162	0.873205345458146	0.07536922822004542
PYGM	0.18589626227957137	0.5299834489724302	0.07533436301892613
FBXL20	0.6800924139052665	-0.15972115379834803	0.07532506500355304
SELT	0.30532228244895415	0.3338711451759394	0.07530200424667341
RABEP1	0.6093460857006988	-0.17889377604937842	0.07528026866752324
RPS6KA5	0.7859918398154169	-0.13788130135924842	0.07511788049223433
PLD3	0.4630183861553208	-0.23500254236866142	0.07502312347231516
MTERF1	0.4306195647426751	-0.25077213304707163	0.07502213645705469
ADAM12	0.2823914603427185	0.3501789922149639	0.07497117892815755
RHBDL2	0.2036180009089973	-0.5385324951867444	0.07495411014707005
KIFC3	0.2100552955694558	-0.5195614390404992	0.07490060290630968
CLOCK	0.3638951625354505	-0.2924617593681115	0.07483665650879659
BNIP3	0.2320824025659403	0.42888226510009286	0.07480343214050406
KREMEN1	0.46871282504868506	-0.23097146908479474	0.07476314164412987
SLC7A11	1.7660306983984686	0.05157014586364769	0.07471985475506712
CMTM6	0.21636120648791937	0.45701793519057976	0.0746945653863726
CADM4	0.3064563011517367	0.3299871420682052	0.07465917197554407
C11orf58	0.5486922856500903	-0.1799548600429505	0.07460331851426763
GPAA1	0.1964431670197565	0.49776668479139885	0.0744042847821656
CD44	0.14434781852438458	-0.14557785720715216	0.07430386179530998
C14orf37	0.809648388242702	-0.121473096651827	0.07427817680484508
RHOJ	0.9027404856138039	-0.11291445923175462	0.0742650996112671
EP400	0.3033598181732439	-0.3564602414272156	0.07425255507174433
ARHGEF17	0.31374972465746453	0.32045436125305404	0.07414051471286386
MTR	0.2698497837603212	-0.39587567095504284	0.07413549553235302
PARK7	0.26101374087423346	0.3397960152904119	0.07409125820498251
RSRC1	0.43828376363530613	-0.24514781251168719	0.0740782168096159
GTF3C6	0.17592347217614174	0.5271261445148807	0.0740771
ZBTB8OS	0.46318523648159493	-0.22961043432089231	0.07406166573127271
HECTD4	0.8752996188899045	0.11742092838840536	0.07405759699426612
FAM171A1	1.5546121875976524	0.037148603171194124	0.07398274113854442
CPNE8	0.5050142007023745	-0.21128953677414722	0.07393806752318297
FHOD3	0.6404512229760171	-0.1632109304086783	0.07393115208755756
ZFP36	0.2204570648267286	0.1573157216490596	0.0738787630579015
KIF21A	1.1985103113015942	-0.08904333939482868	0.0738714125081818
GAS6	0.18061329045955266	0.5339314063407322	0.07386806785749364
SLC25A13	0.5426173179773542	-0.19697492339189884	0.07380068731430599
CLDN10	1.0499862506926387	0.09865491827547804	0.07373300643149144
E2F3	0.2871221244507336	-0.3735720277218117	0.07369044282925744
MRRF	0.2570362841590816	-0.4182460144299838	0.07364777706090089
FAM135A	0.6303296686032933	-0.168323052269791	0.0736066932333622
TENM4	0.6641777975084892	-0.1583794728166437	0.07358687578987372
PARD3	3.369887183653609	0.03099032966336684	0.0735529937589837
RPL10	0.5095521155670018	0.19232752080485063	0.07355217633275661
ZBTB16	0.9088555323568096	-0.11675470911367997	0.07347370813623705
GFOD1	0.28875437638128704	-0.3682379218546829	0.07324511955509641
NBEA	0.8540792319129062	-0.1202191998107116	0.07324413790697523
ZC3H15	0.30718971426695496	-0.34602641705084286	0.07324149446354865
CLIP3	0.17158645855027177	0.5549140274814229	0.07323542517733274
HDDC2	0.3516249140896108	0.281094066312791	0.07316810652811943
HSPH1	0.2374073771791513	0.4106301352849142	0.07309543120548026
BICC1	0.5161264641954098	-0.19246524772889517	0.07307665998944918
RRAGB	0.2596449358730719	-0.41042391918815163	0.07305179626210717
IGF1R	1.1671663872316074	-0.07142608122198234	0.0730384941767323
EEF1A1	0.6171796765357378	0.14812976167068792	0.07299740362702196
UBE2B	0.5121393238004471	-0.20516726813677583	0.07297237252758504
CCDC171	0.5464563133241049	-0.1920172699226227	0.07296248627070415
ZBTB20	4.813811994084258	-0.008649961972526743	0.07295721864095314
STIM2	0.8812787756729751	-0.085783296752162	0.07293349929477812
RPS2	0.28330785641426526	0.31348854836175916	0.07291878118557787
GATM	0.3681019390468422	0.2702501403747422	0.07289891347068937
POU3F3	0.30223773794718856	0.3264831026416898	0.0728608048342223
OGFRL1	0.5466008168456796	0.18528782965779442	0.07280968174570154
DGKZ	0.6191709923982482	0.14864559054703955	0.0728066419826244
YWHAE	0.5740840590331125	-0.18151851730919152	0.07277141863182686
SUPT5H	0.37601540994537497	0.26502675461687514	0.07274327379449666
STARD3	0.46472831628418604	0.21638664586709663	0.07272893334109234
FLNA	0.19376462541921172	0.49300565926705264	0.07271051944519388
LRBA	0.9271872344462738	-0.11325430272119842	0.07270826393182481
ATN1	0.4591501034380094	0.21881114830380646	0.07269553516538135
GATSL3	0.16923001332775453	0.5559691962694177	0.07267013153571258
PMP2	0.4221013415521909	0.17195883704216441	0.07266492916487372
KIF1A	0.5483801242683367	0.18413326370819635	0.07257954240550288
PTCD3	0.4457129186511674	-0.2330291317335218	0.07253709197860685
RGS22	0.1696458740298222	-0.6304801792539949	0.07253087177446887
FADS2	0.5130070837002676	-0.2045673364102911	0.07247306559862501
FKBP3	0.23988373874773838	0.3795070695953206	0.07246764087778014
EPM2A	0.29222599911187314	-0.3540930322842571	0.07245261727295511
UGP2	0.8338271917230015	0.119872647263947	0.07243599524797424
SOD2	0.4642042588732401	0.12244863763803408	0.07242157022404437
CCBL1	0.24797157794645955	-0.42531244987144284	0.07238097175710922
GRM7	0.4152122750867915	-0.25049697330104703	0.07235232793107191
SMOX	0.43347463654928925	0.21027803936440348	0.07233891850009724
PRRC2C	0.6311641240899528	0.15981415081790423	0.0722602411696662
ZNRF2	0.18265567265958546	-0.5805977707215499	0.07223729646127476
KATNBL1	0.6639353377606777	-0.14834495745176735	0.07221875323808594
TOB2	0.5306659921372344	0.06498808211567973	0.07220048510265822
RBM33	0.4658305074736428	-0.22403815492167584	0.07219621748348645
OSBP2	0.3470366663559827	-0.3010764895197102	0.07215745526194646
PSMB7	0.23861589328352312	-0.437701962992357	0.072154098704475
ZBTB7A	0.210285227129796	0.4342589867387986	0.07212275616103252
ZNF235	0.33442027067015895	-0.3086423388891539	0.07210553599737732
UQCRH	0.3013449809630751	0.3239884886123524	0.07208308064993221
CDC42SE2	0.3937076461580944	-0.265447503378661	0.07205698137873015
ADAM33	0.16767419827292762	0.5578647712688223	0.07205227012794331
FGGY	0.7803233046350992	-0.12946331143700862	0.07204285556018838
FLOT1	0.41487829438856183	0.14709018754638178	0.0719559141784356
NKAIN4	0.26383210595270196	0.36575559131690316	0.07188461937318745
STARD13	1.3545627109455238	0.0753685052168276	0.07184216596982454
SLC25A43	0.4046959659690775	-0.25608748268467235	0.07179983142797544
RAPGEF2	0.7323674369102205	-0.1381121876073134	0.07179782274020624
PFKFB2	0.22289098161893584	-0.4701242193572223	0.07169850502485667
ANAPC16	0.6930853926576547	0.144901124001751	0.07165244917876279
UBR1	0.6874998696488442	-0.14832007346875611	0.07163166374407755
TP53	0.2628990618516732	-0.39684570206311276	0.07162169923497119
HES1	0.5187364116948171	-0.19940400518969267	0.07160726115093147
TMEM117	0.39298910812461096	-0.2612308793782275	0.07157854052960749
WDR59	0.6408600753540927	-0.16116488913980165	0.07148382146439447
GOT1	0.25551169441002464	-0.407513433973838	0.07144930431927968
TUFM	0.3681812604496159	0.2650106831512869	0.0713372956160415
MFSD11	0.42059319195389794	-0.24565095777505294	0.0712965473565563
APOO	0.4617626657045944	-0.2190919166090779	0.07127470544684354
TOP2B	0.4104434323013607	-0.25144895576959236	0.07124598480226776
DRAP1	0.15879	0.5795971424966944	0.07121367296559614
PNRC1	0.24223929965996632	0.3691080176866714	0.07119305447605137
AP2B1	0.5013799660762647	-0.20474062113416888	0.07108965517588167
CHD1L	0.325279469064239	-0.3170101519083911	0.07102353270953829
RHBDD1	0.49681303524216935	-0.20659923010756093	0.07092923491724074
SUGP2	0.6108001369357948	0.16189407739738437	0.07080000608254607
SETBP1	0.4781056743673112	-0.2143414461149913	0.07078569882249458
MPP6	0.5554167309010447	0.17743380427253802	0.07077617934298115
MDN1	0.33725689900303113	-0.30398716856960584	0.07064109002158689
APPL2	0.6602563849218325	-0.14963865993261197	0.07061625053337915
CUL1	0.3972158100075456	-0.2554995561271937	0.07053617038798113
FOXK2	0.4121751077001295	-0.247839877204205	0.07050677363532634
HIVEP2	0.4383586921611818	-0.2323868017197868	0.07034271245830859
PRRC2A	0.25644733285019794	0.36798778029122514	0.07031401142498692
MAU2	0.27141636164634814	-0.3669253262114112	0.0702474483121743
SLC25A46	0.33979926422878554	-0.29977596221903646	0.0702095323744176
WHSC1	0.48928124786323574	-0.2076675030895583	0.0702078962998888
CSPG5	0.4908759898938123	0.18731754254836325	0.070201442837354
BCL2L14	0.2110406170879908	-0.48512194429210065	0.07017177984493006
MKRN3	0.3984003697887534	-0.2549965464849448	0.07016832215593062
SCAI	0.3648316319052288	-0.27869868453440355	0.07013525422985872
STAT3	0.8313428268789795	-0.010853362911557926	0.07004574946512734
C4orf36	0.220900987248901	-0.46197268626914567	0.06999760309420287
WDR73	0.2187716797058921	-0.4668601094727677	0.06997774598912912
NOTCH2	1.0519940663477991	0.09344663139021911	0.06993763634286548
ISPD	0.32963781944111814	-0.30656624519407627	0.06986167580368252
WDR20	0.4423762999481726	-0.22855279987822302	0.06983443895989763
HNRNPL	0.42058093787384726	-0.2403125326429572	0.06979882099920798
RAB1A	0.6386229491326274	-0.15657946652223523	0.06975088047595523
FAM153A	0.13056708749162008	-0.7937989847331649	0.06974592339337135
GMPR	0.391032068068525	0.24484838814761317	0.06969627866079134
TMEM123	0.26413042746316706	0.3548795811839917	0.06969213645912625
NINJ1	0.12488888544378797	0.6964398316830891	0.06964993530973232
PCNXL2	0.406263	-0.2481901705193591	0.06962272495564598
PIK3R1	0.8370121837924481	-0.1185339353741734	0.06958660239541879
GBF1	0.5963596407856947	-0.1632376277504909	0.06958469782275709
SLC9A9	1.2456917694066045	-0.0004769931699967893	0.06945672167170823
UBE3B	0.2664298588683052	-0.37172463731398014	0.06945229713605908
GNAI2	0.29102951862539483	0.32287930159613015	0.06944942383886123
TLE1	0.8683776774648249	-0.09895450590720128	0.06944533678223573
FSTL1	0.40004209812199615	0.2387103567692794	0.06943805871945188
SLC30A9	0.4236002200035398	-0.23734740572299975	0.06943766712328556
MTRNR2L12	0.09534860004420516	0.7807357994871135	0.06941973423442749
PAN3	0.6931288090253671	-0.1442462463021446	0.06932979838578854
IGDCC3	0.2305944602523711	-0.43804335409866885	0.069313604792436
MRPS21	0.4082385924628632	0.2335018480247671	0.06926780394186575
PRUNE2	0.23164346677316563	-0.43123428180932305	0.06926170709196594
ZNF254	0.614760451179162	-0.15342725660399834	0.06922390436407021
ATP10B	0.3785027365116864	-0.2396386913957783	0.06922039817178632
CACNA1A	0.3302897638057232	-0.2957123871783542	0.06920075548109757
EXOC1	0.45066982976286984	-0.2221725906387125	0.06918268794890528
C4orf19	0.4660336499490047	-0.2137237097988755	0.06916462813185427
SCARA3	0.660040308788632	0.05941060491561169	0.06915461373806625
TMEM135	0.8363455672915174	0.116484410392143	0.06914760139729494
RSF1	0.8830644469917739	-0.10682578243636885	0.06913049195956125
MKLN1	3.062153121027782	0.031560082102687965	0.06912617306462239
GNAS	0.7857266397110421	0.11417315657781461	0.06910099819540431
NT5DC1	0.3937519320456268	-0.252145598261108	0.06909700354821148
AZIN1	0.2777715716013539	-0.3562532901449465	0.06904835602305544
ERI2	0.17458614743771325	-0.5793007234388396	0.06902034316325006
CDR2	0.5097661981757435	-0.169171658431141	0.06898667898297806
RAB14	0.2545362098889747	0.363584391211117	0.06895033711893675
USP34	1.4558932639828477	-0.048244168269574374	0.06894980198407788
USP32	0.5093794374202598	-0.19315990175688688	0.06892231375463125
RSRP1	1.1624230710500614	-0.08424307117525084	0.06888592465643649
TSPAN5	0.9654761015247433	-0.0982156474451564	0.06888359193770396
NAA35	0.38688304968809567	-0.25782873629421177	0.0688730187657505
TNRC18	0.4461351865780373	-0.2231683757166565	0.06880046395616293
PTPRK	0.9735010374233826	0.09549183902765751	0.06877238650580028
SPATC1	0.21985683009689064	-0.4557967654465566	0.06874042063040975
MICU2	0.5049313291774861	-0.19682261801385562	0.068715885404626
RPS11	0.47825267917219216	0.19894303551194314	0.06870226434644337
KIAA1211	0.36505078560473075	-0.2722587879761964	0.06863920249193697
TMEM33	0.1769028854715172	0.5067748247690542	0.06862117977007207
SCRG1	0.7558424240891316	0.12527534392209588	0.06858046573438624
HLA-E	0.1423848170034862	0.6158892656436568	0.06854897667905141
LIMS1	0.484361208673974	-0.2040473806659509	0.06852475557376367
FARS2	0.734820287823622	-0.13081533097174028	0.06849527916378104
AGO3	0.7787604029242581	-0.126923	0.06843106356051018
BCO1	0.15100549345153472	-0.638855269107155	0.06842952363976557
TOMM7	0.2882713231897475	0.31364760305746026	0.06839232337741571
C1orf101	0.18372261756527658	-0.5432385041213695	0.06834393151366494
XRCC5	0.5691469933947787	-0.1732848362450645	0.0682319487921127
DOPEY1	0.37489204314650876	-0.26344284564279447	0.06820737028342301
BCKDHB	1.4291064733770287	-0.06639842343430659	0.06816672424749953
ANKRD44	0.7320517310646475	-0.13057786722292722	0.06812534227888142
CGNL1	0.5799565246995957	-0.16246351111813198	0.06810504205905932
ELL2	0.22587946886215585	-0.4389939166344857	0.06809407744712442
VASN	0.19326838153652656	0.31273213104822917	0.06806982496513678
C1R	0.14206790538543052	0.5895648063363084	0.06801752911729012
ADNP	0.7630386905495031	-0.12674024343172627	0.06800956349767087
ELOVL6	0.3225377416816703	-0.3055882374314097	0.06798946094410582
HACD3	1.0085671917749939	0.09388039790045451	0.06798388847872222
IDH2	0.7796376987931801	-0.09659872964482412	0.06792215820766459
DTNB	0.6025597313826937	-0.16286714276211786	0.06791238039710862
SEPT7	1.8004097163280195	0.04903322783478972	0.06788047112835974
GANAB	0.24812426247692598	0.3664866156030897	0.06783168721386522
USF2	0.1622829046707764	0.5417897811711005	0.06778214238292893
SNX24	0.3274061172033802	-0.29994602621454786	0.06775903372273893
AES	0.21938139781096572	0.4104127130707235	0.06773273818324152
DMXL1	0.6166705675299077	-0.15869086869340263	0.0677281673582627
FEM1C	0.16914161319765036	0.5211053351274029	0.06769703504033783
PTPN7	0.190266851322295	-0.5156540697827934	0.06767847185025805
INSIG1	0.20686140978551723	-0.4769871817143115	0.0676753081143994
SPOP	0.5179588018207266	-0.1852741657899687	0.067645842832338
TXNRD1	0.5955709734898272	-0.16410926092236156	0.06764051535331335
ACTR1A	0.1440336429838987	0.6017630117517365	0.06756549653325766
VCL	0.3954000177984924	-0.22838078849564938	0.06755481331350069
CYCS	0.21128669037934084	0.41847797681801074	0.06753150915580713
RPS13	0.3062803919685283	0.2867233119657402	0.0675071893122357
PIK3CA	0.5398858481324923	0.17400328970289927	0.06747972890490146
NGFRAP1	0.4520406838502585	-0.21534654712723572	0.06746198818273437
GALNT18	0.9279627070175956	-0.10487689919355506	0.06740912967778856
NPIPA1	0.17840405649524543	0.49407864230802845	0.06738063642833783
PFDN5	0.31339377978575667	0.284749513122094	0.06737901109609876
VMP1	0.3959003144824792	-0.24619542652987858	0.06735245714967647
CYFIP1	0.2536728954199919	0.3355599700966758	0.06734455783983478
GSAP	0.2207687339728845	-0.44336287158307003	0.0673248828828609
ZHX3	2.36879	0.013938441696278841	0.06728341361035128
TBCA	0.5009118157305795	0.18633607675658956	0.06726866409956174
PTPRS	0.5332747923836926	0.17548088615286117	0.067244664249788
UBE4B	0.5550514377501383	-0.17493793039036493	0.06719333770573566
MBNL1	1.3148323451579051	0.0690969503262588	0.06709091317222637
NPC2	0.254103570903069	0.3513387211361938	0.06707345328017157
PRICKLE2	0.5895000026257363	-0.16427837079310648	0.06703594198334187
NR4A1	0.0811122473131084	-0.905314276611494	0.0670202611072356
CFL1	0.359998391985076	0.25335426929310034	0.06699480618701131
CDH11	0.434893003056866	-0.22251831903023736	0.06694502686183507
DDX46	0.6305559217649728	0.1484879209522472	0.06691873930305295
SYT9	0.41458779819928965	-0.23319931518089249	0.06683964700930413
EXOC7	0.3905257059381244	-0.24331871153592263	0.0668303715986355
AUH	0.5600771453037457	-0.1720849110485748	0.0668090060472722
GTF2I	1.5453984038729003	0.06075773452295286	0.06680797531139387
DLC1	2.9469125891684804	-0.004057459023843577	0.06678245080662665
BAZ2B	2.249247061010482	0.04245736023027793	0.06678241108776264
NEDD4L	0.7463664079694134	0.061869970786175656	0.06675781165515904
RBMS2	0.2841823155650719	-0.33847791001806604	0.06672659278208601
MAP4K3	0.863350815576964	-0.11147931618277476	0.06672391737740169
YME1L1	0.3659645230525079	-0.2620499606965498	0.06671969655972795
LUZP1	0.6115545875050789	-0.14820358414091545	0.0666965899913551
VPS13C	0.966813788555305	0.0975033408708343	0.06667826305038776
PRKAG2	0.3670599361726996	-0.262451249660621	0.0666114689873643
EPHA4	0.5929444956079895	0.15683631766823447	0.06658360486960692
CRY2	0.4211498627329397	-0.22835476147043507	0.06656795541989698
NFAT5	2.3420078335730254	0.04064074936591887	0.06653724567495259
R3HDM2	0.6774058743425948	-0.10901926744246919	0.06650427843360533
NBPF19	1.4866537841982415	0.029163893104088755	0.06649242462323285
POLR2F	0.2406687445266561	-0.40063705253033366	0.06645571886872195
KMT2E	0.8740516846813169	-0.10958422736486294	0.06645532335508099
RRBP1	0.2372741913026998	0.37434604810130023	0.06641499457892297
BDH1	0.18365428278494844	-0.5134037109297315	0.06637212121959016
ZIC5	0.17466423442198292	0.4964402455245536	0.06636962168809071
ELP4	1.2277078404488653	-0.0729733	0.0663677128002447
ATP5I	0.23944701699698806	0.3708504159851762	0.0663547548104631
GTF3C1	0.24857245589231483	0.3579343068741068	0.0663188293504086
SASH1	2.806251032057825	0.030105187432140516	0.06630234533889982
PEA15	0.2802027815472435	0.31971727103295483	0.06629281918425667
TRIM66	0.2219647925017278	-0.4251982640224792	0.06623747125885787
MAGI3	0.7596562884314895	-0.12586341599339484	0.0662241207185989
IFT88	0.5841479658318365	-0.1621958405405682	0.0662215295407119
ZMYM4	0.677059079460999	-0.13829026564701985	0.06621528393588473
RPL11	0.35939056130820257	0.24955788614888297	0.06614013502194949
USP9Y	0.21739510648726287	-0.4420792204289961	0.06607893197994111
SCGB2B2	0.623022	-0.15249827131499014	0.06595957354597586
SNED1	0.3053020485466379	0.28610188570492523	0.06593960777581115
NPEPPS	0.7406081441354302	-0.1284324177851238	0.06592649441939434
OGDH	0.5001219107199083	-0.18901980214968653	0.06592108036279437
SLC25A36	0.4959576810576191	-0.19028178017474612	0.06590429036358143
AFF1	1.1282461178994816	-0.08419682872169358	0.06589546757094238
NEK1	0.8897173929017098	-0.1060426172693331	0.06583480011864708
FAM46A	0.13144416751765697	-0.737698310348452	0.06577465874677177
EEA1	0.508904756656962	-0.18658342805612452	0.0657233802374215
ASXL2	0.4942324241067164	-0.19212423872239656	0.06571849943198821
TGOLN2	0.22299146528236916	0.3923214196626789	0.06567534470151132
TNS2	0.2812614151544674	0.3081802580594892	0.06565143217524812
ZEB2	0.8081029831812183	-0.0743505731609345	0.06562508160931285
NACA	0.3887605100798017	0.22045945188410496	0.06562116845737716
ZNF721	0.6440703507857295	-0.14505287399552158	0.06559885160861981
RASAL2	0.42007414687210026	-0.2200394777986372	0.06559430012879412
FAM153C	0.12783773178918256	-0.7568748048688038	0.06557533912692343
ZNF790	0.17402105649829785	-0.5499283467435183	0.06554739525069447
MAP3K13	0.7021951478285021	-0.1296479464487292	0.06553470466121952
RNF43	0.2943899074810208	-0.3178310543296463	0.06548695794723536
ARHGEF10	0.828753012121347	-0.10905938881984474	0.06548192852200026
KIF13A	1.0776499103825723	-0.07957723759206363	0.06544104793544141
AK1	0.2840421989846969	0.3081599544141411	0.06527061992816642
FGFR1	0.7145757573851531	0.12815979391603005	0.0652589910639161
NCEH1	0.3502191702774259	-0.26845308965405507	0.06525669364193883
HADHA	0.5054607588140294	-0.18558569928134863	0.0652546315771646
RHPN1	0.3168784510358138	0.27979470924851074	0.06525259845862422
TACC1	0.677126943737079	-0.13335676603209046	0.06521943689852468
CRLF1	0.4004430603150888	0.22409626804302404	0.0652117277045837
TAX1BP1	0.5384053712049061	0.16697533425475625	0.0651789953268658
TTLL4	0.26467417987424646	-0.35111550979819883	0.06515722666048458
NIM1K	0.4003109437144097	-0.23402180989543792	0.06515542964498082
SRSF3	0.29066366806482663	0.17028972038009044	0.06511209500319212
ALDH2	0.6488164772071879	0.1335664706136812	0.06510992300714856
PRMT9	0.21621065839914158	-0.43735042714617006	0.06509565342920776
VPS13B	1.0693929953440737	-0.08763665244872694	0.06502831370115156
USP15	0.399004575611297	-0.2345399262752748	0.06498756392581406
GAS2	0.213488056720786	-0.4388098126035758	0.06493777076552433
TTC37	0.5679972782182152	-0.1636760169420242	0.06493645832349412
PTDSS2	0.2795367041124738	0.314041883135912	0.06492226021920539
BMPR1A	1.0606187107027538	-0.08813880344175341	0.06478439784935189
PPT1	0.1931647421212963	0.44198304334692196	0.06477734929782222
KDM4C	0.2715674262548351	-0.3447853520342319	0.06474214276902565
ATF6B	0.5579349743287448	-0.16224649679819678	0.06473713743724772
PRIMPOL	0.2314479182056634	-0.39775972218052297	0.06473479072893354
PCBP1	0.14671521653714553	0.5594011327846162	0.06471265714832489
IFNGR2	0.2905459936383069	-0.315647685399755	0.06470161782205054
VSIG10	0.3110891517295186	-0.29732719948730274	0.06462604845053639
LRIG1	2.0250337875126623	-0.025600206597523968	0.06460875071962002
RSBN1L	0.3681739360458426	-0.25370307477681725	0.06460634270408354
DSCAM	0.2276893994243391	-0.41176773645106246	0.0645938498873126
INSR	0.7436495036150136	-0.12536028589802736	0.06459132285177041
YEATS2	0.35465278723331684	-0.26326800488653124	0.06458113341713168
PLIN5	0.4768929058146502	0.18761818034363928	0.06450601894788334
SUGCT	0.5186501854423465	-0.17764511862062213	0.06450023678768246
UIMC1	0.27787656601392535	-0.33601267930289325	0.06446966339907734
NOL10	0.3134381910138303	-0.29458364519996083	0.06443496078110827
CACNB2	4.261988975004651	0.016702973811864037	0.06443465371298035
NDUFS1	0.5196777076655856	-0.17890774944304158	0.06438618107910055
STK3	1.1324916555006876	-0.08200355640773023	0.0643651700623688
YWHAB	0.26468546839255314	0.3271015592548449	0.06434263557356908
NUP107	0.19707169027278346	-0.4739368823012247	0.06424132223791967
TMEM59L	0.31812333695404077	0.274494083570428	0.06420159387931551
PRDM16	1.557334673435203	-0.04444533913788028	0.06415936686499032
SYNM	0.1430801059772694	0.5756110736323704	0.06412554750810621
MPST	0.16843225626455746	0.49621809745047957	0.06410012638598592
ZNF462	0.9200422018497292	-0.0968824437790725	0.06404532365754848
RFX2	0.9144575194441132	-0.011204095303887053	0.06399361039999929
PIAS1	1.0465743601952866	-0.08711196328705603	0.06397964217958445
MFF	0.48380062159977877	-0.1902490191673731	0.06396585357966872
IGFBP7	1.0611519074962752	-0.0014720617587570695	0.06394542262526276
PTN	2.112528524586494	0.042901253265528	0.06393770477311825
SMIM20	0.15523716047191227	0.5329978951816426	0.06391820022976061
RAB11FIP3	0.38723235432835446	-0.23834603641611196	0.06387355365839517
LRRC37B	0.41763574768065725	0.21099014748573916	0.06384928105032903
TET2	0.3374728446841886	-0.27350417602038923	0.06383868367764978
FAM50A	0.15553771786524484	0.5288661979138657	0.06380281114410777
UBE3C	0.47242649893656724	-0.19496379362158536	0.06378428894011767
JUNB	0.2645402531412331	-0.33536004653962087	0.06363598907809512
USP33	0.5399165778012268	-0.1684207211642788	0.06360246866580005
PHC1	0.2852558956231523	0.3018782516415724	0.0635758908470772
VPS13D	0.8242806691450859	-0.11026587189073475	0.0635214611644755
TP53BP1	0.4133397757636613	-0.21398251820147174	0.06346925798451016
TPI1	0.3804423826244069	0.21822209874457205	0.06345309221459136
TMEM14C	0.1441968016327141	0.5636598661248318	0.06342826471072548
PTPN9	0.8712522384673473	-0.10285706112267598	0.0633982948720985
NUCB1	0.20243794280283658	0.4143564687498343	0.06335122834936427
PHGDH	0.3704779685971275	0.23374198340958638	0.06332181341411044
NPL	1.2873558633629536	-0.056408068296475246	0.06332168119711025
CYFIP2	0.8567647869070418	-0.10504325721460248	0.06330505898741863
SUZ12	0.519934743790459	-0.17560192279422518	0.06325168209382323
REEP2	0.19552181438489186	0.3215488932544705	0.06323347207511586
PLCE1	0.2959450152941475	0.0966387692781267	0.06322098796657362
ARMCX4	0.4734207460931057	-0.19263684001655879	0.06317030586045005
ETFA	0.4914654774281487	-0.17787380164614874	0.06312097259950607
GNA12	0.5475671496847184	0.04440954326759413	0.0630819721347283
SGTA	0.16293140858759486	0.5035634743708706	0.06307540610700903
LONRF1	0.19112985367936572	-0.47930492928540436	0.06305116914128815
JUN	0.27957174213472674	-0.20213046447285987	0.0630092203759233
NUMB	1.2733504448328405	-0.06982423457601071	0.06300005109340452
KIF3A	0.45698999821541414	-0.19443762482009255	0.06299395732976482
SLC29A4	0.2296053812854242	0.3663426007540775	0.06293970851615703
MED6	0.17301913968253613	-0.5292156723995181	0.06291682719278856
IMMP1L	0.30015544019369267	-0.30271533020259045	0.06290797391660159
GALNT10	0.24955371361520198	-0.36150217508757254	0.06289545994067942
S100A1	0.4252638509757134	0.19377007214390668	0.0628864465050912
CDK12	0.41892484253616963	-0.21598254709532164	0.06282138224725757
NLGN4Y	0.3205466176474959	-0.28260145656099994	0.06267827506350833
SETD2	0.774386611935285	-0.11675225860125364	0.0626708442752752
BOD1L1	0.4571981016069725	0.18929197159303543	0.06264870666723946
LMNTD1	0.30542959170883177	0.2785192758071222	0.06254038195622216
NFE2L2	1.1314181685342728	0.03849505286141904	0.0625396575151893
AGO4	0.4420747216956688	-0.20261081827453534	0.06253737552790542
INVS	0.7935464043332972	0.1109082844454558	0.06247412113465004
CCSER2	0.8851196077781444	-0.10168588748066013	0.062395186877959787
CFAP70	0.4831208133464043	-0.171694404728096	0.062393472467819414
FBXL17	1.6551777750667152	-0.052212404207108466	0.06236032560026285
SLC19A2	0.1313031067141097	-0.6938141059673771	0.06231241677832688
FAM217B	0.3991069207089137	0.2151412087457607	0.0623116014694855
SEPT3	0.11032950454541139	0.7056998599130655	0.06226271064394849
DHRS7B	0.27929549503675466	-0.32224024264102197	0.0622406525187774
EPN2	0.6754963117476996	-0.11201602010708883	0.062231510735644466
SAMHD1	0.15921303350710347	0.5046161306095731	0.062200219549945715
RECK	0.37664562440668986	-0.2336967305927284	0.062198797906368855
PACS1	1.1157426256826535	-0.08010074378412026	0.06218945460176158
TMEM41B	0.3247176055283773	-0.2733154301727527	0.062146173819215486
LSS	0.3510429823429619	0.24244731363416322	0.06211801833372935
UNC13B	0.28577984295687203	-0.3141448377611904	0.062100508190833015
CCDC125	0.19406414611909978	-0.4626826616923451	0.062055542382630016
MAFG	0.21565832129901313	0.38298087945343545	0.06204904407287818
XPO4	0.3941310484456597	-0.22727593595382542	0.062047722950986914
RFX7	0.7448981147049433	-0.11970707705006155	0.06204360406870644
ALDH9A1	0.18885565968475804	0.4320104441427958	0.06200339947526006
SLC38A3	0.18054942115063585	0.45075336011293277	0.06198166805866813
ANO8	0.21135071700983493	0.3892823549731649	0.061958632696681254
PLCH1	0.518361605680902	-0.17124241030549825	0.06195861230699155
TAF1D	0.6766030393846543	-0.1309407450141916	0.061944208088036815
RGL1	0.9601675687269682	-0.09201248298943276	0.06194291587510554
ESYT2	0.44104708414859156	-0.19812680875427216	0.061923187173481234
MARCKSL1	0.29036055821506457	0.28868736264898387	0.06189536273517788
PTPRZ1	2.5839159008027996	0.02040343327830719	0.061889299367641704
TOM1L1	0.35795548703204794	-0.23530569282769725	0.06187699822526947
MSH3	0.43505572544484233	-0.20121497096260565	0.06183252738403034
RAD50	0.4945916072785649	-0.1778917393389064	0.06180913239503398
ZNF483	0.20525299574210912	-0.4357354797108855	0.06170516310545889
OLIG1	0.24556037116025298	0.3373315950451181	0.06167123745327177
RREB1	0.3636016385573845	-0.24486015759747704	0.0616668258433459
ANKRD28	0.422912454498795	-0.1919360440432977	0.061644817515336923
PYGB	0.37061448294788063	0.22846691102774142	0.0616326698447548
STK39	0.2812917155849407	-0.3166214152477494	0.06162109864065149
STXBP5	1.9692616642272178	0.04451298010924995	0.06159952447197489
HOPX	0.5266993526432984	0.11190405643808639	0.061564425832898007
GRIN1	0.19895297925784292	0.3950056283815697	0.061564293595088415
PCBP4	0.19676112763497183	0.41372969670789167	0.06156216977141742
NT5C2	1.2826248462534924	-0.06919484955571885	0.06153574523701165
GGT7	0.2897735356391814	-0.3067621333818472	0.061516987051141545
SSB	0.29874634511682735	0.27790000617305943	0.061473423777797354
FBXO21	0.4478900007711351	0.18837542331036117	0.06145667841075475
SMARCC1	0.46936874531556155	-0.18889814856287784	0.06145225949245557
PHKG1	0.41503736740392144	-0.19067350937255226	0.061445866972041185
NHLRC3	0.2641639560709771	-0.33617978921564506	0.06142796654198411
KCNB1	0.16567486057480527	-0.538668568607681	0.061389532922600666
METTL24	0.19519617102986309	-0.4513422431192388	0.0612859692913185
PCGF5	1.1068576682296019	-0.07878222802499672	0.061264962690590063
DENND2A	0.3402305297100785	-0.2583262106756093	0.0612385441781714
SRSF2	0.4375205932265766	-0.2019186608469706	0.06122929493997257
ARHGEF26	1.3696729970666257	-0.06443656724994083	0.06119520191984477
DUSP3	0.0896471401448164	0.8316149769822545	0.061124023805324584
MFGE8	0.6579022996492366	0.1301741452387887	0.06106262986760819
ATP5A1	0.3734906742455825	0.2108320798860989	0.06105169828333147
RELA	0.0892936184045608	0.8328267923064425	0.06099904629613727
AMZ1	0.17374498934292118	-0.5082097392892573	0.060987417708174084
ZNF197	0.3388329464040614	-0.25357565662099946	0.06098336720708532
HSPD1	0.26904667005463007	0.1662479387956361	0.0609456601020531
MAN1B1	0.15096775933130158	0.5217983493608063	0.06091291821034243
GUK1	0.354235915569349	0.23412659514242987	0.06090837664270976
USP48	0.33150092508202916	-0.26492695316863757	0.060879107688289
PFKL	0.36524700350745337	0.22651799593626093	0.06085601939876459
RPS12	0.21387389081639036	0.3645803970355656	0.06079028739187002
PPP4R3B	0.3285283258735591	-0.26562903996679227	0.06078492811016639
PTPN4	0.8320880191575323	-0.1022579031290915	0.06078334826520067
FAM189A2	1.0358974565262848	-0.04340222027427049	0.060763068245759
ID1	0.21352990574752212	-0.411294	0.060761715124404744
PLTP	0.4142731562898252	0.1989157465538588	0.06067401647135344
HFM1	0.24896434521137575	-0.3518021396935036	0.06059758179507106
KDELR1	0.21415398724242593	0.3763841810501707	0.06056335169034825
VWA3A	0.16935789061096046	-0.5188908130669192	0.060554986717055476
PMS1	0.36591598691295885	-0.2348606003898527	0.0605485473179946
ERI3	0.5963801947236673	-0.14624542550267217	0.060545389310628944
SND1	0.5350188339121515	-0.1621404982427893	0.060526095274508585
SEMA6A	0.19909766128408507	-0.439710560084542	0.06046258858249956
DNASE1	0.5351045075915225	-0.16287471971092282	0.06045185248138445
SH3GLB2	0.20825703239722235	0.38564388040607833	0.060443703297293525
CEP57	0.36325568918241014	-0.2399268432390727	0.060420619561890404
RHOA	0.27086631438111447	0.2988164579043436	0.060334102879101306
ATP1B3	0.4193858407226246	0.14770372237884674	0.06031346331841781
SERINC5	0.5635182206413778	0.08421670634565111	0.06031073289327286
MEF2A	0.7096953430938376	-0.12252340255811497	0.06030494490103137
MAF	0.16557242070820383	0.4436563473143039	0.06030151232187822
DDX17	2.303974398534552	0.03743918031769799	0.06028457124567069
EML4	0.31239904829027576	-0.2742242107008829	0.06025722367250991
PPARA	0.5946883193703374	-0.07066369607495333	0.0600974747683992
FUT11	0.15683097304215945	0.4973800645942819	0.06007762386631861
SKIV2L2	0.38496721544175116	-0.21423995502201493	0.06005517529556738
NSMAF	0.46449085224845044	-0.18638248583667438	0.06003470982218003
ARHGAP42	0.7059240725587012	-0.12250851204076078	0.06000693288356891
GCDH	0.31890648392281756	-0.2714495549710381	0.05998889074585706
CTNNBIP1	0.24860558279058612	-0.34587186154706634	0.05998792378264499
DNAJA1	0.19574944382043494	0.4025709004398489	0.05994810304530259
SMG7	0.3941086571683359	-0.21924077569775827	0.05993266541372952
MXD1	0.20890570606167108	-0.4149799700736362	0.05992791818025489
FBLN1	0.2774985121767975	0.20203851548149762	0.059915596359976495
CYC1	0.2839770079567064	0.2770121164610246	0.05991426508514754
ERC1	1.0947364164806594	-0.07887877950410849	0.05988730468349029
ENTPD2	0.17415105669221664	0.45055407736511527	0.05987306892229242
RAI14	0.179731	-0.48243759660307767	0.059856610117249257
BTG1	0.2736286205016181	0.29596722246981383	0.05984666730464793
LPIN1	1.4980301580431654	-0.051682241866510166	0.05982574824107864
YY1AP1	0.3717013144077119	-0.23155391388230512	0.059821381677407685
RBX1	0.2754200218827943	0.29215599862813624	0.059802926390794375
GABARAPL2	0.31845386427329314	0.24445641629479528	0.05975689495893256
B4GAT1	0.3856891218517842	0.20485091648167308	0.059673690613844935
SESN3	0.7456457195404768	0.11252178819145187	0.05966546181060591
ANKS3	0.25252036875773987	-0.32954721743683485	0.059650854379630795
BRINP1	1.000201749565259	-0.08430582930308503	0.059647967194666585
TLR4	0.4409368733861484	-0.17130415446791813	0.05962426705885467
DENND4A	1.0145127661550446	-0.027295855321201393	0.059595378569051394
COPB1	0.24492747144941526	0.3268995901037993	0.05958597967560286
D2HGDH	0.29504516855747975	-0.27823319565671095	0.05957279772495442
BRINP3	1.4482072217581348	-0.042749308531661916	0.05954310800391869
ATP6V1A	0.41218554376044125	-0.20799163532123613	0.059531920190101756
COMT	0.35803367815233994	0.2241158747959699	0.05953061327517283
CPM	0.31423964239868185	-0.18788344779890717	0.059513098511385754
KCTD16	0.2855333195889454	-0.29280197127784835	0.059473433234554715
TFE3	0.13447711587275077	0.5607249699863428	0.05947114399336275
GADD45B	0.11113968386357524	-0.527310405678174	0.05942240382507213
LPCAT1	0.19601503351135594	0.400715	0.0593518354531877
CNBP	0.1976078664531438	0.38682564337834163	0.05934357042577586
FBF1	0.1364007082725968	-0.6330707496351132	0.05932742554063451
MYO9A	1.3346270182631954	0.012353603524609255	0.05931606054662582
SNAP23	0.37323600957924435	-0.22673533819013128	0.059311442763724465
PIAS2	0.4308040105543925	-0.19767787649178575	0.059296060893306614
MAML2	3.0286495627490226	0.027376774524406507	0.05927856234146223
EPS8	0.5516328198747665	-0.15487291500313916	0.0592650366134864
KIF16B	0.44492475515111113	-0.18854892265278048	0.05924725246773489
PTPN2	0.2243492800249672	-0.38136325320780773	0.05921895858431106
MARS	0.211299239667169	0.37124823067801815	0.05917364466161785
EEF2	0.25687445313858065	0.310540563962654	0.059156367990536654
GPBP1L1	0.629380070278594	-0.13140368160168434	0.059150722922877104
TCF25	0.8241882328267622	-0.08259077344954292	0.059129426369792015
LRFN2	0.18302528905068088	-0.467388033805168	0.05911185745259417
SNX2	0.2910258542786711	-0.29281107747725393	0.059094092994935656
ELMO1	0.14591404888865758	-0.5880891206283223	0.05907166434408089
ANXA5	0.1265520100348452	0.5437882749917966	0.05906783699477496
GDPD1	0.2996416406618274	-0.2842834880375107	0.05905253500980972
OFD1	0.5014745675471135	0.16362735341594753	0.059026234455074524
SCRN3	0.1801178976618434	-0.47121147560548243	0.05900916896324762
NEK7	0.4604351285697252	-0.18473122224844632	0.059005720753537126
REV3L	1.8904009331756442	-0.0429536843757439	0.058983861336149225
TAMM41	0.23338643526248082	-0.36378063745664385	0.05897062326767531
GPD2	1.0888798728505467	-0.07804582897728454	0.05894621988869795
C1orf54	0.31576589888252327	-0.26913146366504354	0.058925532711731815
POLK	0.5104318538834192	-0.16018258092202317	0.058903361716325646
WASL	0.24386322025875404	0.3246128482314745	0.05889069996767614
PUM2	0.6745235359765167	-0.12574293079345422	0.05888365633178855
TMEM59	0.4845815825757046	0.1602136127116824	0.05887963090277732
NDUFV1	0.3634881222839322	-0.23286114093293295	0.05884623217334438
RPL28	0.38901548217946536	0.20114067562559054	0.05882843267974291
TATDN3	0.1446589711026394	-0.5905168857753014	0.05882529110150205
AP3B2	0.22160949957374357	-0.38034129799734345	0.05881590707850097
SNAPC3	0.2582707007206645	-0.3235760399631595	0.05879655230866283
PARP6	0.4688260805486257	-0.17406106101628221	0.05878318771848584
BIRC6	1.5358727532868586	-0.05250182024409189	0.05873835609563372
VEZT	0.6061204518098205	-0.13767744329495266	0.05872173756603562
WDR26	0.3629604037572326	0.2222658746169005	0.05872145682794676
CTNNA1	0.6483305035436653	-0.12930145719141792	0.05864020101920018
RNF182	0.5592948451856847	0.14642380928543847	0.05863584605089264
PIEZO1	0.3189864237658044	0.25064973471524316	0.05855983138984683
LACE1	0.38118731820195856	-0.22123539765074804	0.05853885318207653
TRERF1	0.36701961958907736	-0.22977734265156435	0.0585107848782498
TANC1	0.3475617980983091	-0.24020382148008992	0.05848599722920171
TMEM94	0.5823076806792252	0.14012000654088436	0.0584772541741775
ELOF1	0.11707054124584215	0.630115	0.05846304476153989
TMEM144	0.4537969256233436	-0.17983680428651702	0.05843775512290115
ARG2	0.11283227393629909	-0.7553908243421329	0.058393374142534496
FABP7	0.13303983539651779	0.5212971832099675	0.05838521577792683
SIPA1L1	1.6171868702949326	-0.04579546341699932	0.05835091154200654
LRRC75A	0.13693398383715732	-0.6115858943632317	0.05829347060364849
SPG7	0.43228713636568744	-0.19129021011125288	0.058287484831857
CIZ1	0.17003399003203912	0.4485692440808793	0.05826822993719881
ATP11A	0.2686456087282376	0.1311359948266492	0.058243731151693
SLC48A1	0.3903739741054392	0.20222550959281713	0.05820678982397173
TULP4	0.47912956138470086	-0.17115310143882798	0.058173849885921
SELK	0.25458126230367784	0.2914251513367772	0.05814547295365552
PDE8A	0.683545039320124	-0.12131074897450773	0.058132654438785854
PDLIM3	0.22974841547889457	-0.3650128615393327	0.05810885961916144
NBPF9	0.18569654422716625	0.4125244821905704	0.05809272690109667
ATP13A2	0.19267344049240195	0.39839072151440347	0.05804016690235571
RGL3	0.3471187961747793	-0.24066061424209587	0.058032985927674544
EXT2	0.3339211248216958	-0.2502850990375721	0.057987090362162375
ATP6V1H	0.6516826497149226	-0.12821891536657182	0.05798356699858433
RGL2	0.44254327891429135	0.18149805552482454	0.057966638131440505
GNA13	0.4194758004598343	0.1908377967932945	0.05789270293900464
RAB2A	0.6293519683930671	0.12891465723024317	0.057880952225854806
C16orf45	0.39961339784231964	-0.20866826859119506	0.057869646219789045
ADAL	0.2928926728203553	-0.27713493274866935	0.057867978652948
CAPZA1	0.5763711613012891	-0.14466904945765338	0.057867048428776394
SDF4	0.1916174689905447	0.3991315426473002	0.05784840804239119
STX8	0.8401346405660914	-0.09919041249595541	0.05782852294824621
DPP7	0.43948273805847665	0.179185645377543	0.05781801021707462
GFRA1	0.23241964549264185	-0.34547824389450715	0.05780597133846576
IDH1	0.4105071088635729	-0.20112739889960032	0.05780430080412233
FAM19A5	1.0042882932162889	0.017329261719111408	0.05779565582659397
ZNF717	0.34607003586440904	-0.2382442728528587	0.05778957219928085
IPO7	0.20132350453933834	0.3714432239343299	0.05778442152286713
MMP24	0.2035241148908657	-0.40679438548533586	0.057762501468049295
PPP1R12C	0.11529020033064341	0.6310803784120158	0.05775917229645315
SCFD1	0.5438838187312914	-0.15257017694593045	0.057750245286792554
WDFY3	1.3820835221307226	-0.060213341891811656	0.0577496578660735
PDE8B	0.4652843651539417	0.00778450935426908	0.05769389664186813
ACTR3B	0.30062416966292516	-0.2698750337470268	0.057675608525158344
MAPKAP1	0.4556805521106015	-0.18233486421587214	0.057667952058562594
EXOG	0.23389691535402343	-0.35520193799034017	0.05765276183001598
ZDHHC21	0.7104054791413731	-0.11690481474283175	0.057633098444200906
CCT4	0.21993707238447857	0.347669982763362	0.05763158139625253
HACL1	0.22116224296527676	-0.37596683498593547	0.05762742135416496
PRAF2	0.07740593252652034	0.8914375215732872	0.05760926042885689
HOOK3	0.5420264865952884	-0.15268958668414245	0.05759792607242659
IFT172	0.4994679710288654	-0.16405187699088966	0.05757886311007246
RELL1	0.28087357952804276	0.19953786292150125	0.057540322051474274
ZCCHC14	0.279051910010779	-0.29350120199705404	0.057538686713185974
DDX24	0.42430649235775525	-0.1946056762899476	0.05753611158547421
EMC10	0.26407040943791876	0.29427950691985016	0.05749189984150736
JAGN1	0.103019293454712	0.6878216200442121	0.0574863
KDM3A	0.30982484332901655	0.24805166825065364	0.05747301128273771
SLC22A23	0.5638811547631016	-0.14682253712350993	0.05746441126484063
TAF11	0.21128286732905913	-0.39021332281676785	0.05746149297361508
ZNF627	0.13810757683886948	-0.5941189798536687	0.05744930606858219
MSRB3	0.47743832686977405	-0.17263301426064623	0.057373862430555256
SPON1	1.7944331777659754	0.04561799527293439	0.057373254671362055
KDM4B	0.33556997560219287	-0.24360846600517522	0.05727768650175315
C19orf25	0.20036049562475278	0.3792821401220645	0.05726749886195093
TF	0.2397824930152297	-0.3431486968679879	0.05718897370163727
DDX1	0.17427489336649513	-0.47342811882973995	0.05715835413672979
LYPLAL1	0.5914210872397235	-0.13031535603657843	0.057143728927158466
SPESP1	0.23435758181430497	-0.33993672990760604	0.057122921952141734
GABPB2	0.245549606990988	-0.31935950883691583	0.057102775675331674
SMG6	0.4781730997164753	-0.17200187607006706	0.057096659916942585
ROBO3	0.41107225894272476	0.19187604714653198	0.057074171086829606
DLGAP1	1.1675231099526944	0.0017665856012480676	0.05706679165597352
CFDP1	0.272145017439575	-0.2997940066774318	0.05706362425127421
RNF34	0.21829480029658582	-0.37697069924265786	0.05705711216883986
SPPL3	0.7534911476157331	-0.10902787847515902	0.05701530793987423
SLC25A18	1.7762075645391584	-0.03807982746230552	0.05701091946204488
PDZRN4	0.1826194255860836	0.4111288492388527	0.05697983245381026
NTRK3	2.141823028278102	-0.03225173286269405	0.056972559170344945
KEAP1	0.12481559526790467	0.5491361228747293	0.05696321418258749
UNG	0.13729101273602856	0.5327240318389458	0.0569458392323757
FBXO44	0.2565392047482736	0.2965336378594086	0.056938267339591425
EPS15	1.255531797766787	-0.06367600352566714	0.05692127690057705
HMGB1	1.518938608108123	0.050733041214195584	0.0569137018738311
RNF130	0.970907018442838	-0.056082207842160135	0.056905469284776994
UTRN	0.7539436152225458	-0.10863323908191531	0.056897289144471744
DLEU1	0.32677321958975414	-0.25010642232902086	0.05688082346309252
BCLAF1	0.4755166541274804	-0.17224060837269556	0.05686318954596835
DCAKD	0.28945410605950034	-0.282860200193042	0.05683267447595622
MED14	0.17408225488708032	-0.4700148984806669	0.05679168584433939
DYNC1H1	0.6143545188729248	-0.13204551619018495	0.05678048559122706
FBXL3	0.2962368767566621	0.2608351671057541	0.056775926757160415
CLCN6	0.14479384888193353	-0.5673342774541626	0.056752139738489596
CERS2	0.12416634488822982	0.580946339034166	0.05674365897899209
KCNQ3	0.7533358543160458	0.0034914474045247444	0.05674262401460984
ZNF611	0.2373026224701907	-0.34218562455081386	0.05670316130547875
ANKRD36B	0.2082197142215578	-0.390658980863957	0.05669943258651537
ZDHHC8	0.1370822567513446	0.5312057558711855	0.05669736765074182
HSD17B12	0.7858177638836303	-0.10388100295538326	0.05667279289878149
TMEM219	0.32408766275693696	0.23905028853182356	0.056657921637267676
SNAP25	0.5302645267157579	-0.15048165917214787	0.056554061075866864
POLD3	0.21722740805772123	-0.37494934585366685	0.05654535363288314
C10orf76	0.5901537942651924	-0.13275939387433958	0.05652633446539919
WDR60	0.959463843545157	-0.08489494942184492	0.05652478935017671
COX7B	0.25009095454141433	0.283078	0.05647154182208673
LMF2	0.10601173367452159	0.6652140200636928	0.05646112356995244
TRIM28	0.15956886583523294	0.4609190217326182	0.056442421841664946
ZNF692	0.24394448929541254	0.31128264086773977	0.05642825919217563
PKD2	0.5650321241413707	-0.14357643877989446	0.05640344279896711
ECE1	0.6675158868298393	0.10787788973699938	0.05640165305608989
RABEPK	0.207638683968638	-0.3915652919897275	0.0563924502690661
RPL23A	0.5644033185735656	0.12986247126941639	0.056330113680050385
SCN8A	0.20050565883452576	-0.4037742623344309	0.056327518387556785
BACE1	0.21550933930429164	-0.3755887952363078	0.0562967216429653
COPG2	0.20997023484879754	-0.38547533439174314	0.056268515196009075
UPF2	0.5380049647262314	0.14457108438488367	0.056174731287454545
RPTOR	0.44666684232627935	-0.17773099291168673	0.056174455531128945
SHISA4	0.23319203514433895	0.3231465420892487	0.05615362041147144
PPIL2	0.2845324820003665	-0.28239069590234317	0.05614186560626337
BTBD7	0.6434658019608778	-0.12563636608415665	0.05612717461202387
SPDYE5	0.3338097064956862	-0.2403231691267047	0.05600727029465699
CELF4	0.13699460689184714	-0.591590931481455	0.05599614430406382
OSBPL11	0.6748697038195862	-0.053181588656427886	0.05599359484684205
TMEM132D	0.1880534942534921	-0.4287402712532353	0.05591525676512486
S100PBP	0.3546066589032135	-0.226992066809321	0.05591139418664589
JAK1	0.5950614734703634	-0.13495305369751562	0.055867843405168344
MKNK2	0.2125709256249366	0.14740011250973142	0.055850304964971516
CC2D2A	0.37694273483892393	-0.18585155663783803	0.05585030083093313
RPL37	0.20482261030565163	0.36121082548714034	0.0558468617046186
[truncated: 14,517 more rows]
