# Supplementary material for: Single-cell analysis reveals inflammatory interactions driving macular degeneration
Source: Nat Commun. 2023 May 5;14:2589. doi: 10.1038/s41467-023-37025-7 (PMC10162998; doi:10.1038/s41467-023-37025-7)
Supplement: Supplementary file 3 — Source Data [file 41467_2023_37025_MOESM3_ESM.zip › Source Data/CATCH-based differential expression analysis between control-enriched and dry AMD-enriched astrocytes in AMD.xlsx]

## Sheet: Sheet 1 - Supplementary Dataset
Source Data 5
	Mean Expression	Log Fold Change	EMD
VEGFA	1.2145721255815825	1.2446299331863093	0.8477845899909708
NEAT1	2.3595426385382305	0.34243252550582903	0.5328257163115859
KLHL29	1.0294780816213756	0.7624001108983552	0.4833821710412659
SORCS3	0.4121334526486422	2.7721642627249468	0.4765704301330003
AKAP12	0.8576778778008055	0.8414097494919519	0.4388349358094818
MEF2A	0.6406116281083241	1.075818195024329	0.4023870230495914
WIF1	1.5352387343614637	-0.3414462508190724	0.3879196189171876
SMOC2	0.4165829947760542	1.7984735906757856	0.3816435818143239
CACNB2	0.8093656988583877	-0.6040977801860898	0.37097392261697515
KAZN	1.8657308479381782	0.2986499849538955	0.3705333212312916
IGF1R	1.064676292689136	0.5208749715539167	0.3630427420009991
GFAP	0.8357474034449371	-0.565364618014394	0.35684286976360396
CLU	0.8301243907458804	-0.5685475517332678	0.35659231378896106
SNX29	0.915280749687907	-0.5174311519657937	0.3553679631871737
GLIS3	0.7844309549309586	0.7210356772520041	0.3520435398172956
HIF1A-AS2	0.3743636719528956	1.5971877257492033	0.3181861294741049
DIRC3	0.5465460785306091	0.9502398710741119	0.311437397302195
TRIM2	0.7423880200592198	0.6616085259599682	0.30924856512066345
TNC	0.7074059635616016	-0.33975221169996467	0.308255395918896
KIAA1217	0.8531470428441322	-0.4663933239976039	0.2970317206383584
NRXN3	1.0659603529253656	-0.3767635532096626	0.295867328330407
JAKMIP2-AS1	0.6268192070265463	-0.6140683434579427	0.2933998612793196
SORCS2	1.0059463327670637	0.4414439576341984	0.28961897832682576
TNS1	0.48007820499962917	1.00128	0.2861746338963427
ZHX2	0.6465467349130157	0.6961643997028139	0.28218048934985474
PFKP	0.423786513852146	1.1429310559572596	0.28133243389738527
GPX3	0.6675976954046022	-0.5463635951559966	0.2756996696048085
DYNC1I1	0.8941856020730599	-0.4129076249588109	0.2737035129094854
DTNA	1.1825311117890849	-0.028815355193481707	0.27348548703279857
NCKAP5	0.4149937716392423	-0.8206967292146174	0.2671645780898281
NDRG1	0.4218171046101947	1.0459065574516746	0.261145514930298
ALK	0.551280379014825	-0.5870105864733757	0.2607410373894928
ROR2	0.4102177992883424	1.0539713886600681	0.2556926669459625
RPH3AL	0.5166233226829597	0.780208	0.24979176413319112
PLOD2	0.41537413386558397	1.0057915758060614	0.24929549261201964
PRELID2	0.4481268396387527	0.9004230153701972	0.2452232606223934
IMMP2L	0.929395153237857	0.39923348318685226	0.24393668610824673
NPAS3	1.7120797038424818	-0.10721173190401678	0.2438560447624551
EBF1	0.627355852383746	-0.5094494885835373	0.24241226323848275
HILPDA	0.30288389612181044	1.449841343280593	0.24222152195890298
SLC35F1	1.0611663301820826	-0.20401252162629563	0.24120352077059373
SULF2	0.23184881196856544	2.1346559611467306	0.23965458106160087
LRP1B	1.433613949020643	-0.1874192744173234	0.2316144701945553
PTPRJ	1.057723429360412	-0.19552400482449897	0.22549111745040387
NPAS2	0.3570834150192946	1.0492461487349047	0.22256283053533527
PHYHIPL	0.3961758576062372	-0.7145582237109169	0.2218234843674745
XIST	1.0544663753904562	0.3128676104533367	0.21977018132153256
ZFYVE28	0.25983426355691835	1.5579240123466283	0.21962564583342178
NAV2	1.2617237817175078	-0.2081598944213964	0.21940361930247532
MIR99AHG	1.1441349610944869	-0.2445888090171371	0.21906477142008224
LINC00887	0.23297792022976996	1.7829315658672795	0.2161893784692703
ZRANB2	0.405789073859897	0.8625262035820201	0.21471695638295973
ERBB4	1.5032723338238831	-0.15825646909625954	0.213967759603909
PCOLCE2	0.1791487446798638	2.7242745681307725	0.21190915750101674
AFDN	0.7317098831216557	0.4292736456907924	0.20901067782242286
DNER	0.5426811080123163	-0.47575105990603245	0.2084595976248936
SCARB1	0.4340792681140958	0.7684115311748679	0.2079056306749429
FAM182B	0.3155618161984162	1.115663511782088	0.2072027999240656
ANGPTL4	0.23358268792000203	1.6464360430228417	0.20579144131269192
MBOAT2	0.8061019676753703	-0.2541166290708664	0.20075071262445224
FSTL5	0.4234349992691794	-0.6144648738208999	0.19983274476335422
STAC2	0.6146833499124029	0.49884038626250904	0.19925213061227345
PIAS2	0.3635704773707243	0.8885475943136685	0.1977668361280978
LINC00511	1.4219263207618733	0.20406744471990773	0.196268115934844
LAMA2	0.8014771090914435	-0.30035481311639006	0.19571790649744628
BICD1	0.9460622841174174	-0.23332449289795326	0.19393747942610615
HSP90AA1	0.5098495358448172	-0.5029699876444358	0.19375245157656268
SBF2	0.6647339367656534	0.4410289490204622	0.19298325901148772
GLUL	1.1929471314546887	-0.22363812072314565	0.19248226889507053
LHFPL6	0.6027301920489938	-0.31412459570272716	0.19205787917470368
PDE10A	0.3032288202838526	1.0604669351736897	0.19152690623512228
CCSER1	0.8064268861289209	0.35769808729969627	0.1912812275710517
NRP1	0.7142565402966957	0.40456879322466216	0.19088024333595613
UST	0.4886326700746656	-0.5063277006933407	0.18807863758543414
ZNF248	0.3461488156077869	0.8852214425491419	0.18795558977323087
SLC2A3	0.32943419299501914	0.9355063404011134	0.18752214088779945
PCDH9	1.8688118135806364	-0.08866066758424267	0.1867297180920254
PSD3	0.666335431670092	0.42595417599060287	0.18668099799152507
GAS6	0.21101901653689648	1.645699067722686	0.18667287926124052
CD44	0.5142747287554219	-0.4633759581930161	0.1865561670390983
NTM	1.0078979422756962	-0.2386986971262117	0.18526891588164007
DGKG	0.9589155865460774	-0.24353957489297878	0.18372915337731677
RXRA	0.2831195401320199	1.0866309391790614	0.18272650244633074
PDE4D	0.9270520619393344	-0.27078280201919747	0.18268920473643818
GSE1	0.30470637391705996	0.9885598431901963	0.1818758785132802
DNAH14	0.2631212910025734	1.1755689937293257	0.1813594522279792
UBE2D2	0.4135763455617855	0.6851788961119074	0.17953555618811778
NALCN-AS1	0.16042320601234533	2.3733189960996803	0.17889579205607548
FYN	0.6996277429281077	0.3858413430630031	0.17849418614425033
SLC1A3	0.8821335789902177	-0.23372565301247708	0.17785761264545277
ADGRL3	0.6060581439536951	-0.35639361118746476	0.17732857268009594
CCNY	0.37234805930094655	0.7575613453431271	0.1768297689947603
AC025159.1	0.3096550591321833	0.9367134976124396	0.176782
CTDSPL	0.5372716417504112	-0.42222751235285616	0.17607119152186015
RTN4	0.6794680281187141	-0.3508671440654728	0.17598527116077603
TENM4	1.0212812131010618	-0.10571008381456569	0.17536445875020837
TRDN	0.6469074869818159	-0.36512077410832033	0.1747994536826929
PTPRD	0.8219313699208531	0.3176973812570355	0.17427317633816963
CTNNA2	1.292035216595988	-0.012252027842721022	0.1739591683865326
AC073050.1	0.5526271693074946	-0.35990113988403705	0.173930886077649
ECE1	0.4756530550181275	0.566489	0.17384154578964656
FAM172A	0.5795483929182342	0.45789172691804836	0.1738350442777045
SMARCD3	0.19377707490153334	1.6606822585220935	0.1731483238779785
EPAS1	0.40078364321190013	0.6787847212485245	0.17268822928106722
COL27A1	0.3185767377324034	0.8804061312511723	0.17261741690955504
MT-CO2	0.134401271947752	-1.4885317975762464	0.17202625819233291
ESRRG	0.47433642461528835	-0.4802240087491027	0.1718959053109456
SLC6A6	0.3165639239317691	0.826720737901742	0.17088736639607183
CADM2	0.7011330190874502	-0.29152867440006236	0.17080179678215085
DLG1	0.4531920527178578	0.583815982593041	0.17034985124526733
PVT1	0.32274508361056087	0.8498473034484608	0.16970845956512154
MT-CO3	0.17230256258274002	-1.168641211065541	0.16771208700441448
GPR158	0.5564768973489563	-0.23472386042556526	0.16749550779721054
HDAC4	0.5248406026295893	0.4889204602354196	0.16749101419412557
DIP2C	0.7725667859906099	0.32194561837183416	0.16600756911030645
DCLK2	0.6107203907662739	-0.29628340924630764	0.16547290622757171
GBE1	0.44222398791902656	0.577656211667456	0.1647409435796748
AC098829.1	0.2755497234265939	0.9856760208035216	0.16463482695869647
ANK2	1.0248675963671803	-0.21979172511451156	0.16265559854267175
KANTR	0.299036365229009	0.8815950651339708	0.16253484911736496
DPYSL3	0.6172055736238402	-0.3540727383580261	0.16192980336933244
STK33	0.4498280002643598	-0.47488105000682146	0.16161453909752513
NEDD4L	0.25805413709349334	1.038172109330008	0.16114922074627874
BABAM2	0.49987417984973254	0.493708533852706	0.16110240333516473
SNED1	0.4867096480993853	0.5079077867715024	0.16105864777244383
N4BP2L2	0.8075252619178916	0.2974890077285946	0.16089750020788132
NFIA	0.914650735255444	-0.21839931849906466	0.1606471515249644
MT-ATP6	0.161486496996484	-1.1884477932382436	0.16063859564545738
NIM1K	0.21065208911492522	1.3262245777785433	0.16016500050693303
TBX2	0.25253113298662777	-0.7973585677021585	0.15999395189659404
SPIDR	0.5826821722313423	0.41549512617389966	0.15973179018349598
KCNIP4	0.4980333925482597	-0.36450729325239667	0.1592031958883769
RNF145	0.2247208304569038	1.2069459086933596	0.15875297002818298
SMCHD1	0.3808410028962996	0.6519358022849847	0.1585718964627342
GPI	0.3373489769797283	0.7389817307385108	0.15723837856618264
TRAF3IP2-AS1	0.43822965851973594	0.5536638647834691	0.15716812162741356
RAPGEF4	0.2391063344206026	1.0946601777125398	0.1561936234664903
ABCA8	0.1754840945077195	-1.0758838948610876	0.15610109005648876
NR2E1	0.2588286247994242	0.9864230602972233	0.15508955707092018
LMCD1-AS1	0.9520172052634716	-0.22439931331417015	0.154692
CACNA1D	0.33360318219084134	-0.600774773614466	0.15465726427495338
NCALD	0.7826572175016699	-0.176667267490007	0.15448183827680076
ZNF638	0.662338610321238	0.34956758598812665	0.15415156635624247
CSNK1A1	0.647000388071506	0.35760153407786893	0.153890018366185
RPS6KA2	0.7659633131800074	0.2995730272317504	0.1537347991304163
HELZ	0.46634159581663504	0.5034246370407349	0.15321043808692125
ANK3	0.3152229843644682	-0.625687788515958	0.15286502552466927
CNOT2	0.3449919889297592	0.6965666576172569	0.1526507843963183
SLC4A4	1.105923718549364	-0.09525550946056972	0.15264132708632883
NGLY1	0.211065015848551	1.2289100753588558	0.15158159640086533
SORCS1	1.058646078325727	-0.08203945243245152	0.1512791698498089
CCNH	0.49687244451960605	0.4624985353971616	0.15107038008343987
FBXO11	0.4373709764471184	0.5297176242873997	0.15071460034960507
PDE6A	0.3049001543074208	-0.6360030494749312	0.1506187364902602
BMP2K	0.23425759643056318	-0.8020876975484418	0.1498069236274237
RNF24	0.2117076776907808	1.1950700097962406	0.1488226330490573
FP671120.1	0.5492955043175238	-0.3575757941059005	0.14630764208578032
LRRC4C	0.5484894818589557	-0.35344331813675095	0.145668633162327
SLC20A2	0.3997580625188327	-0.27495247543520357	0.1454173077934399
ATP2B4	0.5228577622881425	-0.3734512601998987	0.14517690625858873
KLHDC8A	0.3105708382236407	-0.40623741773508465	0.14476044924388418
FBXL7	0.3047029388568996	0.7518797424757487	0.14460424743533284
GRIK3	0.29572013936572883	-0.5659066997754346	0.1442023118977977
SPTBN1	0.5678936329685492	-0.34273434585708323	0.1439386417975773
RABGAP1L	0.6468662972550978	0.33303021884542033	0.1438751573830766
LRP2	0.14599287415186826	1.8750623068479215	0.14366764601242904
METTL15	0.43927755119524714	0.5000445174213147	0.14361968375564546
AL160272.2	0.23442507013479105	-0.7704392040184391	0.14356256163353484
RAD51B	0.5124691709620016	0.4235148995755171	0.1433309704035046
ZNF532	0.46019575958962394	0.46647895931807104	0.1430001480666554
PCSK6	0.13612129319262378	2.0808204343432783	0.14271922407454532
LYN	0.4704073915346132	0.4611427415351715	0.14257956030433985
SPRED1	0.5019561650721083	0.43017934152366316	0.14249491260073865
FMN2	0.6020450508829823	-0.13777880081591637	0.14247426858737344
IGFBP5	0.2913010184211028	0.7692521712652469	0.14173842514120127
RAB11FIP3	0.305102405861997	0.733050325484674	0.14164973075467915
PGF	0.12120087819956568	2.5044890516758382	0.14137659513945236
MAML2	1.149766620055029	-0.17101969452427684	0.14089487980757848
JPX	0.5393880128693751	0.3932423434119491	0.14066350981877385
FRY	0.9704572063340241	-0.1976357213258894	0.14056976355159004
ADD1	0.5228678104706476	-0.36064546469558284	0.13997648155902567
SERGEF	0.268186	0.8361879382271779	0.13995785865735513
SH3PXD2B	0.3879208838546911	0.5554161231821004	0.1399261648223963
SREBF1	0.3310883141629148	0.6511096529021028	0.13932160715255262
BTAF1	0.3361543533449508	0.6347204518439572	0.13925950747135993
SEPT4	0.24094547411082765	-0.7293314957219238	0.13896869465335768
PHF3	0.4197945490138695	0.5033315636991755	0.13833707313474192
FNBP1	0.5152386891333716	0.40285145207486583	0.13823747300494302
MAPK4	0.7137672087776431	-0.25357257287230633	0.13731417743666224
PRCP	0.18238777795539038	-0.9172580051605845	0.1363313202026127
DOCK4	0.6740758995936154	0.30070484817926924	0.1360166582217526
AC092691.1	0.31493396800083845	0.675437137174514	0.13600676955066543
GPM6B	0.474484196398731	-0.3832495648588427	0.1356262587750597
AC026316.5	0.4677327436169281	0.43752835092567505	0.13507123832644483
RIC1	0.22419407966238944	0.9817966174179409	0.13459372313410142
P4HA1	0.34823950930083647	0.5978297044825789	0.1345783548257344
TMEM161B-AS1	0.5734946948566191	0.35176288117019455	0.1345725260261454
FTH1	0.2501802013972975	-0.6815420408014049	0.13399290581021434
TMEM184B	0.2589240381358537	0.8255294325833227	0.13383888402750507
CDK18	0.11133690585536438	2.6277561080960856	0.13373227214581798
FAM135B	0.3732495945907895	-0.40553781716313025	0.13371353728165333
AC096711.2	0.2466589538393848	0.8619198294466087	0.1324626909076506
MCPH1	0.3344363989002827	0.6136536450918706	0.13244407296980806
LINC00854	0.44216198374429255	-0.3891557208468077	0.13231709884556803
SHANK2	0.13435688795261233	1.869357693608224	0.13230178276335086
FTX	1.2777636943617536	0.15160777107815898	0.13222735026464272
COBLL1	0.35517501733487605	-0.4881639103805647	0.1319762185135028
CALN1	0.5597111715141138	0.06329512003428499	0.13194642720502409
TENT5A	0.43854047839264887	-0.40159001374021003	0.1318717516833801
ESYT2	0.2988196103196731	0.690660660611045	0.1318113649843991
FRMD5	0.37923181231700703	-0.45874979868053284	0.1316302484118637
PDXDC1	0.3224259724403117	0.6338571651007203	0.13155806103294998
MAP1B	0.627462784906646	-0.2853632234576474	0.13122373654802824
F8	0.17059048557090087	1.3253420393910644	0.13102119443547833
FAM169A	0.49606239102336697	-0.35211519608993375	0.1306951646212939
BAALC	0.6302248567334049	-0.21225964182817322	0.13032927174653597
SYT1	0.39832865356710156	-0.4337831141568245	0.13027353800499558
SH3RF3	0.116940449520202	2.263345982643079	0.12987938216301323
PLEKHA5	0.7365427075077162	-0.24194593699104605	0.12955041957220045
FGFR1	0.37662014452523257	0.5251334642745034	0.12922470100268232
SETD5	0.5745258263734938	0.3359672634880141	0.1290962952348488
MT-CO1	0.16064132744045476	-0.9738185043797399	0.12897824083667592
KATNAL1	0.3868923617739982	0.5087146469874336	0.12891048559873589
AUTS2	0.9359952565914857	-0.1909286389152287	0.1288617245044365
AIG1	0.3029208278563928	0.6620944410158469	0.12870075491458097
NCAM1	1.1821951244968996	-0.07278903133146944	0.1286114718419971
DCLK1	1.0409176923215455	0.015697517787466243	0.12857467722288027
KLHL8	0.44200969897530584	-0.38813966716726256	0.1282276894188352
CDK13	0.44036020369103496	0.43939639755681575	0.12783488344431773
ARHGAP21	0.760241831804167	0.24802611462366805	0.12741143973609234
THOC2	0.26168881576545583	0.7691510213937021	0.12730226188254226
UBA6-AS1	0.3170360367359926	0.6211710263926162	0.12712294897339374
AGPAT3	0.2529109142690782	0.7974396604171954	0.1270546858952269
SLC39A14	0.15445966108349768	1.4429266686082822	0.1268866635572593
ZNF395	0.213039884113253	0.9688601892898804	0.12680665538363087
MT1X	0.3971385149328762	0.4748103259553359	0.1264818995663307
OSMR-AS1	0.38513536081014643	0.5003609526686682	0.12638513682092262
TMEM232	0.36235917692444314	0.5319550155858941	0.1259244178205468
KCNB1	0.2793186984889115	-0.5820343195887814	0.12590271785942656
PTN	0.2466182970307977	0.8107320309110966	0.12577062085629734
PPP2R3A	0.18385252670520616	1.1432716950955448	0.12575225888626185
TRIM9	0.830147028725408	0.22281003906929014	0.12548229526619473
HIVEP3	0.5243137257018919	-0.2857523837784642	0.12546586378885569
PTPRZ1	0.41161105777331514	-0.14424264062765427	0.12443248131866391
TMEM132B	0.3907534646037866	-0.38908487391523244	0.12440659056941872
PPP2R2B	0.3239388522754758	-0.5023986885421329	0.12431231640869225
SPON1	0.3843947306822443	-0.4130800399411939	0.12408637457541967
ERBIN	0.8329271854065947	-0.11691113095726811	0.12402202059613932
USP32	0.39239629702542994	0.4799958104396396	0.12390569735707312
COL4A3	0.7825849761609369	-0.1791702118465537	0.12381229498067572
SDCCAG8	0.399851660796186	0.4452810284317055	0.12302735651249755
AXL	0.1996237415301854	1.0069614723390259	0.12296779287211049
MTCP1	0.1168407877643324	2.0539405713949352	0.12296663214992593
JARID2	0.7438557530126161	0.24308706741605646	0.12231543210807266
GOLGA8A	0.18863876749545577	1.0681871867845663	0.12216169924975594
KIAA1211	0.34949997385107384	-0.41951004480921694	0.12213056240888158
LINC01170	0.10764176032664322	-1.307670111790416	0.12209962655672892
LOXL3	0.15644740358873283	1.3212997131851532	0.12173122961077872
DAB2IP	0.41301978818531787	0.44500608990830454	0.12149050102952204
ANTXR1	0.31872382001622135	-0.49896960422896364	0.12148736840193686
CTNND2	0.8724383057163589	-0.07561794891488469	0.12144410035979435
KIF1B	0.596458542018037	-0.26264773658866913	0.12136974570866392
FENDRR	0.10966600744443453	2.2232165392534218	0.12136774474819806
NOL10	0.20086382373957648	0.9806864901439819	0.12107420458038066
TTC23	0.16974620271355853	1.1962909638449097	0.12077537483967628
HCN1	0.33311072035339373	-0.43981695644478974	0.12062168320445578
AK4	0.21769125936226877	0.8890501961462168	0.1205956970018851
MPHOSPH8	0.2408882767270501	0.7875027713681526	0.11995404488784284
DISC1	0.18325324072173993	-0.8105772375205392	0.11987468733401357
PCNX1	0.41034626420851045	0.44119620421017575	0.11976724350208488
WDR60	0.32497337771569057	0.5656471380907659	0.11974468564326604
RNMT	0.2211571512837884	0.8632431044929061	0.11946588012080128
RASAL2	0.584307838326287	-0.2788742298630088	0.11945658818623643
ANKRD17	0.5539298103882778	0.32126630617706065	0.11938865541964858
ZNF385D	0.11463182249447408	-1.2125524148473479	0.11929421396132574
AC145422.1	0.14035872448979766	1.4711825797156368	0.1192922205831504
UBE2E2	0.3938119374659724	0.4509531359197917	0.11894170322303825
LINC02340	0.20380444341574563	0.941920555270751	0.11878268143083628
GATB	0.2571431704211043	-0.5809207706040713	0.11871489988014271
GAPDH	0.46352623939390225	0.052786598566591396	0.11865673381203704
MT-ND4	0.17045758517279014	-0.8542588247365657	0.11844166394942542
PRICKLE2	0.3835316047531881	-0.26940854141106885	0.11816051568668405
EGLN3	0.23547298658932095	0.7895125415827565	0.11789898951901721
SERPINE1	0.21626906669790688	0.8548068525002162	0.11780253993413695
PSAP	0.2692884428262921	-0.5647824305660872	0.11771008929851169
CA12	0.26730557023583895	0.6855787053061626	0.11759781442001829
AC105402.3	0.13560325775554183	-1.035522687660661	0.11759023937786839
NEFL	0.19294840503838076	-0.7594570863671524	0.11737764414275613
FOS	0.24268912705450954	-0.6180914237818522	0.11723425445956193
MYLK	0.24119478178585388	-0.4475904621964034	0.11704884960134053
PHF21A	0.5833559004282186	0.29260947419902855	0.11689910279401297
LRRTM4	0.26517814540507995	-0.5689152146834662	0.11688016905516821
COL11A1	0.39895634888576953	0.42091216569750195	0.11682779053423561
WDR19	0.17987515657882674	1.0666040901884224	0.11663472192919112
SLC8A1	0.6631637328601123	0.2553060265609734	0.1166280313521119
AL357153.2	0.31057343262597453	0.5767720497038029	0.11662138571753138
PPA1	0.23338339497374996	-0.6367705995420986	0.11656181089301026
KCNQ3	0.13514379470824034	1.2804633825002512	0.11629034066114242
ZNF141	0.17886597051545478	1.0679789675606481	0.11613351453455466
WDR70	0.3835382645049709	0.45701732122497984	0.11598560445514416
ADM	0.17509821968256012	1.0757615137808316	0.11577909281430389
ADCY2	0.42463304397449697	-0.3652690985074193	0.11570258807915568
PAX8	0.6555887677840369	-0.014675889183722386	0.11567892769013603
GNAS	0.386199872595659	-0.2282402323832084	0.11550370222997736
PKNOX2	0.2835735454918122	-0.528085154198254	0.11521335145505722
CDK19	0.4071153111408633	0.42620137462795427	0.11510197321716358
MAP7	0.44135441896397665	-0.3337342279524894	0.11494752194838662
ZDHHC20	0.19247849279359794	0.9662937258537168	0.1148679059915285
MMD2	0.2130030229279942	-0.6792039110343672	0.11442509833178129
PKM	0.3420261111719563	-0.32835929941646796	0.11436254036305904
GYPC	0.26787013667146103	-0.551640054961878	0.11421898179137085
PHLPP1	0.561990993098017	-0.2702651858491004	0.11412037266304711
CALD1	0.30786543829676505	0.568101240761507	0.11407257115578469
KCNQ5	0.17307791304336045	-0.7597025517555006	0.1138791465203603
HSP90AB1	0.20767156680408236	-0.6908588140604137	0.11374196495700162
ATP6AP1L	0.18216246127133912	1.0160838590819157	0.1135473236499908
DAB1	0.2662327147051142	0.6616697236912836	0.11354716912102465
TANC1	0.510451993652201	0.33024868245961414	0.11346547894157522
SORBS2	0.6440458445816937	-0.24158393046729057	0.11332377941058132
ATF2	0.21987266086422907	0.8162994911626619	0.11331885668593189
UBR5	0.6053212885258998	0.2772973184687365	0.11325638606962811
RBMS1	0.4001710780382158	0.42356147663204174	0.11314701218568454
PTBP2	0.45749096012744195	0.36969393670950146	0.11297453706730806
YEATS2	0.2411485961414687	0.7308741818124836	0.11273248667619239
LARP4B	0.36368347028607384	0.4691212073302605	0.11266896151959539
PAPLN	0.34373151620035647	-0.43328878471576115	0.1126410435040177
COL4A4	0.4197163531506571	-0.2879303828230385	0.11260499049923339
METTL7A	0.1487478832741645	-0.9173206752583226	0.11250144053132691
TTC37	0.2933299284466508	0.5887245039105957	0.11239681457462794
SLC1A2	0.2919801323306809	-0.34793568433589533	0.11223558511572214
PLEKHA8	0.1390211466147052	1.3940895089838519	0.11217662676117522
ARHGAP15	0.3705458986396804	-0.3969766497064373	0.11209977345602146
IRS2	0.48104201939435676	0.3359415744135161	0.11194303475968875
SHROOM3	0.25844187021806503	-0.43930306938096647	0.11174172631373341
CP	0.2522843873732253	-0.5695714075793655	0.11154025587994404
UNC13C	0.11628213991834259	-1.1243480450848673	0.11144341505649531
PTPRA	0.3688781526512251	0.4558597077318007	0.11125961256753264
EHBP1	0.6111922962393717	0.2675896886974678	0.11050926815237629
FTL	0.18752281004362323	-0.7349289866093652	0.11028490790297038
PARD3	1.022329321110154	-0.1266966344121241	0.10998440101122119
SCAPER	0.5555821838121995	0.29371182466243073	0.10996740824783821
CDKAL1	0.5294274631416296	0.30818	0.10978687114824445
KANSL1	0.6965909360013113	0.23231921662523855	0.1097588377447065
ABLIM3	0.27069870819220326	-0.4899914381334753	0.10923968764759785
KCNMA1	0.9408245243956428	0.1701028463142497	0.1092221389616258
TNIK	0.8076775973829847	-0.09399037988503195	0.10916830782333478
MAP3K5	0.3977919514379191	0.4043833089612972	0.10901181014107751
POGZ	0.46498358291839187	0.3493858272971241	0.10884933956153578
ZNF385B	0.234964297158222	-0.531296	0.10865582868311335
KDM4C	0.5067173608006175	0.3155554516512497	0.10848403909926897
TIAM2	0.2449181285351594	0.6881086761661467	0.10845310138734696
XPR1	0.41950205014525593	-0.34725224532171206	0.10845037766109437
ABHD12B	0.1878914922061813	-0.7221814856566278	0.1084368808787749
QKI	1.4035256125374416	-0.0067750707844581514	0.10804497372169901
CDC42EP4	0.4164733261801993	-0.3459587238424619	0.10726689823192607
AGAP1	0.8030796236846439	0.1960213114964455	0.10718875621323008
MT-ND1	0.09982062930641115	-1.234057269964555	0.10712030193539485
PGK1	0.28009617659072106	0.5858456973151174	0.10702214530939204
VGLL4	0.4657670337591036	0.34069354941636537	0.10701823079097622
LTBP3	0.3911372985798159	0.41055954225487373	0.10691459705647186
UBE2D3	0.3222890844268136	0.47115728276003577	0.10666404217285277
NTRK2	0.7394794485356367	0.21195036451483404	0.10656182167820637
ECPAS	0.2865305538075339	0.5688951623680351	0.10654988193403325
ASAP1	0.3336590285476459	0.48315438507782943	0.10645749885188907
TRPM3	0.46296968457389576	-0.27712431343371463	0.10639189832589398
HSF4	0.15057946673036343	1.1715638982381498	0.10615755361459565
ACOT11	0.4963065970731664	-0.08838533129773593	0.10612141847600849
LRRN2	0.33854196505820716	-0.28547867290095597	0.1060854912018807
SCD5	0.3703349426920469	-0.35912233103169516	0.10603413548292716
ZNF207	0.34679954669018553	0.461744936688844	0.10602142581953725
FBLN2	0.150885751837691	1.1580486582153098	0.10599679257666321
GRIA1	0.842610895938921	-0.07179226956640856	0.10589847866963216
NCKAP1	0.5168483717494998	0.3040755125601738	0.10587010836358395
SEMA5A	0.22793549915717204	-0.5530309387567057	0.10573525826066626
B3GAT1	0.18016380114794614	-0.7320742056059061	0.10573377061041093
CSPP1	0.25870186818938007	0.6178057356775938	0.10554131152894186
SH3D19	0.4375984844748151	-0.3248095919949352	0.10541342507983101
SCFD1	0.2984441279282256	0.5379599803278706	0.105376175412851
CAPS2	0.31967018037058625	0.4983701642359612	0.10508881783952777
SND1	0.3512737942883305	0.4511126124013484	0.10507085805910062
SMARCA2	0.37336420819866645	-0.3754003403401115	0.10501811726136538
CEP170	0.2821554721331558	0.5677041419355143	0.10492345178573008
AC008014.1	0.33609979796405803	0.4685762665165613	0.10491839690676243
WARS	0.13410855628010065	1.3276618162290261	0.1046876885468391
CCND1	0.08912547383110152	2.394549385966428	0.10453268181657696
HK1	0.43763029768611766	0.3563648882206481	0.10450804006445422
DENND5A	0.35335067749078175	0.445061829205032	0.10436571667792235
EEF1A1	0.1733571216591198	-0.7466557525781754	0.10412926582789449
KISS1R	0.08411129525153373	2.6486869739897894	0.10410491156943527
FAM120B	0.31152834187621575	0.5046753217746631	0.10407329094252149
PKN2	0.34870066283967044	0.4498232265058164	0.10404734501600872
FAM85B	0.3658165832747542	0.42756839256221735	0.10401406403702006
ITGB8	0.2620712753169321	-0.5069264046950716	0.10384675107842826
PIK3C2A	0.5215559715930522	0.29492901374327773	0.10375916742985987
ITCH	0.38391388453551034	0.39305115292831994	0.10371153258464144
SHPRH	0.3382219105128253	0.4623113561648656	0.10358944813303872
TIMP3	0.15941318941370775	-0.7988601760545593	0.1034542645379659
PPP1R3C	0.1498002586489388	1.1390652199291231	0.10336585003713102
DNAH9	0.1413497229352195	-0.8826938266537335	0.10315648428599443
SDK1	0.19307155113006846	0.8450805265570794	0.10308246033656393
MICAL3	0.29871401314506524	0.5239834782716905	0.10297993303474891
ARID1A	0.22410934469606125	-0.5877833506380844	0.10294865887894288
AHCYL2	0.5532946991858472	-0.17537628156919774	0.102760841771557
ZSWIM6	0.5524082523496352	-0.1329215374928275	0.1027378218771387
TMEM178B	0.306216546106854	0.5075487629428049	0.10246748850923429
AHCYL1	0.23441893251493573	-0.4636339577819935	0.10244638621506957
CEP95	0.22012898806645673	0.7242144693604391	0.10236936515072219
CPXM2	0.15353713498215352	1.0887524941094684	0.10210378353965198
SCG3	0.13555325307397792	-0.9072682014452309	0.10193299391126268
MAGI1	0.6058675821836305	0.24810340559123295	0.10190571577026811
GCC2	0.25000854550356794	0.6262424421836728	0.10180132269274074
NUTM2B-AS1	0.3010045254886954	0.5114800919180138	0.1014896589760184
MED15	0.25917217085473315	0.5979128990663075	0.10113137195297929
LGR4	0.4257373941478574	-0.14573818370591893	0.10104294462648172
TF	0.7739558603765068	0.09343329829785108	0.10074183667695971
MED13L	0.8084311544052682	0.1824585910033503	0.10064582337098037
DNAJC1	0.4031809153034963	0.37248670436386944	0.10055699672272674
DENND4C	0.3323078232709093	0.43099265771855294	0.10033937129629256
RALGAPA1	0.4731138588794892	0.31392424132864477	0.10006327978261566
XPO1	0.2622322678629775	0.5832531164614844	0.10003331777035966
FUT8	0.33406257183405297	-0.26921333428802546	0.09996465996909394
SHTN1	0.505650698035174	0.29272029054090437	0.09993693102839388
ZFYVE9	0.2776515332204321	0.5475535799696912	0.09985682933882382
PHF14	0.3216697857941525	0.4678403531794901	0.09975044230728047
NSMCE2	0.411586426023442	0.3612119974654362	0.09968542835010817
SERPINB6	0.32570136809291117	0.4591849391945846	0.0996650339582355
SEMA3A	0.2787330802228933	-0.4489972899245956	0.09962260874267904
MYO9B	0.22759955825257924	0.6766910907702486	0.09961347513774471
CAPZB	0.3574112428715641	0.41518046286986265	0.09959562010349238
MUC20-OT1	0.5234729751040207	0.2800861768918948	0.09913365258198788
SLCO1C1	0.3885322544483702	-0.2819501465496248	0.09911786036121399
ZNF432	0.15211080254137113	1.0589427362337853	0.09901091781233565
RP1	0.08973516296240626	-1.254370752927323	0.09900182855685973
RBMS2	0.17433585246969935	0.9029022677441932	0.0988955989668958
LDLRAD4	0.4071100924118829	-0.20357196588556362	0.09875431619748637
ARHGEF3	0.4327956265743035	0.30551053928461835	0.09854690979060599
CYB5R4	0.14319449727898406	1.1286463255526356	0.09838601274999037
ATRN	0.19040786779533303	0.8079523749235117	0.09824505324834472
SRP54	0.16230527207271334	0.9721786530073672	0.0982355100727397
CRIM1	0.4985673500441416	0.29154261773201384	0.09818656789204964
GSN	0.44188209829481084	-0.2469429714442224	0.09814600039395463
LRMDA	0.5866924735740858	0.246454750367867	0.09810297922365134
MXI1	0.40447936904129117	0.36154214255877803	0.09808909257809795
CKB	0.3764342455731114	-0.1684316777966867	0.09808753736704175
NUP58	0.26063359767599853	0.5639002523421452	0.0978832875157104
AHNAK	0.22654615891123922	-0.5546884546121154	0.09780348441190487
CHM	0.2004561400986791	0.7612041860398444	0.09773511512937616
SMAD2	0.38649157319292105	0.3724834826732323	0.0976004321688067
TASP1	0.2213137621036764	0.6806191106592935	0.09747179992086279
PDK3	0.1613553184858771	0.9692548787328317	0.09745437563294788
IGFBP7	0.24039198951359086	-0.5083596395465168	0.0974193312371984
C1RL	0.20494357471625343	0.738221584546433	0.09731157929566618
EIF2AK3	0.15693004910215927	0.9979153182599124	0.09721162441529026
CCNL2	0.331783188299112	0.4109114259918116	0.09717570293235592
UBR2	0.32992294297419894	0.42766428033004883	0.09717457644677266
NDRG2	0.22902439153080467	-0.4051887719672041	0.09713879171175921
ID4	0.2423800076375149	-0.41343557970744066	0.09698752166345678
HMBOX1	0.2604030170459214	0.5677392810076044	0.0969840734702089
HSPA1A	0.25492651856495363	-0.4942484088766914	0.09692995085694284
PCSK5	0.2923450547850441	0.5003424804132629	0.09670264133843416
TMEM135	0.4011996179194801	0.3589895479220537	0.09666718051116249
IGSF11	0.3806460489271396	-0.2664499798309246	0.09664851727993373
RNF157	0.22185446921375662	-0.5573141579782651	0.09634577668794342
ZBTB16	0.39856643387688756	0.3598279649055463	0.09625896118539344
SCARA3	0.20626233631041624	-0.5943979653317609	0.09624043560728388
YLPM1	0.264741301330106	0.5528249553994178	0.09620406152384559
FRZB	0.3840836032417577	0.37320416960797004	0.09608237863271728
FNBP1L	0.22063133307465996	0.6713646845889341	0.09602336210300105
ZNF148	0.4155292062965423	0.3360007169743094	0.09601964846737517
TBC1D22A	0.30773655892166896	0.47010386512242747	0.0959849
VPS45	0.1990106331594825	0.7513666932777161	0.09598272729075719
SPARCL1	0.3779484758112713	-0.31544948332987405	0.09564755023908177
GALNT10	0.28169992415472767	-0.17586661907426557	0.0956200804388152
LINC00299	0.3791685248615073	-0.31863761257623513	0.09535950979742189
AC138627.1	0.18501522700767517	0.8082388876989252	0.09532864137645496
RPS6KC1	0.27146840786254534	0.5326570245006133	0.09530087815478336
SNX14	0.22646339445405614	0.6466350907453469	0.09524855404680846
GMDS-DT	0.40941118507196855	0.3150676608641195	0.095130163604155
MLC1	0.23012674691153714	-0.5326068425599202	0.09509397056974948
UPF2	0.1739403323671775	0.8632164386109928	0.09505205397152215
SDK2	0.22431518801870146	0.6417699848927321	0.09500260253680427
EFCAB3	0.08758987431864275	2.063065403117263	0.09485091051725056
STARD13	0.5831716087693813	-0.10669968008772344	0.09471405786449529
NEFM	0.11723212207021268	-0.9585035525897234	0.09453802591655273
AGPAT5	0.1760297020630278	0.8454417455178542	0.09446573004904243
DOCK7	0.6064631916551514	0.2290062185066742	0.09444360480221775
SKI	0.2505203774757763	0.5670580193479365	0.09435220937568892
JAKMIP1	0.24008905274533132	0.5963403602731976	0.09434299914250537
SYNE2	0.6198607946258421	-0.11381587549634481	0.09433789863662582
MT-ND3	0.09754085685240706	-1.1179339705399054	0.09432145345486813
CHSY1	0.14192810828189245	1.0805616403624052	0.09429149474099797
ATG4C	0.16753742202619176	0.8919423812879631	0.0942865145388166
MRPL20	0.13589657087797344	1.1368207053189214	0.09422757705872022
ZMAT1	0.3766223329485788	-0.3309226240026985	0.09422032400189596
PRKG1	1.343275028262685	0.02123665850333292	0.09420836593514643
AQP4	0.262042750178434	-0.4681256355686415	0.09416477288043971
PEA15	0.07061632818058107	-1.4610052450218334	0.09415985330009968
ACBD6	0.2775514361739006	0.5133496112222421	0.09414854499201711
TMEM45A	0.08541056232396509	2.117865992565443	0.09412659858952827
BCAS3	0.6996295697622839	-0.18631728407614673	0.09411920021571055
LPAR6	0.09660314069712256	1.7577356543385587	0.09399309658106865
LAPTM4B	0.08064259575322168	-1.3050688197468434	0.09387716437335698
AHCTF1	0.22332978574392448	0.6456508938610753	0.09385986968210255
USH2A	0.16192040778269048	-0.6746766258037055	0.09382465710845841
CDC73	0.2545824302492941	0.5605724323977146	0.09381707413945017
TRH	0.13977990347059693	-0.8175294660296775	0.09376558249271501
RRAGB	0.16736456298337962	0.8863056394546233	0.0936987224942516
DENND2A	0.4238759122395495	-0.2986707709936463	0.09364215573134979
RHO	0.13171076607298998	-0.8579591884227579	0.09344439718632132
PROS1	0.2754544704708574	0.5121994799809181	0.0932712687963328
ACACB	0.3245654360610559	-0.3401317096055497	0.09324876772667032
ACLY	0.16752019255784725	0.8799003742974567	0.09321531157242934
BNC2	0.48881431913524825	0.2812714685562029	0.09314627960310776
RNF217	0.14233956800953076	1.0569179901935286	0.09294808298180426
SLC7A5	0.18861952831712825	0.7673844944767639	0.09288144631233847
BCAT1	0.24592611602846995	0.5750513997050378	0.09285385649637548
CCND3	0.1689514099227991	0.8669784666160139	0.09281158751282818
TBCK	0.32464332641697247	0.4282269300935314	0.09275084695042016
MRPS6	0.20803799531835052	0.6878392381561592	0.09273091781586111
PEBP1	0.26347932282851355	-0.3572010237598634	0.09271914772725606
MGST1	0.29391967510116096	-0.3384664369999028	0.09264198568150375
ITPK1	0.3767882424420039	0.33094320620460554	0.09261207439250657
MORF4L2	0.2152401426032707	0.6613383139092092	0.0925455116518846
RAI1	0.22340008610964066	0.6314985555698636	0.09246390072292912
PLXDC2	0.8186919874099713	-0.15419877058625867	0.09237754567235376
RPS6KA3	0.2722723880402147	0.5127460846815335	0.09232116500188889
COMMD10	0.3479917932434049	0.395336054509494	0.09211444784465322
ZNF292	0.5136861766034081	0.26357805288589475	0.09201536216940656
KCNC2	0.1078256107935445	-1.0030190092771953	0.09194048826393517
ANKRD11	0.4637716405473253	0.2917765672776174	0.09191427021844226
TXNIP	0.15945462225446005	-0.7136581669966756	0.09168040952774369
GLG1	0.35906324949272483	-0.3415960174059671	0.09160573327304508
NDUFA10	0.21528092370821308	0.6535665068315645	0.0916026504632891
WDR20	0.26740687735038815	0.5177721895788564	0.0915389125409801
SLC24A2	0.18298558493247505	-0.6302054735822794	0.09140835662489273
SREBF2	0.34246138385263164	-0.35611497850938423	0.09137114748989882
HSPA1B	0.16681787227733405	-0.6828688370605717	0.09125099508402552
LRP2BP	0.2020623058662932	0.6966760636538627	0.09120182868481995
GNA12	0.37839176725816226	0.3565389374276841	0.09110684746707513
ARID4A	0.24943154825380387	0.5389445111985739	0.09105254356322566
DHFR	0.107633	-0.9939811090658507	0.09089895689326531
DNAH11	0.06940908337996991	2.862286918204371	0.09088485449350998
PRKRIP1	0.42084598206460416	0.3196711025252124	0.09078476472828252
ELOVL6	0.2501281591920389	0.5507870305511322	0.09078385281601578
ABI3BP	0.6153553358993271	-0.20342026851630118	0.09076736367033283
SCD	0.17950194043969422	0.7889511840705701	0.09074651917678317
ACTN1	0.24629958651789327	0.5590017705339081	0.09065055668647523
SEPT7	0.5329715554940156	0.24409750767766306	0.09052347081600107
RALY	0.13221549215399425	1.11476	0.09049847167316964
TSNARE1	0.16440998479410152	0.8654175737487741	0.09031977244677364
TIAM1	0.5350517895917942	-0.1503720206084515	0.09030434723486348
CMIP	0.24940115163123888	0.5492410971112467	0.09030058001346171
ROBO2	0.2772619065999091	-0.39522550482073077	0.09027870379999575
SOX5	0.6697775282504453	-0.09965867254051901	0.09024240684972647
CRTC3	0.17864128045162422	-0.6351066534666451	0.09009256454885672
SERINC5	0.24349049240566636	0.560791767456554	0.09007226512611655
IQGAP1	0.23162235004902967	0.5926433239497143	0.09006478212759712
RASD1	0.2888087592917001	-0.41059667206496064	0.08991991467987043
PPIG	0.2764208497282676	0.489441	0.08978310050071002
DAAM1	0.4958450660878002	-0.2472582402823754	0.08977224993518541
SOBP	0.3372353219555117	0.39734862067866944	0.08977098794086033
RASSF8	0.3071116528480024	0.39651527238210343	0.08959218422430341
TCAF2	0.1453151680089498	0.9861642816620317	0.08958358285747604
VOPP1	0.1723846915304188	0.8123746181475802	0.08954195732823424
TNKS	0.49799993016237737	0.2649915467457819	0.0895329258653961
SLC36A4	0.18246435336557768	0.761408864908047	0.08940045880380383
OSMR	0.347833526977924	0.3783631323732271	0.08925532952169371
PDLIM5	0.6005145777471005	0.1859817183447311	0.08922346693671529
RNF115	0.373567475940812	0.3546692718754437	0.08915051011841874
SYCP2L	0.1438485431506687	0.9914959149074831	0.08912659282168398
SLC39A11	0.33080388709375297	-0.3587094459522397	0.08902185484858813
ABTB2	0.11760515935982467	1.2572889036371089	0.0890182667657848
TTN-AS1	0.33247800017741436	0.3992904703355129	0.08894453738843151
ITFG1	0.4358962754517675	0.30108772435986525	0.0887660507157334
PDE7B	0.2923602081061335	-0.26627586335589576	0.08875012967256414
INSIG2	0.12317829470183114	1.1821092186655995	0.0886521732706441
USP3	0.22104078523138637	0.6120254431626821	0.08863075469754918
PCDH10	0.12226569056592151	1.1915784877233906	0.08858540500260377
AGO3	0.3652913200748749	0.3599249273003046	0.08857756275867731
SPTAN1	0.18073843637126755	-0.6178729822841303	0.08845909062116386
SLMAP	0.2970102402670285	0.4279952873009884	0.0884338685543695
STXBP1	0.2856022065160098	0.4647772295084365	0.08836758347844309
SH3TC1	0.10484188184552093	1.433218148309783	0.08818026983262274
TACC1	0.18899980233489933	0.720103	0.08816596037585825
GALNT18	0.12092389575583869	1.1953748638022834	0.08811388636218158
RBPJ	0.2538912333077994	0.5244029472156119	0.08809208962833691
ZDHHC2	0.17358639630608078	-0.637845814120689	0.08808219231936093
CCDC30	0.21281434459829238	0.631921001611361	0.08794025370323263
VPS37B	0.20223472099698322	0.664653648482039	0.08792676352042515
ACO1	0.2177082437239722	0.6159838160866404	0.08785522818801579
ERCC6L2	0.27867287788028344	0.4669647199324138	0.0878439523217607
LINC01088	0.17284149209522073	-0.5415107812882339	0.08776735586208372
MAGI2	0.9176748536126622	0.13940409181281407	0.08775366410857613
NAA15	0.198754304541983	0.6657116000505481	0.08753134278167615
SMG6	0.34980995607085114	0.37183931613833254	0.08742527287797389
FNDC3A	0.3454685524617926	0.3754236530022155	0.08715044955238715
MTR	0.2464184839585004	0.5346994877048239	0.08712108650082294
SUCLG2	0.28437142474663174	0.45954158161638003	0.08708679651738223
NR6A1	0.37167702061077673	0.3476469517548728	0.08705674380709721
SYNM	0.2810689453401252	-0.3099760615093588	0.0870090435659421
PPA2	0.2828938815335599	-0.40550857540973384	0.08699347205302942
ELMO1	0.12992064796783537	1.0827927375090094	0.08698102148191034
GRK3	0.15196532363056317	0.9031407995198877	0.08691292906480208
ABL1	0.37928455829346125	0.30268743358532935	0.08688263247009365
SORBS1	0.6027208378244402	-0.1329932563041966	0.08686985962685592
AC021231.1	0.1826377604763832	0.7350935463017163	0.08680643990813482
COA1	0.3467361713651348	0.37209247108472937	0.08673373875402242
PYGL	0.37626019282215073	0.34174722093934373	0.08669223055963718
SFMBT2	0.7856572215740972	0.16110273341033876	0.08668504363735725
REPS1	0.39882164731364567	-0.2163795766326034	0.08657990809375989
AC016831.7	0.8862720887020238	-0.04712557221863374	0.0865730313246692
SLC22A17	0.1176807903353643	-0.8802841811802065	0.08655469878182409
ARHGAP10	0.3694726183917515	-0.314935313921662	0.0865424231472683
HSPA5	0.10820926407802678	-0.9450149407664208	0.08650188158078682
AJAP1	0.13130101259073237	-0.7976854530739975	0.0864641042929038
SNAP25	0.17255512312945953	-0.629533125210702	0.08636948183477192
YAP1	0.3942864943168432	0.32245544445134733	0.08634588243090795
SYT11	0.2639996651932187	-0.4274159341165543	0.08634440683556314
CDKN1C	0.0763119937609444	2.1622803138470705	0.08615147545785372
CDHR3	0.2916524616420657	0.44194125266559614	0.08608254739500514
PDE6G	0.08509342455770182	-1.1505037797522082	0.08602281670210939
MITF	0.22185158274581723	-0.4758392978030404	0.08596072677271209
CTNNB1	0.3574621616321419	-0.28721972550954705	0.08586611298091537
DDX3X	0.20082611563897798	0.6537426058212804	0.08574548603716915
RAB1A	0.2615781746619564	0.49323578517062283	0.08573406733409963
NUCKS1	0.37103819403888055	-0.30812514865772295	0.08572442770964463
TENT2	0.3819035653638295	0.3320836407949018	0.0856091524690702
TET1	0.21794180517326153	0.5965506260420457	0.08546617910862261
DARS	0.24125947497068356	0.5351483338949897	0.08543319571021657
ACAP2	0.4199154773235649	0.30023744354994264	0.08535495339777188
ANGPT1	0.18022256038401127	-0.501744838013292	0.08535289128457493
STK35	0.1958395667779472	0.6668093156499595	0.08518984666197674
SEMA5B	0.17086368662899654	0.7722679667735065	0.08503990553857209
ATP13A3	0.445402035391763	0.28151129498669863	0.08503672312676146
UBE4B	0.24079024386915068	0.5312296546200117	0.08500635339411369
CRADD	0.4048479710374392	0.26634254471936486	0.08496729661306882
RB1CC1	0.3489752229966374	0.36115603144001895	0.08486845800003974
WDR66	0.20550940860784772	-0.5294169519537526	0.08480315034217138
CLIC4	0.36885115851076433	0.3406728888148464	0.08477721591553147
ALKBH5	0.16316544009836034	0.8096647912778753	0.08477479200751994
ZCCHC17	0.21857046952637652	0.5703912821619898	0.08459365181588543
EYA2	0.16047470023341387	0.8223024970190849	0.08456143471904318
STON2	0.443659329103053	0.24102992336739243	0.084532454067748
AC006305.1	0.13387580738135477	1.008841947586407	0.08452643053114763
IFT122	0.20668664469534062	-0.524580769358846	0.0844961887197237
HNRNPH1	0.23862340422130324	-0.458344133155396	0.08448752932992706
MGAM	0.08009108023064017	1.9385845162490705	0.08441566044295304
AC044810.3	0.13712817434042962	-0.7537624395820663	0.08440855227536714
MTDH	0.30899549457986214	0.4073470634654058	0.08440220037529231
MSI2	1.62911	-0.03792944712384704	0.08438074809802455
NRCAM	0.677077819981911	-0.1415103677671128	0.08434669923461585
C9orf3	0.5747104176737733	-0.011420927437434553	0.08432636040665212
ATP9B	0.40693130006200756	0.30613901992799186	0.084322161080487
MGAT4C	0.24517595923116328	-0.44718880710851994	0.08431620909860423
POLD3	0.11047744533558893	1.2615109828262134	0.08425785158955008
NPIPB13	0.0849774239861769	1.7684238892641857	0.0840677460788835
TRIT1	0.11875298293792823	1.1524376477255307	0.08404134025648888
PLEKHA7	0.34174841521192245	-0.1630680083683983	0.08399282972101783
EPS8L2	0.10062450371525268	1.4087265500417832	0.0839014381918176
KALRN	0.3083221634856033	-0.36166461077657946	0.08386556320539192
FIG4	0.0958827011911192	1.495506549357153	0.08377806213291021
QSOX2	0.09221341360310041	1.5686811477848033	0.08358647910999731
COLEC12	0.3567843897651443	-0.2358641968065236	0.08358215055609902
SOX2	0.14774969522089476	-0.6986663164241104	0.08342831897879303
NFATC1	0.1023657944008621	1.367219580025904	0.08340037423714919
LINC01748	0.1266853682801434	-0.6444047380773689	0.08333749226271318
AC245297.3	0.312488988023129	0.3968189198863536	0.08326961996264187
FLT1	0.4382282587112616	0.2798052172481084	0.0832131597228394
REV3L	0.4976877946675429	0.23935753034450094	0.08308499356786384
AC097103.2	0.2704319731175269	0.46018365485785523	0.08306969159575943
HYDIN	0.40604013300542435	0.2966281952397878	0.08303909540524511
ANKH	0.25288362113272134	0.4931294953464966	0.08297294415938766
MACF1	1.2087334011619302	-0.07214338335656513	0.08293659344559948
ELL2	0.18001106425797767	0.7085136006235165	0.08292808395376873
AZIN1-AS1	0.13119020997664155	-0.7696299735714469	0.08285853124868107
CD9	0.23541089968811857	0.5286765237357276	0.08252890800074181
RAB30	0.23240785238843156	0.535167	0.08242608450895379
DLG5	0.6798869296349488	0.1412193258142172	0.08237574887180331
DMXL2	0.18141234679290735	-0.5759482698827372	0.08237046927890031
INPP4A	0.16780864037839374	0.7587298094292538	0.08234276189235827
FAF1	0.5258330276314247	0.22968019006479595	0.08232353407007927
AL078639.1	0.13918812361818472	-0.7268291355635683	0.08231353144279467
FARP1	0.28365283877622866	-0.38363840329210336	0.08229240523179213
PDZD2	0.1538856675178986	-0.5777609983988703	0.08228469249099478
SLC9A9	0.2917118334256324	-0.3725935791162382	0.08228444709522825
NLGN4X	0.3415572904549714	-0.1693713897069812	0.08220749821314878
GPATCH2L	0.23560089780532387	0.5102633171464059	0.08220398002682426
HIF3A	0.2007986340885699	0.6233133306581848	0.082191147258908
CCNI	0.18426740079445245	-0.5663884298491624	0.08212427601949786
PACS2	0.1478381474922947	0.867835547912827	0.08208016411543789
SMARCC1	0.2628650419154928	0.457617089915213	0.08206614039578944
DLEU2	0.47853136609698343	0.25196811447840284	0.08204354701441767
TFG	0.19617953357546403	0.624641278954153	0.08202536376809993
HNRNPU	0.4070256482609075	0.2962753949876712	0.08175648562864575
PJA2	0.2953967764907616	0.4118251085232182	0.08163036245253365
LCOR	0.28836107101699804	0.42198790174557094	0.0815766412980109
LINC01833	0.29484635811381693	-0.3668707894045604	0.08152462192821118
BCL6	0.5021253810820757	0.09352962602405655	0.08148966549828386
ANKRD44	0.2969663459615231	-0.3368439390715699	0.0814852067260801
GLI3	0.11941919514564418	-0.8218401789563369	0.08147896083204256
UPF3A	0.2263244137088865	0.539514673724854	0.08133846757593292
LRRC41	0.16594063066007256	0.7556451024934401	0.08119244128732439
LSM14A	0.36361889528642255	0.3291631275370859	0.08119233331769649
PCP4	0.0966328610487707	-0.9800507258424115	0.0811541092712265
FNBP4	0.33804728693946523	0.34075237904308825	0.08108077904655034
LINC02055	0.09445408997708223	1.4143508270421112	0.08105715340229505
FP236383.1	0.31178969934551204	-0.3427653380718036	0.08104706109945284
ZNF518A	0.3254248344809901	0.3047298309985243	0.08093082293333158
POT1-AS1	0.1537009156063565	0.8185405025375323	0.0808864533412633
COPB1	0.1575615354677218	0.7962598449979756	0.08087387136429772
PITPNB	0.17129313990097905	0.7264498450349882	0.08086138934729306
RNF130	0.31744560828660434	0.37773196502653333	0.08074228795432355
TAOK1	0.3976174711100973	0.29926742997664285	0.08067934675382632
ANKDD1A	0.2811627613969532	-0.17704723868872158	0.08065203061844803
FAM184A	0.2467359621365997	0.49054351097572896	0.08064380240959343
MAPK10	0.7654230586265299	-0.14539069694525786	0.0805189981071646
LONP2	0.3437295364970016	0.34435751930325265	0.08050427793855099
MAN1C1	0.2883134238664256	-0.10795291536544123	0.08048802945465772
PPFIA4	0.08408073768113386	1.6761650697226251	0.08043108848404054
LINC00882	0.35981360129584694	0.3274663045678558	0.08040951904626675
SAMD4A	0.28904028139825555	0.40006648043665854	0.08039273076114296
MAP2K6	0.21187249270912117	-0.4600317627900104	0.08036499212664273
ERGIC1	0.18227818289299946	0.6742459370209499	0.08035674627870727
TSPAN9	0.23362507165348181	0.4736782211990209	0.08034153053449006
AC091078.1	0.26323283837434835	-0.34843778071792736	0.08032258722151363
MTX2	0.14375844872489368	0.8736355134399593	0.0802575606772684
UNC5C	0.8320857275397052	-0.13270450474679493	0.0801941054741884
TEAD1	0.5069827044851091	-0.18579480843980875	0.08015242306538656
PRKD1	0.347123095541328	-0.3100966987438789	0.08014403104579972
FAM13A	0.34913426815138826	0.3307262283112854	0.08009029840676987
ROR1	0.6958867540324292	-0.10901612631458481	0.08001454520783095
ADGRL2	0.18556758802617293	0.65775	0.07996952965479459
MACROD2	0.38554729261997867	0.18212988044481906	0.07992501752816535
TTC17	0.4496683053970682	0.26119630537278204	0.0799037147567332
ASH1L	0.5691693923763266	0.205397144567986	0.07988460367658493
POLK	0.2569822177335919	0.46150205529420135	0.07985334247560678
DNM2	0.15586012337502925	0.7933688289727621	0.0798047109888973
FANCL	0.27083071628503025	0.4398987600737305	0.07979816237409414
CRYAB	0.3124328862273835	-0.2685886314391693	0.07976583592417774
WAC	0.4452571057609391	0.26333028825523613	0.07975577161207897
NCOR2	0.3769162413124038	0.3120664484834704	0.07968888174823632
SASH1	0.47359411683924424	-0.2301108668939383	0.07968837532790699
FERMT2	0.20889203672147064	0.5638311618920627	0.07966225796898858
IQSEC1	0.14027085886217333	-0.699759502804373	0.0796062086280372
AC110023.1	0.30243191203632264	-0.19133698089868015	0.0795431959783668
TLN2	0.6917515478286833	-0.15959994461007504	0.07943418614313728
STOX2	0.6397881400602121	-0.1706820804885968	0.07919898252201579
BRINP2	0.23136615078038697	-0.4035484495850052	0.07912405741840646
MAP1A	0.09161699395996165	-1.0009125379386556	0.079113207407733
ARNT2	0.6921245509246531	0.16676117145671923	0.07911101379747208
NIN	0.28661749238460976	-0.36581039595441095	0.07908419465588096
PRDX1	0.11482005971480665	-0.826057298886385	0.07901736466802163
MTREX	0.21289340418911043	0.5598502854559672	0.07894298724262501
SGCE	0.20357719562324447	0.5868885179834578	0.07891845534555232
PRPF40A	0.20297659292541548	0.5878813964141174	0.07881578142445886
FLNB	0.09944904334909462	1.3092727876371204	0.0786950408954643
PSMF1	0.1356676433226081	0.9094260251307396	0.07861809498320728
H3F3B	0.37978320102803526	0.25178842278231545	0.07860329383838467
UQCRH	0.13373208705900272	0.9237626471187345	0.07858323211977582
UBE2E1	0.30924448195736726	0.37696277396908123	0.07856990451752649
CWC27	0.20410969957729497	0.5819155894337665	0.07851402965550615
RPS6KL1	0.07265229606051914	1.9826674679570966	0.07849127467961434
NDRG4	0.16836510426917928	-0.587553560972294	0.0784027075320487
RFX7	0.2033885308285565	0.5821243628993871	0.07827475525475558
LRCH1	0.20149673980136218	0.5864844138562493	0.07810149777901676
MOB3B	0.38933499613831735	0.2954672681817602	0.07808512439929488
FAM213A	0.17542941997689906	-0.5641884693430623	0.0780645091631339
SEPT9	0.23895382895547035	0.4404936898752885	0.07800999743517384
RHOJ	0.31044473904535874	-0.2840618534578336	0.07794051216891898
DSCAML1	0.12249866762229618	-0.7231695387791831	0.07793436960184633
OXSR1	0.18142081550655592	0.654497781419853	0.07793245870252527
AMER2	0.27129761247494943	-0.3786195705857981	0.07789134100244166
UBE2K	0.2819208190214598	0.41028736921317727	0.07775728641000518
MSRB3	0.25075248721175564	0.43332491064641515	0.0776625166196422
EPHA3	0.34452465612922795	0.3326805782446737	0.07757545228392575
SMARCA4	0.1580534024788172	0.7555531445632189	0.07754454409016909
TRIP12	0.35526773648633075	0.30976382853904283	0.07750917434450089
PLA2R1	0.19514904455723747	0.5961024439087919	0.07744351950612989
EXOC6B	0.5946975913555724	0.18530169070890534	0.07740527055588156
IKZF2	0.2668284149922513	0.4315404055040255	0.07727664167461312
SLC25A26	0.14118435885920486	0.8518912551189152	0.07726380215546029
ATG7	0.3801674156070551	0.2976576010538455	0.07722376314119984
MON2	0.43310186719916666	0.26169973202737623	0.07716612126474062
CDH4	0.2505371313318127	-0.39830677030414396	0.07709140625746029
ENOX1	0.5779138944436101	0.16394875397981915	0.07702372739779638
RALGPS1	0.15673696343209131	-0.5156945268983124	0.07702344216603701
SMCO4	0.12195987807090873	1.0004360866187834	0.077003738672906
TUBA1A	0.1666187182010694	-0.5771170353064449	0.07699390945942197
PRKD3	0.16016322764182303	0.7301945311396776	0.07693341514183603
DCUN1D4	0.3546297430027691	0.3110272154412471	0.07682370160311511
HIF1A	0.33443596523780356	0.33752288330855573	0.07680845035729804
PPM1B	0.250430807535612	-0.4023686366418184	0.07672294966481193
MGMT	0.19705023565732735	0.5887116133084433	0.07671953354039797
EPHB1	0.44738196594808965	0.2515154695547587	0.07667998370916682
FAM66C	0.1557835910654249	0.757465151644443	0.07666383837773315
PVALB	0.06839396866059042	-1.2365702923652298	0.07663350455762734
BACH2	0.20084219496653705	-0.41259228467336656	0.07661505532767418
KDM1A	0.15381978417738518	0.7672438263326199	0.07659580809821813
SCAI	0.1697828467788851	0.6079898891040968	0.07658319429911946
AL109615.3	0.11688579286793466	1.0433000288456433	0.07658258264600852
UBR3	0.4660328538524951	0.22048994906236125	0.0764811542344158
ARHGAP29	0.29481066562873376	0.3847157196620659	0.0764605236854036
C11orf49	0.36468583024597045	0.27807723572455345	0.07642128866843888
RFX3	0.525419907748104	0.21265663784314423	0.07641905342525479
MT-ND2	0.07024171372346533	-1.2063993494980352	0.07638660629514814
KDR	0.24584775294618436	-0.4075216977810886	0.07638637623518009
RIMS2	0.6588168707615658	-0.1083110563650789	0.07632544933044959
GALNT2	0.25789848922165565	0.439758331266403	0.07630251469873511
GAN	0.21546783623382335	0.5322425815757301	0.0762860845259054
ADD3	0.3385252560604636	-0.3026194613220338	0.07625474551044502
LMBR1	0.22554792468633975	0.49363475551565295	0.07625403424077634
ATF1	0.11436365433834286	1.0641425242640692	0.07625286150359328
PDK1	0.10822762742867297	1.134376641894911	0.07622966238368258
RSPO4	0.1920359548241092	-0.4546769236811707	0.0762112733960655
DANT2	0.5138109715652204	0.18754316452291786	0.07617642285874811
NUDT4	0.29332585663390276	-0.34523581871419384	0.07612635393983723
LINC02231	0.14538987744186024	-0.6503180608328621	0.07611193137537595
CNTN4	0.19151424719719198	0.5991539865888774	0.07609214361718339
SHISA9	0.4382699042306711	0.24842983524753737	0.07607440179189659
PLXND1	0.2357100570710743	0.4828622946003197	0.0760730365293879
CBFB	0.19550228476812923	0.5848567728670967	0.07599454352544584
DOK6	0.09729885672980972	-0.9132715631904641	0.07587935272912259
PAM	0.36565294314291696	0.3056424161942369	0.07585680054759888
MDGA2	0.16788251798608658	-0.5508619511937602	0.07583049868440561
SNTA1	0.14529924736510172	-0.648033656488888	0.07578210588816868
SLC16A1-AS1	0.281063186214585	0.40035145664016414	0.07577890506697872
PRIM2	0.14916014257520896	0.7834827113369905	0.07576500921137347
RORA	1.8392429600207996	-0.03645257794963082	0.07572299671517306
GAREM1	0.5674723597742766	-0.15191387136345058	0.07570199829344872
AC139887.2	0.2664982637739243	0.4225282409640134	0.0756888380017444
BNIP3L	0.28386350213658157	0.39512968895486217	0.07568646075502816
ZFX	0.15463346526553434	0.7514227446167333	0.07560852284299405
RGL3	0.14081194543104436	0.8326202726225643	0.0756013435631571
ASPH	0.4495914523343118	0.2273814612418101	0.07555554561392364
STRN3	0.3840178237653509	-0.22248206758988276	0.07550691449704165
CDC42SE2	0.13644671081309329	0.8606906532234465	0.07549130432376103
IL1RAP	0.09237509139721001	1.3544291143822196	0.0754665040441537
CST3	0.1508616091941975	-0.6069209517573619	0.07545867260126693
ATP5PB	0.05310103371531148	-1.4928339045846961	0.07540242615943324
FAM155A	0.22760343221532284	-0.4315942109720123	0.07535027316384839
NOL3	0.14712110978122692	0.7896686569330148	0.07529879416363752
JUND	0.18591996082114104	-0.5135480588747947	0.07521412756577224
EFR3B	0.3128316182336308	0.3555468318102166	0.07520862182516913
AL354702.2	0.060295627381571626	2.460542549866099	0.0750789825121601
NCOA1	0.6888850687236476	-0.1494164587835933	0.07502923620771046
AGBL4	0.747087633680162	-0.14010344944983516	0.0750248271810688
XPO4	0.20551509654801703	0.5459724361138816	0.07499371267332045
RC3H1	0.24611766885537642	0.45144783301490526	0.07492536352701841
C21orf62-AS1	0.1503897924406451	0.7654176308345575	0.0748387320963572
FAM78B	0.13960604343984412	-0.6631185341148842	0.07482154114337129
MIR181A1HG	0.09207259648907186	-0.9464651521602283	0.07481714542580033
TGFB2	0.42844878986841484	-0.23789924255180858	0.07477262465258838
WDR11-AS1	0.13592250454477675	0.8545105796515224	0.07476736920465019
ITGAV	0.5564811855869398	-0.1743881941995608	0.07474849235991864
WWC1	0.2702755007768775	0.39210241767709886	0.07469949247313572
RPL13	0.14522664494667145	-0.6396021136758162	0.0746945578620499
KMT2A	0.35065814535815115	-0.28683775318208155	0.07464064243881043
PHKA2	0.1598336941431523	0.714125667290473	0.07463270382339558
BICC1	0.1492480361396893	0.7468057445478183	0.07455921265576218
TULP3	0.22935742230498102	0.4856572820309598	0.07449913369652772
FAM120A	0.2537135365618155	0.4370131023627384	0.07447951229551973
NTNG1	0.12076324847091387	-0.7485353715201956	0.07446163062066213
ARHGAP5	0.37231181640601474	0.29416911337918833	0.07444388025778187
PCNX2	0.26483509531776844	0.4175863669215281	0.07441621619493663
XIAP	0.15816924025433135	0.7191634719492583	0.0743542820877272
NCAM2	0.5218345209312545	0.19810229052861028	0.07430591752004963
DMD	0.5743787324068628	-0.04235595502704841	0.07430560397079099
MT-ND5	0.05586119671907936	-1.4128863452312952	0.07423923878046003
SEMA6A	0.27452426067412117	-0.2888620780692352	0.07422799262915947
HIBCH	0.33606477557193665	0.3254613045882626	0.07416989271492011
CPSF6	0.2723873286834463	0.40262075483172927	0.07410415367096232
PARD3B	0.7025263569900212	-0.12883791886996634	0.07406489413305974
ATXN1	0.6082675019228336	-0.16526133693583536	0.07402730637045106
ALDH1L1	0.15833509865692447	-0.5865764882149224	0.07386291155990235
YBX3	0.38255740927705917	0.28258256205662396	0.07384095597967594
PHF10	0.12595189699050893	0.9159233669645522	0.07380804394119743
ABCB7	0.2003324838685934	0.5540962492605379	0.07380337105146119
SPIN1	0.29008849937305903	0.37662112281090954	0.07379269188880089
WAPL	0.18536765234880642	0.5760892867255926	0.07376719966696123
CALCOCO1	0.12945112133489825	0.8868370601073414	0.07370649472616014
UVRAG	0.31576549184518554	0.3258734465516235	0.0736042010401473
ABLIM1	0.5540415624325148	-0.10819927313783673	0.07354028897308393
UMAD1	0.3777681408482343	0.2855602335164772	0.07340025647934452
CUL2	0.09613349039739842	1.2426900648271813	0.07339092020611847
ATP6V0E2	0.06407021749159536	-1.2522154791840325	0.0733901168869938
LYST	0.5949335064136384	0.16837074924231157	0.0733517679335589
PSME4	0.2608778962107158	0.41743544063648935	0.0733201121276165
VAV3	0.19697624489852852	-0.46723332022790715	0.07326293748534216
GRIK1	0.12712993630212402	-0.6974736889236117	0.07316108894897998
DDX17	0.7813163006529629	-0.13004078623995102	0.07308626441609517
SEC24B	0.2582708842770307	0.41965842556522626	0.07297354153282566
DST	0.9488617278591996	-0.08630094259643645	0.072964
TPP2	0.18249076208061024	0.6036701290336774	0.07294281699823599
MEGF10	0.3656152970759123	-0.2686486550106812	0.0729423258941858
STAT5B	0.2034628538752983	0.5379757118558196	0.07292891264892662
DCP1A	0.1906810755570832	0.5760705137595339	0.0729260080393605
FRS2	0.21323560264123395	0.5109942607988129	0.07278511904943041
HNRNPC	0.4245442052364709	0.250984	0.07270355630147403
ST8SIA1	0.5982434596135617	-0.03979593089450976	0.07259971596312657
MBNL2	0.3100167263946905	-0.31320035192980655	0.07256463593520465
AMZ1	0.07920699936353405	1.5531447762450028	0.0724553975968519
ASTN1	0.3680307114794464	-0.26610578841987653	0.07244557253244702
MGRN1	0.1605009909785723	0.6865098301943264	0.07239085978244274
RPS27L	0.09309201408543043	1.2680357989329913	0.0723785780275597
TATDN1	0.10259279145063384	1.1290699091151857	0.0723315770623118
NRIP1	0.15789744127166744	0.6974632745526529	0.07227906316848866
TTC3	0.43521482006630674	0.232709962560705	0.0722665509378958
MYO1E	0.310462269737895	0.3432625011013221	0.0722252133188924
N4BP2L1	0.09429400628356165	1.2444067296773897	0.07219410357595145
PITPNC1	0.7743437241987258	0.019127115731852776	0.07218145678127491
MANBA	0.1631178300019618	0.6724267694542332	0.07217778786962398
KCTD16	0.12203581657190544	0.923017565205506	0.07216897838676538
SRPX	0.12319458295664486	-0.6673927022415942	0.07212208545954263
CHD1L	0.1502369260049502	0.713972859370811	0.07210972924867634
ROCK2	0.40959440606354997	0.25207027250444286	0.07199190740160162
CDIP1	0.12714057795437586	0.8788722042950367	0.07194184108285322
MARK1	0.35267103924169096	-0.26285784898271847	0.07188373196868357
DEAF1	0.14262064727216792	0.7730969819606991	0.07182643127005663
CUL1	0.26024255417507647	0.3405329781897572	0.07181988454344944
PDPN	0.1696888225638659	0.6403367339187525	0.07175561911441601
CDKL5	0.106807512730138	1.0666080985575317	0.07175163231369887
UTY	0.12677925476868496	-0.6925555730880912	0.07166049818734357
ANKRD10	0.32940263735311454	0.3203047558367269	0.07165072410325382
USH1C	0.1851786155693503	-0.3509609727497702	0.07155803679179422
MKRN3	0.09979979018751603	1.1471528435786518	0.07141491485452674
RB1	0.29220513177378366	0.1285776432134736	0.07136500178350016
UBR1	0.40115156846167077	0.25773529181862015	0.07127154965158522
UBE2R2	0.245063419317072	0.4312176195252648	0.07115160837013886
MARC1	0.05919404065902908	-1.2956873231582693	0.07111206044072399
GALNT1	0.2639223288015841	0.3941119992889562	0.07101136079216122
HSPB7	0.07283945420895961	1.682844201046391	0.07100619929826393
MT1M	0.12669588502960102	-0.6392788090037858	0.07097937568131676
ADAM17	0.15566512098693158	0.6890986468319177	0.07090272752248507
CAPN7	0.3094346419946087	0.33769754027535304	0.07089212582800933
ARL13B	0.1279794627570725	-0.6797024478492771	0.07085425816372903
ZMIZ2	0.11542419752801049	0.9594149089262239	0.07074029922851237
CRYL1	0.16935281910219083	0.6314417593328578	0.0707392691712039
MGAT5	0.2580814248715438	-0.36200976528362616	0.07069954665405082
PFKFB4	0.09902616660542057	1.1394537498411148	0.07062833142707145
ABCA10	0.2474105162248994	0.42297293162200933	0.07053255971988301
NBAS	0.3170455003406346	0.3273522013133023	0.07047873808169479
RCOR1	0.19324769372088482	0.5468773990519918	0.07047769148494615
EEF2	0.12531151051723896	-0.6885130247397734	0.07044861304585236
GPR155	0.14956750507104194	0.7175278397444006	0.0704116561989627
USP37	0.18407361736853423	0.5748704005662615	0.07039292776333632
ARG2	0.08281471600846135	1.4084948452640544	0.07038556922008483
GINS3	0.1596674770790904	-0.021873890490532982	0.0703614080783746
PTPRG	0.279825270739173	-0.26412832729330077	0.07032943053484918
ACTN4	0.4226425691392884	-0.22709350738826148	0.07032901155866311
TIPARP	0.19196390876583386	0.5490045509888066	0.07027864658867447
PREPL	0.2841482448766898	0.36519582783604265	0.07027242522254885
MRPS9	0.09513667886348279	1.1879864305398469	0.07025284339706975
SPART	0.3286996629226915	0.31423315288138476	0.07021743776631423
PLCB4	0.3704907650513861	-0.2555902218776441	0.0702063569312524
ARHGAP42	0.41383643007525517	0.24781111388003454	0.07005205993585763
MYO6	0.651916606136926	-0.14939115943410022	0.07003291946883317
MAN1A2	0.24708035684862478	0.3558196953954382	0.0699611502157628
LINC01411	0.1285299005279465	-0.6385810169604041	0.0699229323779152
HNRNPA2B1	0.469607722673291	0.21395656164827476	0.06991051484059292
AATF	0.1819630480010662	0.5772854103494901	0.06989002995413607
BMPR1B	0.7126989009193865	0.09983986249178596	0.06988583903673304
TDRD3	0.30400407428708565	0.3386945889223427	0.06988107224381909
BRWD3	0.2846108848019281	0.36206054557582396	0.06981538490937333
TMEM131	0.3097362708482164	0.3308296883991427	0.06959536997163743
STPG2	0.18584159224051877	0.5557804067841384	0.06954529106228526
LRIG2	0.1687766374003763	0.5134988818254694	0.06951643311453178
AC007038.1	0.13720534280598995	0.775815	0.06948658299560376
ATP2C1	0.2063687247883988	0.5021390272080336	0.06943060204238886
SLC4A7	0.13709797935535645	-0.6277582705732331	0.06938483059177976
FIGN	0.41337449356939016	-0.15980455715289207	0.06935546519779023
UBAP2L	0.13947631699007237	0.7585764126714533	0.06921008603136598
KIAA0753	0.15079803791714536	0.6951255445049449	0.06919096525631238
NDP	0.18082501714483487	-0.3548260334167346	0.06916912482059503
MEGF9	0.21595353965716169	-0.40715898732245975	0.06906944265939478
OBSL1	0.23616939535563358	0.41985411789410054	0.06901759735817224
UGDH-AS1	0.13805142844046925	0.7644753703491254	0.06900850795416234
WDPCP	0.42719034284700136	0.23610201216739207	0.06897497527072637
ATF6	0.21838903920992214	0.45175969864431553	0.06896857340404776
SCRN1	0.10049871998391928	-0.8150912157556774	0.06895279417034292
RAB40C	0.12735552746235743	0.8328699476304602	0.06887314625799455
MPP5	0.15441197347347685	0.6760555897159468	0.06887280366914869
TMEM63A	0.18501926926360804	-0.47718205182404155	0.0687828050405849
SMTN	0.13311999002163136	0.7887640045151751	0.06874067082027345
MT-CYB	0.10376640748924897	-0.7909490797256828	0.06873359740361636
MAP2K4	0.2656659087215007	0.38223282925660546	0.06873216058869461
MTHFD1L	0.37647444622223525	0.26738204683495626	0.0687022549847015
VPS13C	0.3985055243421023	0.24047689527806737	0.06869030065254031
AACS	0.10263298014377986	1.0568783837408267	0.06868504226267257
ANKRD6	0.3349374793128847	0.0704459958371695	0.06864093968996794
AL117336.3	0.09857277782482432	1.1053776387592942	0.06860062837812872
PDE4B	0.22467335561880244	-0.2712820601628512	0.06854373772966423
ARRDC3	0.11973723896999171	0.8749844510486978	0.06852038859309632
HDAC9	0.17095908655043354	-0.5101941333972395	0.06849659590190195
PLPP1	0.15986843924125882	0.6472065519568874	0.06847723276062688
DMXL1	0.4150620656293308	0.20990286974272462	0.06845221713555205
ZNF565	0.10715060273443934	0.9998619608795686	0.06842512831873201
PRKCE	0.26968502285985774	-0.3367732767597886	0.06839894024204297
ANKS1B	0.3485682435017833	-0.2464788475021296	0.06836477598599353
MMP24OS	0.0999872148212479	1.0825503273704729	0.0683609413984527
CSGALNACT1	0.11628262021661524	0.9122201003599973	0.06832918322461864
MTMR6	0.15709149334605874	-0.5489148785981867	0.06832297897121288
FAM126A	0.14354355292620075	0.7215298869600655	0.06831302739329326
TPTEP2-CSNK1E	0.23904658055254746	0.4231326894466241	0.06826469029425962
PPP1R9A	0.4521695647585294	-0.20677003650326642	0.0682174508168411
ST3GAL5	0.36840282169575345	-0.04052201893512086	0.06818254639731357
NGFR	0.18136162049564214	-0.4202037435413023	0.06815909962171181
MCPH1-AS1	0.13533020938565563	0.7550534819410739	0.06815596902645597
ABCA5	0.3894248536294851	0.25609348213454924	0.06813169644326364
COL9A3	0.25132930913635104	-0.3189130391001936	0.06808872048675414
ACYP2	0.3715713967071384	-0.1817754744116951	0.06806434251615877
STX12	0.1492152143526288	0.6914395712310272	0.06802377167120507
ARHGAP26	0.7720521315191136	-0.10432525378139731	0.06800458470859538
FSTL3	0.08951165015342857	1.2224512785012833	0.06796166079309654
ANKRD36	0.3066905537438356	0.3216617474327469	0.06792472434286756
RALBP1	0.14071547581671884	-0.6013477689507918	0.0679066164537904
KCNH7	0.04506567118195582	-1.5379350541466155	0.06789987024395185
CLIP1	0.28510047150356316	-0.1034704778694714	0.06785227822172472
ARHGEF7	0.28463523718084105	0.15832006373306662	0.06784590660906797
TIMM23B	0.23039647546591846	-0.2744352978390432	0.06784481171218965
RAB8B	0.17898966324829996	0.5677674289879107	0.06778698405628822
SEC23A	0.20042975212676067	0.5035521062479442	0.06769823000136319
ATF7IP	0.22116873546897667	-0.39625217466749985	0.06766290733962306
FAM193B	0.20113982081165685	-0.4036982065079952	0.06764980442675166
ADAMTSL1	0.17009410841576406	-0.355980389270752	0.06764972634071184
STRIP2	0.06178967472826998	-1.1949991488296463	0.0676469385834436
ABCA4	0.11318406594786226	-0.7156893854285229	0.06764256826562726
DTX3	0.10365996679588586	1.0243519387235958	0.06759997149745904
CTNNA3	0.1450060105171769	0.7076998752735779	0.06758285362572253
VIM	0.44354110116088247	-0.05975861208959733	0.06755189167448829
ATP6V0A1	0.30701430901356647	0.32346799661261044	0.06754988153485164
NUFIP2	0.18652535949797486	0.5409033341830698	0.06747299114982082
GOLGB1	0.3580879479532623	0.27609133644932254	0.06746912364817653
CBFA2T2	0.31126060536795525	0.3054236677173604	0.06740572260727559
TMEM87A	0.2032305004085488	0.4914821853873859	0.06739513662284757
ZFAND3	0.7097477163178284	0.13422471725083676	0.06736109258498411
UNC5D	0.07967596814043051	-0.963705609548866	0.06733756745621738
TTC19	0.2503348280175433	0.3721883923305719	0.0672890134430281
CASC15	0.7418042277782959	-0.12163714956276364	0.06726539288851559
KIAA0825	0.27774836098663314	0.316098926478115	0.06723674339614093
KMT2E	0.46960404742759004	0.20861660821481964	0.06715389717034939
FAT1	0.17629510103182364	-0.4855912264834342	0.06714956423130727
SPTLC1	0.16927740564342694	0.5958550725168557	0.06714951652660633
NAALADL2	0.6138527037873663	0.14454336601206025	0.06714637805942344
MED13	0.4367325412154047	0.2157112286695813	0.06714563960382651
RAB30-AS1	0.20253477219933225	0.4871341111048735	0.06710488348173801
GOLGA8B	0.17526330373247384	0.5738477722743878	0.06708991373014038
ENTPD1-AS1	0.3313578900347898	0.29696580200832273	0.06707040766918558
ANAPC1	0.1787149125344058	0.5573352715586779	0.06704270251275295
WNT5B	0.12260624824936107	0.8388014254888734	0.06698773514386766
RMDN1	0.11373145908024934	0.9105058203488332	0.06684461148721144
CCDC88A	0.3799826884550942	-0.12858888673291693	0.06684405893783943
RHOBTB3	0.3862409351118312	0.16597920547611877	0.06674491807920106
PSPC1	0.3122505312828647	0.278336131036925	0.06671175702986865
GLS	0.19703579119547496	-0.43814063742873155	0.06670503712316421
EFNA1	0.09557605932847717	1.1047784508683982	0.06667877532383659
PLAGL1	0.06294021431831004	1.8577282684029564	0.06659198287879754
HSPA12A	0.268668480483504	0.36526880483170804	0.06658677646540778
HHAT	0.1653633530304888	-0.44568547292776167	0.06654908477090256
MOSMO	0.1577474786743857	0.6352441901176026	0.0665150378804247
SF1	0.22270577380119275	0.4426267699976439	0.06650243483759016
PCSK1N	0.06460032006151262	-1.1349267775951548	0.06650156991754641
PARP10	0.06588128214997586	-1.1163566812526697	0.06645249890903825
SLC30A6	0.10427317413293528	0.9953606154880491	0.06640899493997623
MICU1	0.28707110266399904	0.34025135132765144	0.06639933268095197
ARRB1	0.10639918213056754	0.9719253967305604	0.06634797538521163
ERO1A	0.13426596136735747	0.7293110388537012	0.06633813070487256
ROBO1	0.34984015146849595	-0.16324240885290414	0.06633040448532776
WBP1L	0.19445792084811908	0.5081190338905578	0.06632083902836385
SSH2	0.3650304949882315	0.1935374538444086	0.06631602276054033
FMNL2	0.7494746742667527	-0.10785733236684628	0.06622898929219448
CLVS1	0.04773433694724246	-1.4363511090649987	0.06622742103978559
ARMH3	0.3236511451337699	0.30005587070304734	0.06620465449803213
PSMC6	0.10701742279614321	0.9627298715079945	0.0661850963848965
NKAIN2	0.424377489906226	-0.17679747766764584	0.06618482425944716
THOC1	0.1803464047628574	0.5479248979169655	0.06618192739323123
ITIH5	0.27388130127862664	0.10427825880964098	0.06615434613500677
PAX5	0.6469995181212752	0.14822363906324168	0.06613109380846857
ZBTB20	1.692832762541958	0.03195632171330818	0.06612301759298299
MDFIC	0.27169122521317657	-0.12585299103413888	0.06607643510865521
SPG11	0.24324237223762202	0.40126530561315604	0.06607244792518449
ZNF721	0.3016567624945239	0.31373906655773576	0.06605326823058041
LGI4	0.3292113814389402	-0.2703546785517436	0.0660249203060071
SYTL2	0.1919836862417044	0.5122977282429568	0.06600900551690897
CAND1	0.17607973602878083	0.5602863912302277	0.06595082049022896
SOD3	0.0650217298459623	-1.120087692577652	0.0659362417665129
NAV3	0.4571346332258519	0.1661643935038483	0.06593434079184976
TPST1	0.516589515513615	-0.0655441637258311	0.06592107219939085
PTPRF	0.11356079868344211	0.8958106323311713	0.0658572468645423
SRBD1	0.15353181677475766	0.6389169921481012	0.06584233379482186
TMCC1	0.42632319996230866	0.2049061394302554	0.0657836098444836
NBEA	0.5780590571275601	0.1654903977022347	0.06576709564901956
ZNF566	0.08202408996415546	1.2965545840574237	0.06568912415947147
LRRC28	0.19638834370953942	0.49740944800664855	0.06567666866846447
ASXL1	0.28426067637164115	0.33960005677709776	0.06565238877688513
CCNT2	0.17193660148408488	0.5714679083710634	0.06563957832071801
DCP2	0.12064774563613352	0.8347111833495333	0.0656320162505026
C3	0.22775953858073708	0.42619947158652666	0.06560890477212386
USP4	0.10008679616616684	-0.7808062281221383	0.0655943876490232
ADAMTS7	0.11727981886080349	0.8599270539947789	0.06557483873692464
STK3	0.4303246010350133	0.04987548291027946	0.06554275567996705
ULK4	0.31558484129693165	0.2786710135328609	0.06553734201503972
LDLRAD3	0.2430900642605906	-0.3340456745638657	0.06552740717066005
ANO2	0.08809380815533267	-0.8480472635782449	0.0655098474834008
PPHLN1	0.2352526192049842	0.41070284698839804	0.06538808311967154
COL25A1	0.07502139426904078	-0.9892884772109671	0.06536432876427901
EHMT1	0.37061898031894785	-0.2383099415463696	0.06533459280889854
SPG7	0.19111040147417946	0.4940479970636431	0.06530545822235091
PIBF1	0.3320450364354593	0.2862152290713259	0.06526913899917076
KCNJ10	0.10401757044027012	-0.751892088099702	0.0652385382486634
DCAF6	0.27899146068901065	0.3438119855654173	0.06523066544531567
NPEPPS	0.3420933056202913	0.26837027745291553	0.06520560866876908
PKD1	0.1881616435992571	0.5160742014129808	0.06519438942329717
PARP1	0.06649630753149667	-1.0883966742880846	0.0651854932600296
LPP	0.6528727870491581	-0.08841436346429686	0.0651592653118852
SLC26A2	0.21848529073619122	0.35743578848733204	0.06514516826969717
RNLS	0.17070291516859826	0.5706834876209222	0.06511402317810064
DMBX1	0.04765538211582768	2.7694252675325206	0.06508367942705597
OLMALINC	0.10570413513961792	0.9547781400605919	0.06499998953961621
ADGRL4	0.2399460419743963	0.38137384085784404	0.06495932064573204
PHYKPL	0.22433539933159422	0.4281214881550175	0.06493434716740236
CPEB4	0.36616179847759045	-0.18814053223111923	0.0649241166407681
LINC00513	0.0945289103423677	1.0804720023548189	0.06486976372109748
TSC22D4	0.16074872776839047	-0.5120034201690699	0.06485019247704578
ATXN2	0.31213072657733115	-0.0700614634755804	0.06484457675273678
UQCC1	0.1881417177283514	0.2830344853123742	0.06481106900164493
DDAH1	0.2660357373869117	0.35850399232245955	0.0648095726300489
TPD52L2	0.0987637537416512	1.0262752114827312	0.0647854432623346
TRPS1	0.3910853828849797	-0.18450814519486783	0.06476757218104988
JAK1	0.24432197101467146	0.3909544456450786	0.06476195135638275
ZRANB3	0.23523267810880155	0.40563782469001713	0.06475532312051999
SAP30	0.07098398031018138	1.5178918263134704	0.0647433551650142
PRKCA	0.6449285123837118	0.1392946175552729	0.06466975113634252
LRIG1	0.27906194156876885	-0.2513316341135894	0.06466605385486368
PRDX6	0.10573782732881458	-0.735048548449842	0.06463234817150422
GTF2I	0.5218202018264728	0.18012139642774477	0.06458629457549663
SEC31A	0.25653275927058455	0.3700527189204273	0.06446931447193249
SIK3	0.792405453845112	0.10572987243011782	0.06443493816997739
ITGA6	0.1119412364488683	-0.6425337363618828	0.06440706086984162
ACTG1	0.24731713283431156	-0.11256928158208171	0.06436816884137903
C1orf21	0.4212033761098372	0.19562006207446805	0.06436080890585966
RPL3	0.08851384528806834	-0.850478302161258	0.0643506433504938
CORO1C	0.19342606182302316	0.48550848847519235	0.0643104048501093
GTDC1	0.33136135634893005	0.1594547741018284	0.0642525890001633
C1QTNF1	0.07201103070125253	1.4745581288444456	0.06425162709681426
AC104389.4	0.17576818352955567	0.545215404981123	0.06423952847574928
SKIL	0.1203881826882109	-0.34560719927387284	0.06423876427877462
OGT	0.2294454253103271	0.4133923236939077	0.06422849696289519
CAB39L	0.15998771979927323	0.601386744717117	0.06419790565687986
AMPH	0.08029702562976408	-0.9199618836599832	0.06419029161623982
CCPG1	0.1605093724419726	-0.5074888545434518	0.06415483479163284
AP3S1	0.16365829398299694	0.5851898514957358	0.06413291417733592
AC053527.1	0.24493860194753822	0.3856847367279701	0.06413070389915403
UNC80	0.20808382671754355	-0.40162958286467626	0.06412368844961709
NEBL	0.7468427788772402	0.06732071511061177	0.0641097982736045
AC012593.1	0.06723996856773892	1.5942128137352547	0.06410600668929389
RAB10	0.357943593290604	0.26098768528209243	0.06406420749666882
USP47	0.4351176576120672	0.21457542552517575	0.0640442104589304
RABEP1	0.30528484252829385	0.3074115227506512	0.0640163092274296
SRP9	0.13122395982269572	-0.6045960444740116	0.06399640027284052
FAM222B	0.22035892849323505	-0.380020630156408	0.0639303623279604
PCDH7	0.13054596053382506	-0.6063766140758766	0.06388907103295519
PDSS2	0.2809458966048881	0.33365337766942305	0.06383927846646713
MXRA8	0.07031889504915831	1.5049738554122776	0.06383140030636773
RCOR3	0.24993113858546004	0.37600738769766573	0.06382030242817348
USP34	0.5966811589101974	0.15178315191464273	0.06379072276054844
SLC25A46	0.13452996568553516	0.717694891268467	0.06378901180966803
CUBN	0.2550096941906467	0.36806276363554263	0.06377751680008413
ZSWIM5	0.27739189253579766	0.3370006421829443	0.06377375807519119
EGFR	0.2256318616115935	-0.37096907132888773	0.06375133247399327
FAM20C	0.26463684702690937	0.34351884689997914	0.06372813747637321
PRPSAP1	0.20907133363792232	-0.3918010273734835	0.06368898194289678
TSPYL2	0.09518584520571426	1.0466080142557157	0.06364620823466981
LINC02256	0.2674213146483821	0.324303873540817	0.06362181006963764
ITGA1	0.1392667964771309	0.6886491319883231	0.06359971274049421
SLC25A6	0.06748220169354983	-1.0504922808835846	0.06355089371706218
EFHC2	0.10039937424303079	-0.7558031648908399	0.06352105486114717
ATP8A2	0.15439184269456752	-0.4630984867848358	0.06350961433040156
LINC00894	0.26131713844386917	0.3414446555977943	0.0635047081724262
WWTR1	0.3367722758036229	0.27532675033303833	0.06345559135286646
ACSL3	0.44336580018628047	0.0977955544724289	0.06341702326587077
ALPK1	0.22386478609935376	0.41824120306605056	0.06341505028243744
MAPT	0.40414923656214224	-0.11920563250027943	0.06339909853281035
C20orf194	0.47742214376306696	-0.1517677549336501	0.06338828393705688
MKL2	0.2020219524092996	0.4327886482321223	0.06332426965809225
CD81-AS1	0.07478022893697298	1.3791276089876527	0.06332306413201892
TRMT44	0.07444532096057355	1.386559058185313	0.06331867500392574
HMGN1	0.15027807723668857	-0.5311783659113796	0.0632921110382229
KLHL24	0.2051786383450813	0.45653506483671297	0.06327463642634704
GIGYF2	0.34279461337571304	0.25168173712988545	0.06324732974516412
CRYBG3	0.20005254723342536	0.4305300562223269	0.06323459264341894
DOT1L	0.11938063122751419	0.8078520295039818	0.06321896583903086
RASSF4	0.43501795389147196	-0.10158335752185643	0.06321357983781596
KPNA1	0.18946580337178934	0.49276978918668535	0.06319122068409448
CCDC191	0.11643054464812355	0.8296583589268796	0.06318844458082591
MTRNR2L8	0.038802898689023514	-1.6098913116770663	0.06313643332758162
ZBTB7C	0.39339599864688596	-0.15919193300862666	0.06309408161391694
IST1	0.16699348584409485	-0.4821998139649285	0.06308987002872733
CDK9	0.08351913509938788	1.2023153788878906	0.06306613852490855
RSPRY1	0.13361608640830397	0.7133807914577822	0.06305421429263838
LHFPL3	0.13850038242157844	-0.5564542144271236	0.06304547669948951
CLASP2	0.6378337860959853	0.133481625522423	0.06303721745285011
SESN1	0.22676203422495775	0.37525894523289405	0.06297507973951118
MAP3K20	0.16613978370068516	0.3873290774241516	0.0629350389961572
ARGLU1	0.38795913443831415	0.23668638026561892	0.06293497805771138
LARS	0.15985304004676057	0.5885222140397787	0.062918505894941
INA	0.06350049187078263	-1.0929131845747524	0.06291271227579426
DENND5B	0.2572579795797858	0.3592989807655136	0.06287944654255712
MTF2	0.19152782731307474	0.48681086484593544	0.06286123989131391
KDM7A	0.1587268006435957	0.592141	0.06284527236540073
ETNK1	0.23473047935272856	0.39434504379065854	0.06282398560540613
BRCC3	0.12314983130255934	0.7751336469200679	0.06280456094611463
RBM12B	0.10489273468794855	0.9224884057322275	0.06274424507130932
ATR	0.17306845765462026	-0.46438074565261656	0.06271187926307649
FDFT1	0.14561271340008167	-0.5413738116903362	0.06270180789476908
METRN	0.16334848349181608	-0.482544583807255	0.06267898954853007
POM121C	0.18140180666031233	0.5134082899974378	0.06267427243994593
PPL	0.07919311334098598	1.2688518456188733	0.06265066300533946
SLX4IP	0.2006766985122523	0.461945613705339	0.06262670407054147
GRINA	0.10108401523594189	-0.7405266573458578	0.06252957920483393
ARHGEF26	0.35606604289346844	0.2560727716546928	0.0624366941537043
ZNF717	0.13119326544248458	0.7182771723884485	0.062360279298556504
RILPL1	0.15865434413640903	0.5863713913405022	0.06226990754957153
CLTC	0.263015486212331	0.33766911882885275	0.0622286429282065
CADPS	0.21140055614448475	-0.38428900854862025	0.06215488166077932
POC1B	0.1115915041726723	0.8517208217816058	0.062129718178790046
SELENOF	0.16565143674467686	0.5589018804692941	0.062116118416257415
QRICH1	0.15568934148032423	0.5964104555169562	0.06211173208213705
DERA	0.15312312680886894	0.6054842070378921	0.062097595191307045
OTX2-AS1	0.09043753435453324	-0.8072766722364707	0.06202848223512124
HEATR5B	0.167220902052302	0.5508665440103563	0.0620103379791562
CTXND1	0.191042579520891	-0.42027228451309745	0.06199815698091288
PCMTD1	0.2667733101446801	0.3241855140033911	0.061965807816434244
ADGRV1	0.38133746001380375	-0.04695645129256909	0.061951900166797996
TSPAN5	0.23851020547258803	0.3821644152291492	0.06195101574581456
AC097534.2	0.07869217415715415	1.259277881233757	0.06194582970314184
TSHZ1	0.12335743092569731	0.7605042114075924	0.06188175203423752
SEC16B	0.06380997971765748	-1.0719428048936361	0.06187237242713741
ZNF708	0.263764015055341	0.3335080788290101	0.061831480735961654
CRBN	0.11886579589619865	0.7906042822758469	0.06182018237524926
TMEM117	0.1553853596872043	-0.41530315599393264	0.06171579277912264
PABPN1	0.18529331504089364	-0.4299773436436342	0.06168854220074546
AP1AR	0.039129775726769817	-1.5639826078640646	0.06166027515622017
ZNF462	0.30808443029582866	0.29278085264993564	0.06165926367257049
SPRY4-AS1	0.5319158593328907	-0.16024056302557876	0.06159341713540036
INTS4	0.11366344921862849	0.8260492385510306	0.06157797560087508
RAD52	0.11504193530405661	0.8151338274137488	0.061566429250868804
PLCE1	0.5183813950891842	-0.059803420339643906	0.06156024332144214
NWD1	0.16154366663084752	0.5673329070725183	0.061487066428705425
TRAK1	0.3934534271844148	-0.08859207868946793	0.06147978251789488
PUM2	0.34512569436701135	0.2598103738594142	0.06141746044499978
LGR6	0.10430701905146247	-0.7088514833834715	0.061397537972223845
PRIMA1	0.20734492929513865	-0.27673196822729906	0.061364428744966525
TUBB2B	0.1805917669735762	-0.4310124897765339	0.0613538269645657
RASAL1	0.047067684913991534	2.4909576723960267	0.061319241294595254
MLH3	0.18267934105716796	0.49740572538919753	0.06129648742741327
ZNF117	0.11449446970571736	0.8149063479840489	0.0612823584224707
ACIN1	0.2080875113602637	0.43430070622429334	0.06123964343347846
PPFIA2	0.2883624681143003	0.18693829418510355	0.06120942157882917
COPA	0.2579231724546882	0.34809602797353545	0.06118497311853959
HERC4	0.4241979655412115	0.2080350476553668	0.061158362125228606
CTTNBP2	0.2550336860135194	-0.31841615244289573	0.061138960595942725
MXRA7	0.20409866841664803	0.4282749760863331	0.06102739914248417
VPS53	0.34565114988171647	0.2063222995767382	0.06102077973614145
SH3BP5	0.13678676572469037	0.6693418527681481	0.06097916952331887
DYM	0.46986028475243374	0.1887297834847251	0.060977844516098924
HINT1	0.0797758571932713	-0.8817756115968277	0.06097005366507201
PIGN	0.20020023372283605	0.4487297535892414	0.06083541573216069
CAMTA1	0.7131160742667858	0.12366743351353945	0.060830703614755455
NPHP1	0.13822523072826098	0.6590632265410132	0.06082061366797903
ME1	0.8137731376922148	0.10719166656522687	0.06079799126826366
CEP83	0.1492381654813462	0.6087313656319588	0.06079309330641259
PREX2	0.3963709482000067	0.08421313693395252	0.060779717316235105
PLCG2	0.25846675629741955	0.09202939401157667	0.0607782458553811
AIPL1	0.07379632086117421	-0.9280354492330738	0.06075892637992682
AVL9	0.3204321941476055	0.2768553065870103	0.06072697861070053
MACO1	0.14114807083502512	0.6445222366635286	0.06070725285517379
OAF	0.2216196096244568	-0.35939287849444385	0.060622165892258245
WDFY2	0.38486703246411114	0.042720844351061604	0.06060563699309942
BBS2	0.33955240675424697	-0.20414866045976027	0.060604307435850144
TCAF1	0.1522341298387478	0.5939157913944717	0.06058895179491533
SYT9	0.279388242746597	-0.13723314416592491	0.060578216346153436
UBASH3B	0.09335660613390043	1.0021172530633295	0.06039453169007152
CNIH3	0.21421547900143606	0.32854205781032847	0.06039097945054121
DUSP1	0.3879493674218847	-0.18337485649267407	0.060386243896069704
AFAP1	0.12767514633228555	0.7118452864870145	0.060332630085704185
RTN4RL1	0.08050890767016569	1.1828139384189365	0.06027623743340013
TCAIM	0.0974894037311463	0.9525286074288802	0.06026862160225737
LRP1	0.34251387079817236	-0.2077412590775744	0.0602402014064329
SCAF11	0.3799365989188544	0.23092715192695853	0.060221662518880066
ICA1L	0.21164957665504974	0.40404639561693223	0.06018810751366608
BASP1	0.1839886841549774	-0.42240678236279766	0.06014229803810935
RNF19A	0.18836659839897607	0.4221555005530634	0.0600664580476775
CD2AP	0.16105118759428175	0.5511955749835422	0.060009310486951246
SOCS7	0.11096580743535667	0.8223165413127882	0.060004154307571396
TGFBR2	0.16462308616997637	0.03904875091458762	0.059947307342039256
CDS2	0.14287014834009965	-0.5270890900336624	0.05987413731593356
RNF169	0.18581013814651268	0.4761925487401383	0.05985536496220182
DOCK1	0.2897002878644246	0.3020839372375304	0.05984991703269845
ARID3A	0.08789939961009745	1.0597442280893692	0.059829116790310916
SLC30A7	0.13941251410234703	0.6378433627914536	0.059826115803719264
MICALL2	0.186137	0.47472287351985226	0.05978534153130649
NTRK3	0.3655125613378125	-0.08865931433107747	0.0597851997848211
MAPK1IP1L	0.16200180449484156	0.4027900334339443	0.059784023248844964
ZNF350-AS1	0.10076445464112019	0.9092892757069299	0.059773093550205846
RFX3-AS1	0.29589046770898714	-0.25522362231201345	0.059646389612658605
CPLX1	0.11459414022052004	0.774155382425037	0.05962317522876421
SIRT1	0.09952910173478516	0.918642	0.05960900166220344
PRPH2	0.0829936966113825	-0.8099802110233618	0.059582859767871116
TMSB4X	0.06597770776667015	-1.0072654363980682	0.05955683030602395
AC007216.4	0.09250552541667156	0.9947936592136196	0.05954283722924984
PNPLA8	0.13421160929108494	0.6649195354887832	0.05953532435641634
CNOT4	0.31821722542453107	0.27306147709549305	0.05953021148180836
AC009690.1	0.12895658407727903	0.6931772115867685	0.059498827538426
VWCE	0.06338668573631367	1.5482497925409557	0.05947691152244237
AL359710.1	0.08328373401316107	1.117252141056646	0.059436325885378324
EPB41L3	0.14687252677466864	-0.48679270491163806	0.0594228580115258
SON	0.39543834765192765	-0.2052976292896489	0.059405731362150764
PLEKHH1	0.2486541051855963	0.33340844793524843	0.059398050725256744
TNPO3	0.15744624906088925	0.5602092492960492	0.05935005079273265
CAMKMT	0.4145137932595396	-0.17081123870918802	0.05932546132383174
SETD3	0.17672081234768822	0.49171172645105987	0.0592379405508179
WWP2	0.3159406450161459	0.22509313797089997	0.05911158631541026
AHI1	0.6136198204628242	0.13969309336633615	0.05911111824729287
PCDH15	0.25101403120130866	-0.2740036932867914	0.05908113888412835
PEAK1	0.25341063286694454	0.34126983448362286	0.05904198862111738
TUB	0.1340583072489934	0.658940662962844	0.0590008355104306
DHX32	0.2743620894958187	0.2680342330231603	0.058941978703159315
KIRREL1	0.22805800997840722	0.37923872944626286	0.05892009876833831
TNFRSF14	0.07377478868889209	1.2709711975211369	0.05891833454644788
RNF213	0.24078740640236476	0.014281327849273441	0.058911842204828826
GRAMD4	0.13917039871261558	0.6323013792013409	0.058905922678608905
AC090825.1	0.2365015750356667	0.364794411996294	0.058828799567655646
TRIM44	0.3905052405074797	0.21918386594513728	0.058819428070734356
APBA2	0.2814348731698015	0.2564555500582655	0.058784674713252265
UFL1-AS1	0.07679560002047216	1.2084998513947676	0.05876167258871368
CEP85L	0.3806541032112516	0.22467471879365922	0.05875806081033961
COL5A1	0.13568341546430246	0.6474320982946156	0.0587458694885375
DNAJC5	0.16283914765720583	0.497933345658141	0.058708583012409284
TCF7L2	0.415722741510295	0.20534187344950347	0.058704485652234045
DSE	0.16049482519612965	0.4513442362160792	0.058688608320320836
ST6GALNAC2	0.07046340313404996	-0.9416766864042154	0.058656434428805464
ATRNL1	0.29479041676878825	0.29039455624405386	0.05862369367383368
AZIN1	0.14928270389547588	-0.23682137483418456	0.0585951015332428
RAP1B	0.2689634288669323	0.31844478152919475	0.058567556993496674
TECR	0.1774952213063783	0.4872474548287041	0.058532166312688795
KCNK9	0.046153495437208474	2.338593237668723	0.05845631149501361
EVI5	0.29434732401681596	0.07463508980111365	0.0583896855493893
ABI2	0.32916513420715593	0.23636354731278886	0.05835090638722859
PEX3	0.12691131794959526	0.6889571555863301	0.05831079811742235
AC025283.3	0.08546365713689576	1.0582998686428786	0.05827728637598081
ZBTB37	0.10946592391889104	0.8035508866606254	0.05826177257118437
PTMA	0.19380566656886294	-0.3906250669947793	0.05820443374823029
FER	0.5419586201498415	0.1477553726139364	0.05819268022277797
AC104129.1	0.047203346404150796	2.236222973922391	0.0581783890877322
EPHA6	0.07341671891440545	-0.8978836501464501	0.05815025204448004
VPS8	0.24301791751330235	0.3501128471570947	0.058096305240697324
SLC23A2	0.2576804110641356	-0.3002615806887465	0.05809238956458526
TMEM168	0.15638174658515186	0.550822573997704	0.05807005416047546
LRCH2	0.11710711844121385	0.7468527879785568	0.05806805837397057
GPR75-ASB3	0.25384302643074846	0.19067193104391872	0.05805577758587229
BMT2	0.13739418740970677	0.6301452880225575	0.058028447723530635
DCDC2C	0.05750970372398513	1.6886343156172579	0.05799681892429304
OLA1	0.19106338401818188	0.44709296598791115	0.057995080154884915
NPIPA8	0.049114459431312596	2.0947772682735484	0.05795840052773217
NUCB2	0.13402748707871887	0.6452874323623482	0.05790805231163934
KATNBL1	0.19912928662281615	0.4263032214992924	0.05789550590945168
ST7L	0.1897464792292591	0.4492862600508892	0.05787609599735377
KCNIP1	0.12309703078657053	0.7048648517235776	0.057827856375970724
RALGAPA2	0.3328874268732408	0.25296432019899884	0.05780255440652302
TSPAN2	0.07528885942419379	1.2098777081336185	0.057791776228862814
STAT3	0.4152816598496228	-0.18996278335515843	0.05778853872585564
EVA1C	0.3308426374869312	-0.2362849863050997	0.05772006431990121
NRG1	0.1897144829005405	-0.3177715846340569	0.057696033541296245
SPTBN4	0.16457802794293758	0.5059636148672617	0.057695357000034454
FNDC3B	0.4815760204378244	0.15926350520242297	0.05767452364837666
KIF5B	0.19999741640735208	-0.3763211072813644	0.05767404640245318
CA3	0.13347221441775164	0.6422576840603667	0.05766587212011351
COL14A1	0.07475294031021555	-0.8826704247423911	0.05762172982646184
AES	0.15190663102169744	-0.48068688876925375	0.0575208194916231
NR1D2	0.10405747221341158	-0.6682649956398531	0.05751635562230063
PATJ	0.2365891318569626	0.3556655157143612	0.057464789947777754
SPOCK1	0.304543384473996	-0.19750764529427264	0.057462835743966344
GAB1	0.22816002582062486	0.36904884161473034	0.05745988917189241
LRBA	0.4467994617219949	0.1762729175984611	0.05745254279127446
TRIO	0.5913514188013186	0.13920734536653837	0.057388929531886644
ARNT	0.15644762566652023	0.5434076850948095	0.057385762859271924
CEP192	0.2377296760896689	0.35333218114598136	0.05737422218112438
EPHX1	0.05606927350191545	-1.107213913050937	0.057349505574753615
ABCD3	0.18945828557441882	-0.24313419333132621	0.057340918843755403
CPEB2	0.2404303635077773	-0.13604971438299943	0.057337164484191135
NUMA1	0.25062706209211877	0.3342332777278804	0.05733396880117101
AL139383.1	0.4978067882197677	-0.09969557689338078	0.0573275998100964
GFPT1	0.10475088546362026	0.8285938716008436	0.057288862003107476
MBTD1	0.20267382049176486	0.4152524924881705	0.05728590252046187
NDFIP1	0.29733157327420257	-0.25926340560470545	0.05728162020991897
CHL1	0.4723303935230903	-0.10922934213600248	0.05727526365070734
GAPVD1	0.2369464289231841	0.353771290972809	0.057259696047223876
NOP58	0.17099074088860147	0.49439712937178043	0.05725966117197028
LRFN5	0.16314017386521937	-0.3888701170517834	0.057242836589366616
NOTCH2	0.3427621994684939	-0.16372182294678336	0.05720649316410263
CDC42SE1	0.09949768741598024	0.8744579259569403	0.05719967250401476
MAZ	0.03666472022014982	-1.5289180330428862	0.05718553235201067
HIVEP2	0.25809823846309743	0.31418838959211653	0.057109382793623535
RERE	0.8256361511269852	0.0955573442742332	0.057026294868831796
AC087564.1	0.3473696021652639	0.06212204921870641	0.05688895598403766
CHSY3	0.24217953482020527	-0.30072452664092414	0.056884088560860226
KIAA1755	0.17377761550466722	-0.4213755799505205	0.05683034028430808
SENP5	0.24752374526238163	0.3325838306436222	0.056807709951613036
PAPSS1	0.1747263753371497	0.43213048106141577	0.0567996541362431
PLEKHB1	0.1104467028876332	-0.6249415742726828	0.056779346095222075
ETV6	0.2924108915192143	0.058097939156221835	0.05662817368879068
ARFGEF1	0.33095805161141006	0.2423148005833345	0.056624821925181285
EFR3A	0.2823821590069793	-0.2688494935484027	0.056581892940503975
OTUD7B	0.3482116045134558	-0.151501739053106	0.05652408783968918
CDH12	0.1710255083551446	-0.42317778526821487	0.05649845672289774
GKAP1	0.1698797522377089	0.48891193380714937	0.05647107969506151
ZRANB1	0.15713025945562972	0.5311099578461096	0.05643867075709937
HDLBP	0.21424490501263402	0.38380486801253233	0.05642750702492997
MTUS1	0.23801380557394727	-0.31357568215286763	0.056414756154215165
NMT1	0.16552405011334426	-0.4370743683733332	0.05640736728820348
BAALC-AS1	0.1930397808684976	0.4290775847995758	0.05637877872349422
CCDC93	0.18697942153124442	0.4381413503156014	0.05637123345275313
HECTD2	0.22792798599036782	0.3619665620434942	0.05636921252062461
KHDRBS1	0.16525681606997936	-0.4372118981299045	0.05634014359453074
PIP4K2A	0.18298838559420325	-0.2866470175911682	0.056325732815511655
SLK	0.12255259549730237	-0.5688517672346938	0.05629419688978896
EPM2A	0.12727927733429908	-0.5454412537888705	0.05626774655148103
FOXP2	0.6413451143786429	0.11525456308386386	0.05626740310497406
COL4A6	0.028876975611669	-1.793386786144934	0.056246942022525004
CCSER2	0.3696498926534707	0.2211335865780397	0.05623491297703285
TTLL5	0.3504427585609158	0.23337050914672416	0.056233480765742236
MAVS	0.10445457798648514	-0.6520810289583612	0.05622370060431375
CC2D2A	0.11695002192008627	-0.5910964805686353	0.056160843744022595
ZNF654	0.2003340171201648	0.41123006175255317	0.056145211581975794
RAB7A	0.25110177856028654	0.31243323355215746	0.05614479303434619
ZNF521	0.336270096459328	0.23634030920188379	0.05614127351706725
SMAD3	0.25012081813438675	0.023110166667234394	0.05612647879631006
INVS	0.346251251505564	0.2146643872969429	0.05609235677162538
C9orf153	0.07508460483258171	1.167251223018528	0.05608885663487205
CCDC146	0.16087485094464554	0.5142290047471358	0.056034172510391486
CBR4	0.2049324283420901	0.37232250814590967	0.05601452729591687
SEC23B	0.11912937311500725	0.7034653561178257	0.05600685169372156
WWOX	1.3583705250748102	0.008625865302030938	0.05596911423910335
AC034195.1	0.15630555727394818	0.5290563282366407	0.05596313517630537
FOXJ3	0.3008964198891552	0.2682994633920673	0.05591970703997846
SERPINE2	0.1579008030519848	-0.45133405121135683	0.05591451588367999
MAML3	0.4152159469867248	0.1847233194669773	0.05590192914749727
RPL37	0.09285648120139424	0.9169841567212207	0.055894071553762185
USP9Y	0.07863636857529045	-0.8227597232380797	0.05587032553583291
DAAM2	0.18403819237718502	-0.3294638810558777	0.055852454468469
GRIN2A	0.08768367068179055	0.7578281818496306	0.0558259138718966
HHIP	0.02179214497713841	-2.177234663589507	0.05581733765887393
MARK3	0.48228792177489477	0.16298399097452726	0.05581588934564844
FARS2	0.35994722333535417	0.22539503442319667	0.05581547944239115
RNF216	0.2909180500323119	0.2793394833752116	0.05577641849891272
INSR	0.2675449145817545	0.3027887275503471	0.05575414451125959
SSBP2	0.7790527482355071	-0.06307437101124853	0.05571900940666118
ABCC1	0.07556223671701955	1.1486063607328334	0.05570527384246172
CDC27	0.26066566887829096	0.27271527992555006	0.05568155153554401
SPATS2	0.193380375070956	-0.3746815126369926	0.055601991247372015
ZFC3H1	0.1714194895518302	0.47753564911353874	0.05559993391889669
FAM110B	0.0675594638740161	-0.8843135085816044	0.05557721376933045
GPATCH1	0.054856808965971365	-1.0793202279476561	0.055525324656026886
LRP4	0.1990691822961477	-0.3642491128342503	0.05549327059164032
CLK1	0.24083783663326958	0.3124245460749137	0.05546603114235724
AC013643.2	0.05382195549339018	-1.1079547416433873	0.05543871265802379
STAG1	0.4915882085916468	0.16348449165159962	0.05543399249383001
APIP	0.14405252633818952	-0.05332281563803108	0.055427637478213186
EMSY	0.1784004277232434	0.45568552175518834	0.05537768161568457
SCAMP5	0.1261914159643206	0.6436467594901791	0.05529736046173762
ZHX3	0.4367789840555518	-0.13173976983440813	0.055289074982763246
ABCC3	0.5582126182954498	0.0728406984839132	0.055236831304778945
ARNTL	0.14440376378874775	-0.13911419453592716	0.05523305764743333
CACNA1C	0.2329493638015885	0.3264815795055828	0.05522832259606213
PGM5	0.17607530672126637	-0.4050938756366697	0.05520757061936068
LMLN	0.12728736705919047	0.6364499957032458	0.05517581488097987
GABRB3	0.08804369856317033	-0.7396442602421981	0.05511858840006194
DDX1	0.10099665091403935	0.8194563400493793	0.05507715647933644
TCF4	0.5000830016244807	-0.14890644938801614	0.05506349821385328
PPIP5K2	0.1845965474917862	0.38628434591966154	0.055034123965170836
SMNDC1	0.06431217962943178	1.3623594516588817	0.05501340120487141
SYNPO	0.09738583081769132	0.8543046263402685	0.055010912107026945
ADAMTS17	0.06139946988449306	1.439370938920096	0.05499081382638043
ANKRD12	0.5429238114241987	0.06503943518451831	0.05498789869343285
OFD1	0.1614885217383288	0.5016728379268727	0.05498235168212983
KIAA1109	0.4306249192400534	0.18521158804684643	0.0549789901559578
CNTN6	0.048623581835650985	1.941402071720543	0.05497846532832362
CCDC32	0.09435106652879778	0.8832381537115822	0.054967805955081314
ZFP36L1	0.2826327793408033	-0.2606835726839464	0.0549515200562764
LUC7L3	0.6325640537840648	0.10885640928896693	0.054902928219278835
URI1	0.23600327217165296	-0.1282601535601063	0.0548963942846853
SP3	0.17779559022613492	0.4242191864545611	0.054881968691393515
STMN2	0.07980334419236602	-0.7989366740687082	0.05484517115189818
RAVER2	0.14886777410627147	0.5428541121756003	0.05479925682974857
DAZAP1	0.14188180975715514	0.5710567313848363	0.05476088226357971
EMP1	0.20102916806933796	-0.3540565251458555	0.05475861973968009
DTNB	0.1883183456845897	-0.3782134037709712	0.05475328151148113
CASC2	0.15823386425918626	0.5098628713929281	0.054741352576637835
SHISA8	0.04141805661061883	2.4399741634792487	0.054688098783039686
FBXW11	0.26611263577753425	0.29933076745477494	0.054661713712548014
FAM227B	0.10797736838922085	0.7582063520498248	0.05460260050891803
USP54	0.3242812792784928	-0.2270794472161104	0.0545898986768717
SH3BP2	0.23710988108782327	0.3360026169230283	0.054581231508446654
HFM1	0.1356773923965306	-0.5053642346489696	0.05456882064543191
SEC62	0.1676860969475958	-0.4184275597983844	0.05454263933085072
FSIP2	0.060779493741252175	1.4397216191054785	0.05452275948300068
HMGCS1	0.12664874581948807	-0.536120966715137	0.05449386490959063
HKR1	0.14434071610081897	0.5570126414335722	0.05447439749796067
ST8SIA5	0.0468192205809413	2.011568165921767	0.05442042434564217
PIGL	0.13732042155129073	0.5645677027028959	0.05441262706204798
PAFAH1B1	0.414234116094614	0.17159224260782266	0.054394970906858395
PTPN13	0.3849739447280516	0.1785841969462274	0.0543640193061902
D2HGDH	0.13277380792329035	0.6068557104157121	0.05435763350858684
DDIT4	0.1640824978351529	0.46836131439532797	0.05435352628352828
LIPE-AS1	0.11950606178323335	0.5321800003567343	0.05428481918305222
SOX9	0.21843339726522545	-0.32759559292478807	0.054278912189971655
LYPLAL1	0.1510462060094616	0.527914091240702	0.05425809964501067
SEL1L3	0.22301326248096842	0.3470695967904699	0.05422287507985487
ELF1	0.22064012997682114	0.3588544393145734	0.054201033336292254
MAPK1	0.2620199360183264	0.2593468300803338	0.05417942285273074
GNB5	0.20260453021137234	-0.33215425655678815	0.05417337491567253
GPALPP1	0.13819358545957333	0.5798441401085265	0.05416901750577852
NME7	0.2502610895195235	0.31551099887997497	0.05416393556204666
STXBP4	0.1758728434932026	0.45155412851490045	0.05410703001804191
PTCD3	0.2011505577861064	0.3935433884074739	0.054100932260440375
PPARA	0.1914036784091411	-0.36831601737061903	0.05408306714773597
RABGAP1	0.370288	0.21195403185549053	0.05407064498925572
TTC21B	0.2222138265048206	0.34680652036534004	0.05397563743951867
RBM39	0.44144725523133077	0.177217467669637	0.05396641582328027
MTMR12	0.13050669627693384	-0.4636143477355079	0.053942425104614944
NRXN1	0.16294571133835098	-0.3266586578833826	0.053894162373918426
DNM3	0.22555895872702414	0.3486190359260631	0.05387015647520333
RYBP	0.23601316095523683	0.3313656074456633	0.05382926108139062
KPNA6	0.15674512349936437	-0.43825590417955396	0.05373863266084782
AGPAT4	0.0962882361203457	0.8410255936793879	0.053735422604157215
ATP2B2	0.07820312068220756	-0.7285377777412706	0.05372647615542942
MTCH1	0.1671102221115024	0.47221687518512284	0.05372402628979256
EIF3J	0.12375270894763306	-0.5396171983456841	0.053708093820857686
LRPPRC	0.23450696286073897	0.3340300483275941	0.05370686247253015
RANBP2	0.2279289040728018	0.34355847661546457	0.05366758001703219
INTS14	0.07195534362771673	1.1568056267895017	0.05365194810197905
ZNF131	0.23388946560472992	0.2946512412981934	0.05363466811437656
NFAT5	0.8029902654992449	-0.051243099731633455	0.053515772881154736
MAPK14	0.19571797732330504	0.39997064413688516	0.053511608239378505
VEZT	0.21769678813964313	0.3586462047514987	0.05348015452546565
CHIC2	0.15501377072284386	0.5074664723945679	0.0534635129553696
HS6ST3	0.10507837682971422	-0.6150276802992204	0.05344216243495252
XPO5	0.11706152586220915	0.6787021964240663	0.05340935596217828
KREMEN1	0.17652008267650826	-0.18926974612071704	0.05340814175544272
AL445470.1	0.033258818349599054	-1.5388101500516305	0.053373148190317826
KDM4B	0.22279685527319973	0.34932676537787777	0.05334026511462604
RDX	0.17354241055296923	0.44862447553065843	0.0533219301150326
DPM1	0.11690170225020799	0.6784006011293838	0.05332138088471016
KRCC1	0.11150552212858154	0.712973322471258	0.05332012451633369
TROVE2	0.16702051444649357	0.41257823057898324	0.053317928219137806
FLYWCH1	0.11029976466649152	0.721140609527487	0.05331628511174233
PPP3CB	0.2637191248693714	0.29426312018001244	0.05331488531241455
OGFRL1	0.15183129474168822	-0.30833607005294417	0.05331346875644641
ZNRF3	0.21389531818922547	0.36224249799196584	0.05330732054485176
ZMYND8	0.3377519591915415	-0.2144852718095594	0.053300124727642076
GPRC5B	0.34144040818594446	-0.18809170057369345	0.053290951296354354
CEP290	0.21308071095808773	0.3521975420329262	0.053254741058944385
CFAP44	0.17427112473767187	0.3294735583764013	0.053243639938827796
CFLAR	0.2308864342641397	0.3332750838829179	0.05323697537507827
OSTM1	0.142207254112561	0.551228632665203	0.05322157684212426
UQCRB	0.07077987633266719	-0.856777071551457	0.053187415660167256
ARFIP1	0.2127835958578361	0.34381751081213113	0.053181165480016564
ZPBP	0.08392686267919845	-0.7445399302767516	0.05317926517045366
RNF144A	0.43606718227931374	0.1767216102398565	0.05317825253078734
ZC3H15	0.12150474320439501	0.6491681381525866	0.05315401426482013
LRRC4B	0.05091955841430886	-1.1124159576512116	0.05314708336809539
MLXIP	0.16487771003476945	0.4730676748574738	0.053134596000672614
GTF2IRD1	0.19425283828705991	0.3973528398724868	0.05311396120796239
PRKN	0.778921	0.06406175379361734	0.05310772810881466
ZZEF1	0.22891623822494275	0.3377947033400673	0.053105693523337424
GRIP1	0.13979374315846438	0.5602348157157423	0.053085848609881914
ZNF516	0.1825202910718542	0.4258078586532452	0.053080024529918904
FAM66D	0.2764931519246229	0.2782470169766021	0.05304294762374146
PSMD3	0.050172609378936785	-1.1228497133164923	0.05302586101051272
MTSS1	0.14625128143698846	0.5225502274457183	0.05301927437388744
ZNF484	0.07006629824797952	1.1729229929961373	0.052978379411516806
ZCCHC7	0.738257767373141	-0.06754721472394262	0.052969922617115854
LMBRD1	0.20403582197925987	0.3775637426397616	0.05294448390879156
RAD23B	0.17250783162653488	0.4498335939927567	0.05294068614613409
NEK6	0.2674465510871883	-0.16044612156986066	0.05290784892733871
ODF2L	0.23885122393508004	0.2793045572098049	0.05290232965294583
TNXB	0.12537469265309312	0.6241754969781842	0.052847941576116345
PAK2	0.20712271574464866	0.37251272679760156	0.052845224000427314
ASIC2	0.13647302642448997	0.571327281231048	0.052833242999556856
LCMT1	0.09050377163803115	0.8806414194801394	0.05281131937218309
EYS	0.43817678257523757	-0.0574439447517082	0.05278939353692387
AKAP6	0.22593856441658605	-0.2845530974029457	0.052781090102832266
PRKAA2	0.16953906447770675	0.4563939791974616	0.05277955927845124
UBC	0.2730674984797823	-0.25935930559233383	0.052779376391775185
DROSHA	0.16085306682561826	0.4672539330009123	0.052753651376183396
CLASP1	0.5386546065615839	0.08493796384968004	0.05274534125702233
AC019205.1	0.07480907102428214	1.083342571615842	0.05274232442524501
INTS6	0.24757840665935782	0.28591249216054077	0.05272883130651165
RFX4	0.14575894293523026	-0.21361591266986601	0.05268668331150923
MIRLET7BHG	0.3056805478786038	0.2372556118749405	0.052658202455108306
DIDO1	0.17504632337162127	0.4394341676141299	0.052645382825983
PRAG1	0.10718391313631008	-0.529241053503658	0.052635385234304305
IFT81	0.1239756469434037	0.6284685666280616	0.052621073382889495
BCR	0.21137482356372483	0.1343402822314574	0.05260792874363303
IMPG1	0.07456209896029414	-0.8122630622242931	0.05257107394684506
SNX2	0.11797927708943513	0.6610042331480208	0.052560069492664195
AL669831.5	0.09595480257613627	0.8219909865737335	0.052540434115192665
FKBP5	0.36389143780477273	-0.14034551606194826	0.0525278213183218
MIGA1	0.14636531983291268	-0.4555353364216898	0.05248892392068077
VPS13B	0.4915159145823959	0.14075766030494988	0.052476231357651046
ITGB1	0.13765827206314854	0.561129871747727	0.0524709094979716
ZNRF2	0.13130153992572746	-0.24914962435993251	0.0524442734719447
FABP7	0.11412317100676629	-0.566108531581711	0.052444056510436245
INPP5A	0.08857125599671044	0.8935552198348115	0.05242793316493881
OPRK1	0.0763324829896513	1.0508258935975459	0.05240627567057552
LINC00534	0.0507990274274442	1.6958060796572623	0.05239895538473465
AQP4-AS1	0.22680609298364135	-0.29457341216781047	0.05239100315343628
MARCKS	0.1498668917765767	-0.43612950262008476	0.052384265984081135
ALG14	0.11528503170193234	0.6738885916942056	0.05233465168406901
AHDC1	0.20746149150580814	0.36761735337824664	0.05232877538539383
DPP6	0.4450966271484055	0.1701079471175698	0.0522789181956316
MEIS2	0.08248594901456414	0.9463230566138299	0.052277597789314276
INTS6L	0.08635022961796067	0.9151656236678508	0.05227257545468396
MIR181A2HG	0.08000636859678298	-0.7622128095116443	0.052259101142312116
ST13	0.15440917172409774	-0.4087990859573943	0.05225728222165165
FOSL2	0.10998102876851966	0.7067843817651771	0.05225294146668942
TTYH3	0.11123866408838717	0.6983238440247496	0.052248908769934696
KBTBD11	0.2126060698524685	0.35652502395900726	0.052231378140952564
POU2F1	0.49504409632638885	0.1524459202388976	0.052137668711189626
LINC02241	0.0796979092852973	0.9952991635744207	0.05212465895377217
NAPG	0.0798657234803412	0.9929353733642962	0.05212169988272642
SMC1A	0.07752767222001243	-0.7716134684109426	0.0520742159107169
BAIAP2	0.0715174561496594	1.1199440756716112	0.05206641321500607
ELL	0.07673422462183464	1.0359623464610173	0.052054153512472646
HCFC2	0.07785535427788859	1.019468734308762	0.05205218543879486
CNTN1	0.1684374404956746	0.0845995202663453	0.05200858763073021
SLC2A9	0.1402581509428418	0.5457072141657646	0.052002365959519285
FAF2	0.17978775535139993	0.422858719634644	0.05199034690259987
GCFC2	0.1361804093374938	0.5598597438636485	0.051880426804148255
NR3C2	0.37239091863760904	0.1678304412281251	0.05184662931351472
ITPR3	0.17907074344497056	0.42252041241747795	0.05184558795275204
RPE	0.07102952980660109	1.123021042143433	0.05183688510648217
MAP4K4	0.5525552101299606	-0.028133958955121337	0.05182663134560697
KTN1	0.2580183453636335	-0.1591004540678609	0.051826539812500544
ASCC3	0.2658550369078284	0.24067346484167768	0.05181027173712282
SEPT11	0.19001230021458215	0.3712580995093825	0.05179561021430551
PSMB7	0.14967558802538147	0.5076543181082683	0.051751430078689195
EPC1	0.38645199953793513	0.19307380630349924	0.05174291580995661
KIF5C	0.12206741414668125	0.6266759140283373	0.05174022280369514
RGS7	0.07816273008060291	-0.7697816788873448	0.05173473328831264
CIR1	0.13120208516943882	0.5811471739729319	0.051717472622489595
RSBN1L	0.15812404005578756	-0.4192041280271416	0.05170813461438392
EHD2	0.05564677489467777	1.4857042858492828	0.05170360104263066
ZEB1	0.5136144154055392	-0.10799038425484961	0.05163591878724424
ARAP2	0.4824514686772679	0.03992332901453296	0.051614550253970305
OTUD7A	0.25923364997354503	0.28936203139805466	0.05160928792819274
ROM1	0.05916584676620887	-0.9620669204997497	0.05159872257863735
SIX3	0.12284695695090395	-0.5225572548335491	0.05155763614443805
NOVA1	0.25876774791535545	0.2895090065850319	0.051544904805429115
PRCC	0.12507291040125998	0.6083585505439473	0.05153925398456181
SOS1	0.3448713109349821	0.2015520331488836	0.05150932034775112
SPIRE1	0.3170130947981808	0.2353073910033571	0.051442699184841637
WBP2NL	0.11495141950711611	-0.5521293409877013	0.05140987193184211
COPS2	0.09778609276489766	0.7842118121851337	0.05135025188099204
PPP2R5E	0.2645336605377674	0.25367590887544955	0.05129693369185398
PPP2R2A	0.2227480351067226	0.31118265488215696	0.05127317726239849
CSMD2	0.30369774994422777	-0.22306772898658625	0.05127077900015564
ARHGEF10L	0.1490411546635015	0.5040803932956146	0.0512302591310937
ITM2B	0.30844435429730255	-0.19220836597900165	0.05121561627523642
CDH20	0.5157467859106801	-0.08809520562753176	0.05120926529120751
LONRF3	0.1737770877727038	-0.3402994265345368	0.05117044000028776
ZFP30	0.10213658825117732	0.7445617176779069	0.05111673241248084
OSBPL3	0.3156145906195114	-0.06006139046995373	0.05105589034876147
UBR4	0.2613344573665697	0.2824972747074164	0.05104222834098514
PBX1	0.5470939750168002	-0.12700806992059416	0.05102198861145137
NOL4	0.15953639203009995	0.23669854483313038	0.050972597041731287
SMG1	0.3072013312163345	0.24052439581897014	0.050945430198572283
GDAP1	0.2203390931134464	0.33633078915889386	0.050923838225906085
PNISR	0.6822002582955139	0.10711786035377621	0.05090448215679736
AC078881.1	0.06059293648963313	-0.9321860864040522	0.05090216923905842
APBB2	0.1702736458079225	-0.356290586418173	0.05085604013438028
SLC15A2	0.09538850064812415	-0.4441924193263394	0.05085082567238703
RAD9A	0.20969372967525007	0.35121430500473955	0.05081081707123858
SMS	0.22379641579664872	-0.26953094953291423	0.05081021509233598
CIZ1	0.040701508534632204	-1.2654837227313591	0.05080691176243782
AUH	0.3507182674785365	0.20987197146437295	0.050801301289198804
NHSL1	0.07202608441083122	-0.7770563853434442	0.05077875337473483
CEPT1	0.12017263559002626	0.6234868582151165	0.05076733445413605
KRBOX4	0.0948711356349255	0.7989159183991612	0.050760112883847845
FGD4	0.23233615701348853	-0.2888813202920585	0.050753046110175615
RPTOR	0.19550577525221277	0.35766139789257745	0.05074425605699789
PRICKLE1	0.12736633053937585	-0.36235905997402323	0.05070437959269875
FOXK1	0.27416094906172733	-0.15575902114545107	0.05070028678420021
FMN1	0.16790919055599232	-0.31137752287139403	0.050671366333448375
OPA1	0.2731891890553807	0.26818122844250386	0.050665835344162274
LIMS1	0.3081798871205017	-0.003078497950364097	0.0506247505183231
SERPINI1	0.0666222674449008	-0.8594228472690203	0.05061770842223104
ZNF302	0.14442126276870726	-0.4194283224637757	0.050580954781983295
TFRC	0.0906610170082612	0.8306531942074062	0.05056016404509819
ADIPOR2	0.18205673621353408	0.3966700006626796	0.050553439481820166
PPFIBP1	0.08282629000104068	0.9191164750525416	0.05054041497469329
THEM4	0.08228096378689158	0.925646539958537	0.050538028280506825
GABBR2	0.08896579495599105	-0.6368458973135106	0.050530242381338186
MGST3	0.12910002292215156	-0.45285739670912284	0.05052510281758661
PTPN12	0.3742571458910877	0.19543591701902618	0.0505102713139935
BCAT2	0.16622905313507053	0.44385214900637254	0.05049139723449728
PTBP1	0.14363356525661436	0.5154224437541848	0.05048673525319817
COL8A1	0.21691355655815953	0.2748663021230817	0.050475771077512124
KYAT3	0.07823356001868834	-0.7515450080771983	0.050460437682022755
TFDP2	0.22120844414233495	-0.3018376382101161	0.050450887318122625
ZNF706	0.14413305109816715	0.5016595944411676	0.05043095594540195
NPIPB5	0.17335859205134183	0.4245374627790818	0.05041413002100489
SNAP23	0.13162380354225017	0.5588938234517278	0.05039581269023567
TTC28	0.7609314293605577	0.09567264977122945	0.05038996586692038
ZNF483	0.19824607794279112	0.327063	0.05038581251321014
ARMC9	0.2376290214108011	0.2479773968154336	0.050359841752172736
RGL1	0.38807865116679746	-0.019971728909988287	0.050328474793776876
BACH1	0.13448838563830176	0.5495605347540057	0.05032452627500518
PACRGL	0.16459279639935837	0.41693558929804364	0.050261979296697165
PMM2	0.10292547055082578	0.724450819289948	0.050247395984135676
NEFH	0.08759947963515925	-0.6807762449609553	0.05022693058588803
PRRC2C	0.3775290003761449	0.19258294926121736	0.05021953633362021
FBXO3	0.11280331654769238	0.6577522396828561	0.050215635063184286
FBXL13	0.12725544926471552	0.5802075844138795	0.050199029960738516
ASXL2	0.1748217532939057	0.41224351860150243	0.05018184273419035
LPIN1	0.1285664979268105	-0.4891758249297232	0.05014797563820018
GADD45B	0.30208020954494424	0.16246958212085344	0.050108133592777604
ITSN1	0.3088615093499675	-0.21707649357579095	0.050071882863007774
GTF2F2	0.10971929179200757	0.6744340338985363	0.050045248178413486
ARMC3	0.057936737358087326	-0.9235320562628585	0.05001529557929804
C4orf47	0.08356598420242202	0.8987420527390092	0.05000574884661193
LINC00662	0.1401777785999259	0.5075397278281603	0.04997561476961068
CDC16	0.1514712938723597	0.48257852131707657	0.0499653763189328
PUM3	0.17575876433745644	0.4137743881949435	0.04994375655608165
IL13RA1	0.12310445961129801	-0.5059893236027482	0.049924448789755584
SPP1	0.12115652391309033	-0.4375986618808675	0.04991016515680544
UQCRFS1	0.025381223574487775	-1.7488143778411323	0.049882207711201026
LSAMP	1.8830192407829016	-0.02830599666819202	0.04987549301239634
CNKSR2	0.10309631548434423	-0.5893509683152447	0.0498748763104321
WWC2	0.20371868773829688	0.35601168622602297	0.04985029547556349
AL117339.5	0.13133795821700617	0.5564248574019695	0.04978194942694165
PPARGC1A	0.1874342156561421	-0.30394522086251213	0.04978182414303846
C14orf39	0.2792302091346388	0.2584766541669256	0.049775130658386686
CPE	0.12798006923807942	-0.4845842718919453	0.04976436966334331
RBM22	0.05880908277994691	1.3195898989789707	0.04976225281797921
TMTC2	0.45339437818533557	-0.13669006852177007	0.049751887933395134
DYRK1A	0.4342524744561963	-0.15793380625228343	0.049750304314382376
SGK3	0.20902528858818922	0.3460359585119675	0.04973936198994741
SRGAP1	0.18185680366495519	-0.1929422378866349	0.04972578908385771
TNIP1	0.10039325104471909	0.7341934800891428	0.049692686631609674
NT5C2	0.38400477416626866	-0.12518453384170525	0.04968639510584592
SSBP3	0.13130875112932655	-0.34558261394155126	0.04965734745033045
ZNF512	0.12255185973332364	0.5958413716248597	0.04964713916422627
RALGAPB	0.17900240577988744	0.40406910000240454	0.04963283027242789
ZNF529	0.09299323423807473	0.7939830952374877	0.0495886186962866
PRKX	0.08737211558208001	-0.6741723992075702	0.04956674128741645
NUP133	0.12008516611663497	0.6073691031493695	0.04956410871987872
ABHD2	0.235960641724159	-0.12538593643682786	0.049558488265772416
SEMA4D	0.11439206603118214	0.638574850585866	0.04955280299696095
EXTL3	0.07697653623326323	-0.7487903238541033	0.04954589472561049
FBLN7	0.09695477634858081	0.7586071904958638	0.049523616064288484
ANAPC10	0.17208587876005252	-0.27461568801448516	0.04952024981031352
C14orf132	0.04560897923114992	-1.1332014788718665	0.049490843959139184
SIPA1L1	0.22889079857501635	0.31382262615675055	0.049464241327757834
PCCB	0.07265935569111054	-0.7837361596897975	0.049450566644696194
RNF11	0.06757213385339225	-0.8312894966817638	0.04944180575481849
CGNL1	0.11802643940960965	-0.520096964650496	0.04943892815197565
SLC16A1	0.11499591303006267	0.6331934940929347	0.049421397414535946
CEP126	0.12326286056592341	-0.42832041750256256	0.049406986365571
NKTR	0.5112948911020849	0.10405623989012193	0.04938253412409625
PMP22	0.09812155461171317	-0.6089454895938148	0.04937161467828912
ATG5	0.1746249646431199	0.4120079206086758	0.04936929862687224
RHOA	0.14873958484387748	-0.4105413553399598	0.049351331554771526
SH3YL1	0.10790790827545772	0.6753291939747026	0.04934548370862675
FAM117B	0.0816972376941422	0.9054793201704352	0.04931172301995134
UBE2O	0.13023197933042754	0.5554061704173261	0.04931082187503048
JUN	0.18145109287990002	0.347180233302735	0.04930685400270848
FAM177A1	0.09774780274947771	0.7479577067858068	0.0492867157661894
DEK	0.10653552311024507	-0.5635617577157345	0.04927197718234457
POLR2B	0.11575190680569168	0.6238790299697535	0.04926535921253654
ITPR2	0.678745613305119	-0.10004196372797992	0.0492645001528705
EIF4EBP2	0.1495847851209591	0.48131865347083425	0.0492634335839442
SRSF6	0.09545893614587893	0.7659721210084993	0.04923832414788278
TM2D1	0.17205500957596478	0.4168636997471019	0.04921519246787723
GDF11	0.04840496685098251	-1.0767734603932304	0.04919668558207502
PLCH1	0.22928262877029834	0.25802482927038933	0.049190786469557844
ZNF804B	0.11774791560655726	-0.5092366421248454	0.049185497287466684
NUDT16L1	0.05063950954471731	1.5494517787731785	0.04917203880188593
NBPF19	0.1807848895454654	-0.07410090969899062	0.04916625168833321
CDC42BPA	0.6537802862148377	0.10112880480209585	0.0491489580529772
USP22	0.18054843086672764	0.3962632714581979	0.04913708001571921
SMC5	0.308899555903187	0.1945162643454977	0.049109942906834986
WNK1	0.5035984856731609	0.13764332752222438	0.04908649400978794
ZNF345	0.1337330499854373	0.5376713238075879	0.049080779998173125
CIRBP	0.27894214600466316	-0.19043489599425012	0.04907671858271702
LAMC1	0.4405419942459158	-0.06011098543680477	0.04904155204974405
DNAH12	0.04993338381348448	1.5693553146903894	0.04902574710817589
GABBR1	0.27268972619358217	-0.11566347409476226	0.048999018547895165
KIAA1147	0.12250945960937511	-0.4699591896715308	0.048995747103464694
CLYBL	0.4412405139890798	-0.07432894734810709	0.04897855537829035
TTC39C	0.1038410792642332	-0.5758194127753228	0.048977569345406424
TPD52	0.12252090765285134	0.5866888926099728	0.048952596060114505
CAMK1D	0.2880796660441989	-0.22932412435251623	0.04894552480236188
NEK9	0.1899941598938124	0.3546501250247941	0.04893876198499559
KIAA1551	0.08867949455492438	0.8211797177543146	0.04893817266631639
TDRD10	0.07115987286854603	1.0390867784750408	0.048895039217765585
CCL28	0.08431092432313206	0.8146760190110532	0.04889189300658763
LRRC37A3	0.2308191964917333	0.30731539926934176	0.048882083586640174
CA2	0.07446727218800797	-0.7598263884378585	0.04887816594540991
KLF9	0.2817034601237751	0.23332313328397142	0.0488640451476484
BOC	0.2514854575373604	0.2438301095566272	0.04885944079888876
BDP1	0.2924935852123984	-0.22511412069634923	0.04873081452196525
KIF1A	0.1480834105683027	-0.3845153915504688	0.048728693216974636
POLN	0.12759433377871182	0.5409770956751146	0.048660009971114415
WDR37	0.2002495793673407	0.35139070769563113	0.04865283171499303
COL22A1	0.10998004557741864	-0.5445321847051461	0.04864356307252191
CYP39A1	0.17190735042961694	0.41144962912146055	0.04864080050668095
CALM3	0.07210045074864256	-0.7766485964489249	0.048639132527057975
BTBD7	0.22785821814399576	0.2968662958263022	0.04861544790650177
FGFR2	0.14811606364208987	0.47877143588203547	0.04861164697480192
BMP1	0.07869561777003865	0.9252076379769709	0.04855549926082995
SLAIN2	0.15518168550811756	0.447287550407729	0.04855471399060901
FKTN	0.11054204392126832	0.6465844760930717	0.04855153643996932
CAAP1	0.10911408857591105	0.6553009420114076	0.048546974337776966
KANK2	0.11092152742623032	-0.5392499391915134	0.04852069665507256
STX6	0.07881201751705195	0.9228243304615943	0.04851584489927382
KDM2A	0.34847486110848036	0.2012563420188228	0.04849254382262849
PLEKHM3	0.20696436856771147	-0.3088721318669324	0.048490260348158225
SPATA6L	0.1026464474976288	0.6968610243092419	0.048457194487785384
LHX2	0.19628422728261596	-0.3239582498735505	0.048449145723594024
LINC00922	0.04683195626697458	1.6683442126537942	0.04843695816079367
P4HTM	0.06467797024942663	-0.8442816940221155	0.048398227129135024
UACA	0.16818617873333858	0.41033440888363676	0.04837850274862474
TJP1	0.5738482801925379	0.12176957552221887	0.04837560204345044
MRPL48	0.06398114955507561	-0.8506298449821199	0.048334807931283384
HIP1R	0.14481108888623956	0.4871612095109431	0.048321017290644676
WDR26	0.16709284396649626	0.4144658548308821	0.04831352475184521
MTFMT	0.07565372306295565	0.9587158094714936	0.04828063482084542
PDZD7	0.040545747275991605	2.00097	0.048261977720133575
CHST6	0.06140993159723558	-0.8555507661194695	0.048253883371984024
PTCH1	0.11537626818096014	-0.518440311267258	0.04825214304487072
APTX	0.1373970307534462	0.4902159677785924	0.04821950926271614
CTBP2	0.31438492544222674	0.21455008506408874	0.04819252822514436
SIPA1L3	0.28051522384443833	0.24873707442841253	0.04818848824474108
LINC00461	0.316965117216294	0.2199827210273572	0.048187933273511924
MTURN	0.04220133931108804	-1.1716884411604547	0.04815813038960277
SYNJ2	0.10371981795960705	-0.4733268301574079	0.048137830170304347
SCPEP1	0.10312715706604093	0.6880541202191162	0.04812580295100754
ZNF44	0.15186910830774672	0.4619685173573896	0.04812013605792011
SLC39A8	0.1061547250594793	0.6675106157901617	0.04811687412894652
GFRA1	0.13030684387155753	-0.4648484501111758	0.048114549602888475
EIF4EBP1	0.04698469890644211	1.643719056534254	0.04809079917300484
FAM20B	0.07575400877242854	-0.7376325413315016	0.04806886775150748
TM9SF4	0.13514648443837146	0.5198101370881836	0.0480669501594792
TMEM108	0.17558090259241865	-0.20373553493823313	0.04805153860646345
ANGPT2	0.051867968992281174	1.4556818422115854	0.04803209642718533
ZIC1	0.36811249319172146	0.16582672697906925	0.04800207174402177
RPL23A	0.026191199011112592	-1.6486984963113864	0.047999747699792275
PWP1	0.09253251061440985	0.7681615511148968	0.04798947811611609
PRMT2	0.13807123527051368	0.020358532140304263	0.04798320963624286
CASZ1	0.046919077525785856	-1.077545304120642	0.047982101761855016
SRGAP3	0.37387365677465717	-0.1487837320458228	0.04796176590572508
UBE2Z	0.09489840966613487	0.7473869516434618	0.04795173167733349
INTU	0.2581668887106794	0.2678050531429372	0.04793907816002818
CNKSR3	0.10675012152625041	-0.5504777078437643	0.04793567032338408
CELF1	0.47512563073568304	-0.1396805771269666	0.04792636913077453
GOPC	0.09336546325729077	-0.6176849547787723	0.04792241981085965
SGIP1	0.49123677256186615	0.09778726473976687	0.04789286294016031
MAFF	0.07210832045880573	0.9995855271594193	0.047890044274608225
MAP2K1	0.11364474091180289	0.6177967030898834	0.04784263309601105
FAM185A	0.16470686670667578	0.4226906889418934	0.04784144895665988
HEXDC	0.06682988687427725	-0.8097864909353177	0.04783799540356729
MBD2	0.14417413566355605	0.4839759487063547	0.047833937153126366
TSPAN7	0.08712364607773206	-0.588638	0.04783007975774156
SEPT10	0.12751416254722664	0.46198227040576073	0.047827386927790684
HSPB1	0.08541184315596262	-0.6637963255363506	0.04782650314100226
GRID2	0.8781147934657672	0.03844692791737464	0.04782038451145633
PDE9A	0.08222285663274827	-0.6857025462854572	0.04780516586538174
MIR4300HG	0.11381691216233111	-0.5198762346477303	0.04779186728916278
TAF3	0.23436621651208536	0.29536179044089705	0.047766625806432414
HES1	0.45351504850101426	0.08415799781057187	0.04775115039652954
ARL3	0.14878598039097926	0.46561288604413087	0.04773656985694886
VAV2	0.09619399917938659	0.7329928485607782	0.04773473572970761
PSMC2	0.0855144237983504	0.8295719018054671	0.04773273816375855
PTPN18	0.0670217059140061	1.077582933257442	0.04769786074313318
STAM	0.13800914399780395	0.5044203208397131	0.047691533687255185
UGGT2	0.36538886772947016	0.18857188845957815	0.04766351413052162
ZNF331	0.18860932631375607	0.3517287344488691	0.047650309464079894
WDR47	0.10219209967002219	0.6867211705759706	0.04764706421663113
LINC02036	0.04213378129834477	1.8598823323072085	0.04763404508490117
CNOT7	0.0733601279131556	0.9739084935271717	0.047594548791583466
NKD1	0.08149661772126712	-0.6878511588796795	0.04758780054901886
C11orf80	0.07231385529904637	0.9881541728265915	0.047555188070939676
KIAA0586	0.18524249418561203	0.37269509800142325	0.04754163156202362
C2CD6	0.02257343638438503	-1.8067871645323579	0.04748766056482529
MIER1	0.1632589209818683	0.4228976954660401	0.047466507177487106
KCNQ4	0.052652984774220556	1.4054827119354796	0.04743957336489125
TMEM181	0.1127330228924324	0.6171548878576603	0.04743341066002918
DPP10	0.16174686285967824	-0.3587911353614328	0.04740331289967812
TRAF3	0.13677729752856874	0.5050557164660616	0.0473489485205227
HERPUD2	0.13226161293754957	-0.3164443090818331	0.04734599921777763
GRAMD2B	0.20198992542788813	-0.2870603493828369	0.04732947719189268
FAT3	0.11532564645039875	-0.3919959506750155	0.047312749554927966
MSN	0.14722876594356316	-0.3703258550692373	0.04730250954189496
AC104806.2	0.10922630398640543	0.6354272621170033	0.04728754972065544
WDR59	0.23803671168312068	0.28587939423758896	0.04727818742798114
DLGAP4	0.15231451258775858	-0.39790728817115517	0.047261722545639054
MAOB	0.10195074714989107	0.6819634081820775	0.04725587000489294
DBT	0.10084364426947856	0.6896571223162034	0.04725049077729991
PRTFDC1	0.19228783246770884	0.35599723617796064	0.04724153983874039
RBKS	0.10697728966153998	0.6455460352580119	0.047233331848302446
ANKZF1	0.09348461803448316	0.7452336862321244	0.04718778966636954
FLNA	0.09886440355486041	0.701644124158034	0.04716058367733468
AGAP9	0.06073515758025695	1.184330475385594	0.04715389475349842
HEATR1	0.08791991765758228	0.793605173104202	0.04712680020044175
AFAP1L2	0.16259030552354664	-0.2756624239930436	0.04708720379657539
KLHL7	0.24287058875910675	0.2806397076212025	0.04707877057525149
UQCR10	0.03167966424397296	-1.41487	0.047051900292499074
HP1BP3	0.23516742523852166	0.2895336194777483	0.047022587394035614
APC	0.314054440831544	-0.11049785972603314	0.04702165022295827
RHOBTB1	0.043172107542672956	-1.1258333836289112	0.04699089347029452
LUC7L2	0.09011015521009998	0.7702496090794346	0.046965017054774176
AL356599.1	0.12510588191371158	0.5482394393081108	0.046954435992493236
PIGF	0.08009529319116597	0.8719736455117565	0.046952371258327776
VMP1	0.21969792605474955	0.3045883855133375	0.0469443802854706
LMO4	0.1463994315471922	-0.4067634554126107	0.04693519754511355
ZNF540	0.1146104269164296	0.5980117098504011	0.04693235797124411
AKAP7	0.2016291137717937	-0.03979065542342228	0.04692960923779305
MAPRE2	0.3416468074178783	-0.1837161525285503	0.046862794003587456
LARP1B	0.15941642830197947	0.42717903585228884	0.04684948590727434
SEMA3E	0.18990778327599522	-0.3078517047801632	0.04684386251988883
FAM49A	0.16710622729831295	-0.35598091410140204	0.0468212551680118
LRRC69	0.07746659013370107	0.8992045544421777	0.04680755189289771
AC105411.1	0.07203794722572338	0.9719834355770571	0.04676421638156195
RAI14	0.12049455822249247	-0.4845410808623587	0.046753871947751546
NSD3	0.37493396752078767	0.1538722130946753	0.04673317089837078
SNX33	0.05137262991327954	1.4158661827138574	0.04671615415818007
EIF1	0.1859964298135837	-0.0304805996958337	0.04669414709758763
FBN1	0.06032386555848389	1.1760350712728291	0.046688168656390715
KAT6B	0.3281295306346141	0.20554551064433205	0.04667065325366735
PKP4	0.28430095651227244	-0.1837415271899469	0.04663286820444062
GJA1	0.06872814048338172	-0.7764072829624517	0.04662569133247505
CALM1	0.3104189910749606	0.15996342757321086	0.04662324053296236
PDE7A	0.22119356087166378	0.29960642204159416	0.04661144614740264
SLC25A37	0.18604258007278804	0.3630310992385588	0.04660571611809999
EEA1	0.3365350179134394	0.03670046783732334	0.046598602790317446
PPP2R1A	0.09980664261753548	-0.5678840371964415	0.046549799663648195
BAD	0.025074806021273807	-1.6472388270790614	0.04647617361647207
CSDE1	0.1802308503700342	0.37385914711358675	0.046456879391775764
GSK3B	0.3983104673820762	0.16497601809494514	0.046453762906477146
NFX1	0.21426903979347828	0.3138349979151534	0.04643842550115803
CACNG4	0.08140503220712249	0.7923512800818713	0.04643560087367752
NFATC4	0.10100754776660577	0.6746842858454245	0.0464186695180282
BEX1	0.08789483959654776	-0.6235267812386962	0.04639081359439726
PRR14L	0.1622650056455011	0.3786922032515248	0.04639046026391977
MAP2K5	0.23646620873773144	0.2836137119397382	0.04635011677651558
ABCE1	0.06667273643010305	1.0416739415742047	0.04634733777880684
EIF2AK1	0.07823084421963651	-0.6939377304735098	0.04632411365376663
INTS8	0.12668609736504258	0.5331803546230608	0.0463210355551335
SIN3A	0.13308427953283783	0.5066103443732735	0.046287171652080725
GDPD5	0.03284183568352995	-1.357715690930935	0.04628571431209762
FRA10AC1	0.13853164471422666	0.470400957450286	0.04627758005992733
SMPD4	0.10720075714887156	0.6320011598829773	0.04626193929364668
RAB3GAP2	0.3424890797890956	0.19502070404038518	0.046239004892502454
SSH1	0.08344930102622139	-0.6094356852462087	0.04623544921604659
MT-ND4L	0.040941941657054386	-1.153163902840464	0.04619744430753509
OSBPL5	0.08365846143397927	0.8163336104938818	0.0461718504033916
ENAH	0.18028408054309206	-0.31738395038362766	0.0461561874362107
SAMD8	0.15380462929996316	0.4233082580028583	0.04613047083195262
STARD7	0.063917772970573	-0.8150513492860915	0.046123329371424326
PSMD11	0.13204190771062194	0.5085532300102373	0.046110590848532966
CCDC91	0.3676184502572708	-0.1323595642833873	0.04610089087389688
SLC25A16	0.12288482404750566	0.5471086237182351	0.04609643785598991
EFCAB13	0.11227926986840754	0.6000357259104043	0.046087568772096014
GRID1	0.27548418836357313	-0.18888190360689658	0.046078949321437496
APLP2	0.20091375910526166	0.308973777617076	0.04606598214738727
FAM181B	0.051604005456384716	-0.9641283092464881	0.04606365665893943
TMBIM6	0.18675838789422566	-0.3149086393057668	0.04605059457394062
RETREG2	0.05024387351265965	-0.983524073962526	0.04602448831308647
ADAM9	0.12471319845405812	0.5337193009911902	0.04600990965353629
CANX	0.21690809987853132	-0.2811566380729197	0.045995848767347906
NDUFV2	0.10647439130801252	0.6295888213882239	0.045953678862142563
HECTD4	0.37034123490420534	0.1789753489503713	0.045904550362907776
ASTN2	0.13302435021772932	-0.18968121940532787	0.04589924784376378
PLSCR4	0.1726673781219228	0.3853993341602013	0.045897503378044685
ENSA	0.33260328125289823	0.19900008828980267	0.045830165421824096
SLC38A9	0.10971237292974412	0.6103258751178805	0.04580983949914336
ACBD5	0.0902711568975374	0.7468420655169339	0.04580765671368294
ZDHHC17	0.24865507227016487	0.2662051250623813	0.04578662847209038
HNRNPR	0.24213639250595623	0.2724105047466511	0.045776676419649144
RBL1	0.07958399030276203	0.8380993753381784	0.04577338321231217
CREB3L2	0.10383171238198895	0.5002923691916458	0.04575637037689821
C11orf58	0.18364167154003655	0.27052019816154615	0.04574505262976512
HS6ST1	0.10552952428008698	0.6276003876589478	0.045737986426889386
NCOA7	0.22036701226511823	0.26626001788299836	0.04573247847291736
STIM1	0.15224236747598405	-0.3548348754861051	0.045719561655490806
IDI1	0.19369096822919046	-0.31010472228465974	0.04571268225372382
NRG3	0.14945656627256315	-0.39177478209595534	0.045679396988895726
[truncated: 20,148 more rows]
