# Supplementary material for: Single-cell analysis reveals inflammatory interactions driving macular degeneration
Source: Nat Commun. 2023 May 5;14:2589. doi: 10.1038/s41467-023-37025-7 (PMC10162998; doi:10.1038/s41467-023-37025-7)
Supplement: Supplementary file 3 — Source Data [file 41467_2023_37025_MOESM3_ESM.zip › Source Data/CATCH-based differential expression analysis between control-enriched and early stage-enriched microglia in Alzheimer's disease.xlsx]

## Sheet: Sheet 1 - Supplementary Dataset
Source Data 3
	Mean Expression	Log Fold Change	EMD
FTL	3.2801466048925527	1.672888246463388	3.720159439762342
FTH1	2.1340218334450705	1.8674742174102499	2.6634090578217404
FRMD4A	6.073531237193241	-0.5442957312159877	2.2086139896686823
TMSB4X	3.626440440851976	0.842952065067249	2.155085696178751
MT-ND4	2.4862517032835862	1.2121799790700138	2.1032497198085798
APOE	2.9663808602786923	0.998655580997244	2.082335686394322
RPS15	1.2912336549263457	2.49538	2.0235162688353223
TPT1	1.2817499732697495	2.458935814730884	1.9879300183747324
MT-CO3	3.371981170875429	0.827410858304219	1.9678240546208752
RPL19	1.1407412879013554	2.7293233502613803	1.9018781214961207
MT-ND3	2.121456886884349	1.2811784206814893	1.891939765217637
RPLP1	1.4517269463229712	1.9512409080560655	1.8830158958783305
MT-CO2	2.8282584810984672	0.9419738349805457	1.875821806059343
EEF1A1	1.360915627691834	2.089053094169224	1.8658765064272937
RPL13	1.8502896314525084	1.4357602674235956	1.8347747725044972
RPS20	1.3147937122672513	2.099220673860566	1.8100365859094707
SPP1	2.9570927808012737	0.8480911496795327	1.7689725822465312
RPS11	1.0179569537940671	2.9047680303349894	1.7674987925656276
RPL13A	1.51998	1.7053010599582552	1.759064573678074
RPS27A	1.1563557086013447	2.3643566975322137	1.7447629663351907
RPLP2	1.3566943678750552	1.8863533505692314	1.71208
MT-ATP6	2.546562080805622	0.9265585764412084	1.6626062180990326
RPS24	1.106379116752091	2.326318473366075	1.6501495417166878
DOCK4	5.8377248489835365	-0.4165872891819292	1.642768582080429
RPL11	1.1393691002099609	2.2128086008058836	1.6360522523848773
RPS19	2.2732852865369497	0.9966599598301253	1.5943312030866703
RPS6	1.195137032424694	2.009912570424192	1.5903564758412823
TMSB10	1.1574016590839498	2.071745999384265	1.5784325922234157
MT-ND2	2.2201895335581687	0.9955358198339721	1.5555499505598787
RPL28	1.1757476902260215	1.9924509204426726	1.5537543453889888
PLEKHA7	1.1365893564453469	2.0367794236720314	1.5293566185300616
ACTB	1.6633030129748207	1.3202174610138337	1.5274793337386738
RPS3	1.089349761222732	2.1155967987231015	1.5112404824274346
RPS2	1.205898474437363	1.8019784055387604	1.4656886032900163
RPS4X	0.7789238913966369	3.233704766787652	1.4437727680881591
SRGAP2	4.196774166802676	-0.5079398025516715	1.4298611244304371
RPL23A	0.9590398805085625	2.2925198245486635	1.4168292270595315
C1QC	1.492767646202467	1.3649611443538006	1.4148729762422367
RPS8	0.9993196517547301	2.1607909577899105	1.4105851746523976
RPL27A	1.0115585322461935	2.123493472463679	1.4084178090301553
TXNRD1	1.1581757052359485	1.7973112175270147	1.4050637322804955
RPL23	0.7998538910520571	2.9344727112756495	1.4011912720897863
RPL32	0.876538393456473	2.540119807245913	1.3958903764739519
MT-CYB	2.2952278063442604	0.8572425499929975	1.3889786903902923
RPS23	1.0002315500578611	2.111832480827326	1.3867888448922019
NAV3	2.880064643158944	-0.7229803848187789	1.3699655536221176
HS3ST4	3.8486939914214133	-0.5314531414623148	1.369413602086707
DOCK8	4.308171183562552	-0.4692160052002676	1.3603679218256923
RPL10	1.130523549045347	1.7457467095050396	1.3380979911707644
PLXDC2	7.5294189221284284	-0.25587932962634263	1.3168194277513272
HSP90AA1	1.6278976484108847	1.1415738511119822	1.3035189308505006
RPL14	0.8112320138436316	2.5468729403458923	1.2954489056948362
RPS25	1.0840958980949418	1.7600222194880986	1.292629652603944
FAU	0.8622255659051152	2.2614479929977365	1.2622571737157622
RPS16	0.8303705401863873	2.3119521273118524	1.236469899135069
MEF2C	4.938495224862452	-0.3592351159284398	1.204228240970826
C1QB	1.7549770123239217	0.9611212124007803	1.193772770500889
RPL35	0.9427748608302507	1.882887172733033	1.191731938807138
RPS18	0.6823925057220851	2.906948246488253	1.1910695206477449
ADAM28	2.486923287358833	-0.7204402639960166	1.179752823959503
MT-CO1	3.12275	0.5326514797452965	1.174770833221307
SORL1	3.268613326363754	-0.5314696786656051	1.1635830094595727
TBXAS1	3.204989864152555	-0.5361416877011895	1.150552573074372
LDLRAD4	3.856341747570043	-0.44115496476063887	1.1478854001100893
RPS27	0.638345702662245	3.041025667742595	1.1459346229585552
RPL31	1.1034506065560479	1.4998611636796804	1.1426094249172933
RPS14	0.8734406778564379	1.9444930913371317	1.134830379441683
RPL7	0.7335780626505561	2.4282038620843345	1.1340645193776269
RPL37A	0.7733503671065608	2.2501464563942823	1.1293511878028248
MAMDC2	0.7799033288683833	2.2207172050073094	1.1274482561848058
XPO5	0.9580368621627271	1.720882898390337	1.1217779059892719
APOO	0.9569169113953387	1.7187361794440528	1.1192719797710386
RPS17	0.710383325822284	2.489025887941855	1.118237479689507
B2M	2.020928836072835	0.7780079386440708	1.1118939919921036
ST6GAL1	4.764288820908274	-0.3405063034588474	1.102841269640491
OOEP	0.6169728593657341	2.955804694704411	1.08955
MT-ND1	1.8434429661647163	0.835033391094935	1.0882399265408014
ANKRD44	3.5068356140077817	-0.4552923946965621	1.0763089867226392
ARHGAP24	4.578104370557464	-0.34334677266556696	1.0684439650095716
RPL6	0.9131367624645714	1.7167365652482462	1.0675184642227842
VSIG4	1.3727672131458837	1.101126038029389	1.0631150036641783
AMBRA1	1.1803270234206777	1.2630709186501994	1.0425592236260188
SYNDIG1	2.3051733843232096	-0.6767728798602678	1.0320872463101016
ST6GALNAC3	2.3811925383018315	-0.6513227838829039	1.0284535756342008
CX3CR1	1.679605046894383	-0.9476239819924489	1.0244373767903738
GAPDH	1.1509030310845145	1.271615032765531	1.0232771895724868
SFMBT2	3.824618014272798	-0.3940450650099603	1.0207966360014222
FOXN3	4.476626978620371	-0.3324039326763417	1.0123509452935293
SDCCAG8	1.9365191177123136	-0.7985456307962978	1.011144991675362
ELMO1	4.076364955620482	-0.362536399947221	1.003309239187524
RPL8	0.7480168653689382	2.0065953619720145	0.9989808834182983
CSF3R	1.559716946665738	-0.9896533724863056	0.9890980946288441
CD74	3.2517918727866437	0.4032584547733772	0.9840958443513654
RPL15	0.8920457100350891	1.6003106572715173	0.9809257972925297
APBB1IP	4.23586	-0.340506220276754	0.9807759298475213
C10orf11	5.373689976708026	-0.2658536096856301	0.9762755729669237
EIF1	1.1352739785778752	1.2217614612736112	0.9721744122107409
PFN1	0.6585696076518859	2.260298515363718	0.9671611856310719
C1QA	1.3712433801484507	0.9905840902515491	0.9587552684895453
RPL24	0.5485137272289335	2.8957968767137316	0.958494439169554
CD14	1.329459831179803	1.0191855923606858	0.9557980948895397
ABCC4	1.8975934874067817	-0.7645432793592837	0.9521409929262276
RPL38	0.6379292187124114	2.2829999879636413	0.9443838653846673
PTMA	0.8935804413159044	1.5264557000625512	0.9420368815883531
RPS9	0.9808889228555331	1.3619385264985637	0.9310235258475008
KCNQ3	3.224077446626838	-0.4267573866333439	0.929938827335881
ATP8B4	2.5374917737884095	-0.546205866423298	0.9279476797772244
HLA-DRA	1.5748662598365806	0.827769785916418	0.9256383973426286
SLC8A1	3.552134605662362	-0.37854014571337724	0.9120659626662333
HSPB1	0.6166160766732014	2.268255848611578	0.9088781222542324
ZNF90	0.6165478600116844	2.2678937384083873	0.908669797484614
CST3	1.379963025388695	0.926652378160666	0.9069266833926493
ATP5E	0.702647853908511	1.8924264130840027	0.8951376577430534
CSF2RA	1.583542906812582	-0.8694367946618472	0.8943531154895141
RPL3	0.5707519712240416	2.4556324329146517	0.8928879800470025
CYBA	1.3516741627216127	0.9317213017030096	0.890362597395141
RPL36	0.6302629994947851	2.1280772402460952	0.8842209356852438
MCF2L2	1.2979037182780802	-1.0691505855997916	0.8818703856367781
RPL5	0.7190956584255526	1.8056154598999543	0.8803835461331677
CHCHD3	0.8905771555400239	1.4193443654130984	0.8789339193610074
BAIAP2L1	0.5905021809806511	2.2953921453661574	0.8788148928414093
OXR1	2.8401889466927033	-0.4536775694040439	0.8693092910235892
CSGALNACT1	2.6417839410079953	-0.48502724298549554	0.8623843003369631
SDK1	1.8651862645527753	-0.6916453709928005	0.853052917500454
UBE2E2	2.9585455874375413	-0.42388825989585455	0.8480472683080087
GNB2L1	0.614999415976436	2.0745547069323336	0.8459662407335365
ABR	2.661898771974218	-0.46998758221992354	0.8430660808443798
RPL27	0.5362355304715968	2.4458547902733647	0.8374292729720659
AIF1	0.5812441232359034	2.1939182764868814	0.8360768087996162
TOMM7	0.4584165240990877	3.037439052826448	0.827341148528946
RPL41	0.7440296158982478	1.6075563324148947	0.8232513730874246
FMNL3	1.3133912544908202	-0.9680687979622886	0.8177646771793282
HLA-B	1.244779534921938	0.9281166576753036	0.8173619640585068
DPYD	1.346085798874316	0.8574778390953387	0.8173089676989219
MECOM	0.5168839009927709	2.474025574795348	0.8143798660473699
ANKS1A	1.6282650105403889	-0.7567851745655647	0.8100676866038325
TUBA1B	1.3233075282452866	0.8634276801221211	0.8090694051537974
RPL18	0.7776721447891864	1.4805725931719118	0.7988929176473976
MS4A6A	1.4602857320927394	0.7647682661996892	0.7913707622436726
MAML3	3.003921876987279	-0.3881255560378465	0.7906417284152587
RPL29	0.689355012043439	1.6700836232514638	0.7896011525678596
P2RY12	1.8305649001046813	-0.649446262809025	0.7894914478810123
RERE	1.8975671973454824	-0.6238523619946185	0.7879250462998382
AKT3	1.5418180085059394	-0.7758669164248857	0.7851016192853186
NACA	0.7387576012502108	1.5016346679894044	0.7753886412024749
SOCS6	1.4465566547152793	-0.8068061941749327	0.7637801454395082
CTSB	1.9227147416941017	0.5578341843264782	0.7591580220026113
EPB41L2	3.741381912788091	-0.2952090704431953	0.7538061094218378
NACA2	0.3779535119750091	3.6290050818940025	0.7526993288412868
SNX29	2.001025746094595	-0.5599559624765997	0.7500395583600896
KCNIP1	0.8921030799511734	-1.3541949544094316	0.7424912721974787
FAM149A	1.0490386614800562	-1.1166554741224313	0.7414350728285124
UQCRB	0.5546931993808136	1.994195285695524	0.7404758842151348
HSP90B1	0.6983931980601286	1.5179158888159174	0.7348266321686098
USP53	1.5596005887477955	-0.7120872850272154	0.7336318499117029
RPL4	0.52438	2.106729998440788	0.7321703422590948
A2M	1.5672182431689148	-0.7002800108367397	0.7258320171783732
TMEM163	1.1076102677457087	0.9217402515175633	0.723114875091228
RPL30	0.5901687843099105	1.7944150123403633	0.7208848926840097
CD163	0.48613707763324726	2.2621569262438137	0.7181638284303437
INPP5D	3.0043609336880595	-0.35104779839196293	0.7172850219097998
MTHFD1L	1.9720595072138358	-0.5380138049540737	0.7116796099186392
SYK	2.3924567315935654	-0.4395342126598835	0.7107449163898624
FYB	2.956491738787242	-0.3510598735463391	0.7059178918045153
RPL7A	0.7131444531867427	1.4089332139019493	0.7010190136669002
GRID2	1.5455464622478765	-0.6769885858795609	0.6936573817320486
KHDRBS3	1.2186545780674687	-0.8673589178959393	0.6880751859695392
MED13L	2.6657341473829907	-0.37973644141322743	0.6872082662981667
RPS7	0.42983819421994546	2.4956425692765385	0.6840325380869297
GPX1	1.2255481636441101	0.7770401875931225	0.6832695157045735
RASGEF1C	1.2820268701446695	-0.8136230970749128	0.6827298977171601
APPL2	1.1822785131826385	-0.8861836626058972	0.6807673015665501
RPS13	0.40314069749497056	2.712051412938028	0.6799784637670105
UBA52	0.4881763807163784	2.0698713929065566	0.6763699377110889
LY86	1.8612124198788833	-0.5405840776392704	0.6749328165080831
CACNB4	0.9825282173514592	-1.0785481381550281	0.6743302009864061
SSBP2	1.278933489615392	-0.8019561361796884	0.6721684596437799
KCTD12	1.0361858711879257	0.9098297835846018	0.6683333208162384
FCGBP	1.040368163548263	0.8818050839813076	0.660526890256336
SLC4A7	1.6134133810290814	-0.6135121988476543	0.6600891645622333
MAML2	3.679155473605465	-0.2617349313364689	0.6588159477455474
BLNK	1.873680099526982	-0.5199043079298996	0.6546444688959729
RPS12	0.5221215550440784	1.8413568811997703	0.6532646825139897
RPL10A	0.6245483890802065	1.4981036800982663	0.6504768330815855
S100A11	0.5760811984406402	1.6271865916149333	0.6467774206475599
FOXP2	1.5667774478283862	-0.614264981017401	0.6418675953704844
VASH1	0.8452756280753502	-1.2106935161801187	0.6414866350455466
SRGAP2B	2.6425612129430043	-0.3548406475212118	0.6378266263959574
PDE3B	1.4676341260479362	-0.6518476400119001	0.6360111307851408
HSP90AB1	0.7944151715144465	1.127458294037917	0.6326249073916499
ITPR2	4.479427797513999	-0.20488915388634749	0.6300337532648616
ZBTB20	1.944241330972932	-0.4724800429926604	0.6197617694538978
ZMYM4	1.226066647621136	0.7101524281529878	0.6180750660038402
RABEP1	0.955577343006698	-0.9996264039998105	0.6138299485018346
SLC11A1	0.9615660418925054	0.8966877809901582	0.6118710093987046
NBEAL1	0.9423642763670447	0.9080195840924881	0.6110444126978907
RPSA	0.5759993944651868	1.5266205693925234	0.6109988432559609
RABGAP1L	1.848141686079404	-0.49058278234132296	0.6109133498700547
SRGAP2C	2.2769646166874784	-0.39416503573712663	0.6089822313224348
FOXP1	1.7765431722375669	-0.47136587253117584	0.6089590174042002
ATM	1.7594787010553905	-0.5121831007265183	0.6062353252265094
FAM49B	3.0986905317542073	-0.28501933348472436	0.6035452913138235
ARHGAP21	1.3858646369980636	-0.6523520867406309	0.6012509183372701
PPIA	0.5981139609071017	1.4362327298925381	0.5999535702199956
LHFPL2	2.388102898252651	-0.3683076808131331	0.597902
ATG7	1.641699497632623	-0.48981423821601566	0.5938678309211498
TTC7A	1.1973267552758347	-0.7516898849949518	0.5932774240495499
HLA-DPB1	0.8488336270405167	0.9827027965262477	0.5919552708038045
RYR1	1.4457178717711816	-0.6106886996480468	0.5893366536181481
NPL	1.4636349406023446	-0.6014953845478758	0.5881185991454959
SLC47A1	0.3726474112365661	2.4488982651443014	0.5871556917110669
SERF2	0.8227121916549329	1.0012442739818033	0.5840486718004716
MT-ND5	0.5185128398569498	1.6291403944566845	0.5838639328725935
CACNA1A	1.2645244389060535	-0.6923796619680742	0.5803750100378839
ARHGAP25	1.2113258121937478	-0.7246258034347748	0.5801604032107639
RPLP0	0.6457195067741308	1.2725063993963979	0.5783425510895926
TYROBP	1.1996266089264704	0.651170026996206	0.5776434350212867
DOCK2	1.9743300838502755	-0.42827617592344336	0.5725410615808191
EEF1D	0.48728332236537547	1.6935930560865244	0.5683330706619562
EVL	1.3775891272983898	-0.6142754173872891	0.5648626879004357
PFDN5	0.47249869737935524	1.7225878463309339	0.5628092687921645
CRLF3	0.8358182515635298	-1.0461559150319517	0.5596003596216409
PALD1	1.94343	-0.4237176929774259	0.5578339789202932
TBC1D5	2.4850607897342507	-0.32917369644466365	0.5576434810533677
ARHGAP22	2.275859519627056	-0.35607600026808495	0.5515118450356563
CPED1	1.7750911871427395	-0.45959971875789246	0.5512863932820177
UVRAG	1.5400745710651724	-0.531070473426941	0.5497293145598181
ARHGAP12	1.409222449432556	-0.5813407147420253	0.5484542946619801
P3H2	0.7212265538497984	-1.201485965866719	0.5449231220344012
RPL34	0.685242791189835	1.1146978792633349	0.5408411342677347
FAM177B	1.0333993804753854	-0.7930382403020678	0.5385849841927302
WDFY3	1.53771	-0.5201030687890109	0.5380793347936399
PLD1	0.7282109306241165	-1.1661948597924854	0.5363911713323111
AOAH	2.4387168408470017	-0.32107079082351053	0.5341370229909973
PHC3	0.8408354842211659	-0.9844481289439092	0.533628980690525
ZFHX3	2.568883855836044	-0.3036008275560563	0.532608276799673
ACTG1	0.6265550053535317	1.2025899425532665	0.5323209536203036
SLC39A11	1.1011016911201372	-0.7271467046978631	0.5321981539803042
CARD11	1.1311684354794187	-0.7060481905862495	0.5291815624438634
FCGR3A	0.9309577946213469	0.794590920009852	0.5284408453853777
ARMC9	0.39789278748862017	1.9608246598412125	0.5275648229185368
TIAM1	1.3976557163242254	-0.5606597711862675	0.5256305923490429
CCND3	1.0849104105194936	-0.7302478184365746	0.5238443051485953
GRAMD1A	0.6176454515439053	1.1970790751457112	0.5225912072068362
CFL1	0.4547523824766196	1.6610363524538827	0.5222392723382175
RPL12	0.4813145946042535	1.5591884181768922	0.5220513047308014
PKN2	1.448678010770722	-0.5358789776328945	0.5217754679367866
CELF2	3.7075157751907093	-0.20471582200007837	0.521270375975886
HLA-E	1.1024921241184729	0.6622331674382481	0.5188548706016227
RPL35A	0.5510493595143301	1.3300145564687682	0.5156892493805011
BMP2K	2.6529431552807967	-0.28357326401817123	0.514435
HSPA5	0.47834685846610364	1.542443611362183	0.513911743266297
NCOA3	1.2729485056171204	-0.6038091471036401	0.5138745719578035
TLN2	0.9388097842135403	-0.8338540692813791	0.5127118414041765
SLC1A3	4.52317	0.16136525711950236	0.5108421910448583
TXNIP	0.722192708408733	0.9924366696513925	0.5091569960483622
FCGR1A	0.8565025088848274	0.8351819061507126	0.5088726129705959
YBX1	0.37292695312793417	1.9846816656174426	0.5075207438104272
DOCK10	2.6471144181667077	-0.2801205133217231	0.5071840591850313
SCARB1	0.47243308944497914	-1.8569903153624678	0.5057836360440118
SIK3	1.4395988717977701	0.49566413779776924	0.505670668196218
CD63	0.6246736982109605	1.1396317526060629	0.5042836340967215
ATP5G2	0.4604417763852496	1.5718615581673572	0.5034941843138939
TMEM156	0.9026620558417209	-0.8526989328330443	0.5032865042417187
COX4I1	0.5193791541518314	1.373418204236212	0.5028977152533027
HLA-C	0.7812888851208495	0.9024221044228891	0.5014625332569795
RPL21	0.40893346641020706	1.785123476633609	0.500978
CD81	0.9521731126843752	0.7103289636357397	0.5000998285451673
DIP2B	1.7340849636138087	-0.4228916123080664	0.497115198184112
FCHSD2	2.9208251294235215	-0.24803608052315854	0.49647135385236857
ATP1B3	0.49690723339652365	1.4247033203436377	0.49643437862072853
FKBP5	2.9419844973718066	0.23930572446541212	0.4944725329329781
CAMK1D	1.506544000977755	-0.4857970104373993	0.49394392590889047
ARPC3	0.6987999121120447	0.9940872853644067	0.4936866382865328
NAV2	0.7143061494039263	-1.082052299725823	0.493484721757917
RPS3A	0.39270096212873734	1.8320197064764272	0.49226800360708095
LRRK1	1.5771108568983419	-0.46151816083856034	0.4921107937126321
PRKAG2	0.9240711005197952	-0.8105386835153128	0.49187151077407143
GAB2	2.2621393069667235	-0.3143352759028365	0.48546551754705974
IKBKB	0.6784791725559797	-1.125263972985257	0.48519915887470344
PKM	0.757993816188056	0.8983258226375803	0.48453258981756925
PPIB	0.3725562797014404	1.9024013220648446	0.482620715217857
EEF1B2	0.39293685661607114	1.7862445071957986	0.48210622487118954
SLC26A3	0.9012945011185984	0.7507203822071792	0.4815555875836156
POGZ	1.0504212966945152	-0.6874994494868045	0.4797096228801199
HCST	0.28429664946192185	2.666757831225735	0.47900109325433143
RASGEF1B	1.8592034726752988	0.36465569373784323	0.4786885050023888
COX7C	0.3801582974396789	1.836846366287378	0.4779942113124313
HLA-A	0.7292952307945291	0.9206127666009946	0.4777650966835423
TMEM176B	0.4880171305641819	1.392154224287514	0.47749533746581563
IL6ST	1.40006	-0.5034376518925053	0.4752128794357269
TBC1D4	1.2392058339889387	-0.5702915572850675	0.4740594401017656
MCF2L	1.0086161804699214	-0.7078023744083441	0.47344155891247863
WDFY4	1.0305685762825898	-0.689677116659605	0.47211729267493413
SLC35G2	0.5505578335454732	-1.3929997296073915	0.4720750162344886
NIPBL	1.6667619730137206	-0.4165595833243748	0.4710130805825208
TNRC6B	1.873688790973592	-0.3693673289142281	0.4709591919163194
NPC2	0.4753704949154816	1.4092830988415443	0.4706272100756486
GNG7	1.2516933101315868	-0.5572842104949406	0.4684345183188945
APOC1	0.5372703727929192	1.2203310614653562	0.46804862490564875
C1orf162	0.48673271254010614	1.3633732641024021	0.4671766910954369
MAP3K5	1.7110514094346077	-0.4011748723780744	0.4661775141970018
HAMP	0.40503837624373046	1.649107105417575	0.4634404558563958
SERP1	0.47713934875303765	1.3779890179203431	0.462686827211489
SMYD3	1.6309781533741186	-0.41677006424335666	0.461186205628228
RPS5	0.3536942249465749	1.8960296225381414	0.45754912141927173
PARK2	1.550101005590211	-0.43108701202452626	0.4529874074952297
MYO9B	1.2625145782158282	-0.5330768224631667	0.45291731013264747
ATP5EP2	0.22314788913875203	3.6301124145122223	0.4524131061869052
MERTK	1.3406044343609262	-0.48288395805062284	0.45072904701824584
RPL37	0.31125582127779894	2.1701283961869553	0.4504785617760433
GLDN	1.2945725880509589	-0.5136873087012331	0.448208685690049
HECTD2	0.6197974303098965	-1.137059625132522	0.44783280239794276
FGD4	2.2768421799876264	-0.28716919874381763	0.44726508456760794
RAD51B	1.7956495920934026	-0.3648222146693444	0.4460503214614858
CHST11	3.970963090150465	-0.1631068739039245	0.4459449100850408
RNF150	1.0822067843697607	-0.615926503742718	0.4457430778114626
LUC7L3	1.4863635319508284	-0.4401979983714427	0.44332965276475106
VAV1	0.8935938110652769	-0.746993577798027	0.4414642537120764
ASH1L	1.708067883192466	-0.3772908113907141	0.4384934674626665
TBC1D22A	2.202559463988365	-0.28941401033656294	0.43604892381359783
PSAP	1.9060797530141422	0.319536012798888	0.43548354478247275
DSCAM	0.9786239190779921	-0.6676205046828468	0.43515365094033753
TREM2	0.6986147068705298	0.8731727033592136	0.43507503414285975
PHF21A	0.9424067311984952	0.6468549092350495	0.433889861883069
LCORL	0.8142473068899854	-0.8088508245718257	0.4332140997961855
HSPD1	0.2654421892875689	2.5191459907680582	0.43119432252252055
DTNA	1.0550357833615152	-0.6105917847118745	0.4311074138437151
LAP3	0.44188231954077695	1.383826573737925	0.4308751081822057
TRPM2	0.9348503872645356	-0.6929220042290071	0.4305663629395754
WWOX	2.0309065357499425	-0.30955144572970267	0.42957550840169245
BCAS3	1.4176761458121496	0.19297835644776895	0.42811562240036083
UBE3A	0.46918352948357256	1.2871340487047878	0.4271867315507424
EFCAB3	0.2387926994966113	2.895355121704181	0.4269258485810298
TENM4	0.6687697881051375	-0.9863539399507033	0.4264409718687884
NUAK1	0.6393819018757698	-1.0352594829956554	0.42572093666133615
ACSL1	0.5979677679359249	0.9992463719488945	0.4255908266784679
ANKRD12	1.1122021087513454	-0.5031538975177785	0.4250465114703814
LRRFIP1	1.2076428212738337	0.4949390697342677	0.4241316017202661
ITGAX	0.5961505540283262	-1.1128900612446089	0.42313480250116753
DDIT4	0.5015062072908427	1.1886809607414415	0.42305707643894475
USP34	1.3664055257659156	-0.45710506432866854	0.42285432436884696
RPL18A	0.2585111613564364	2.5389959853044046	0.4226515788538196
FER	1.1681326786718247	-0.4775299250463724	0.4213405712436392
SETD2	0.9296940809939626	-0.6799702267082857	0.42075459285331895
ATXN7L1	0.7111043974986397	-0.9071727177294979	0.4204941735590342
ITGB2	0.5676271016241041	1.0364695347275699	0.4189428839140332
ANKRD11	1.4460779956024072	-0.42383169782295693	0.41591542766360867
BST2	0.41790598801539425	1.4081382454786109	0.4145989796149554
CCNY	1.3144477498589486	-0.46598425063515364	0.41448503877749987
FCER1G	0.5254873999896498	1.1088369080762588	0.41446502891866444
RPL36AL	0.3854833486460632	1.525362236136374	0.4120497717090666
H3F3B	0.7833824750766102	0.7341186888419268	0.41003581184812343
HLA-DRB5	0.4085627411155489	1.4215243209716284	0.4090779825779378
CHD9	2.4360274743553996	-0.24412616541085613	0.4079267075663304
SLC9A9	3.4771251646319477	-0.17030005911692284	0.4076676842796106
DIS3L2	0.5631504109808947	1.0116445514070571	0.4060486642805347
SIPA1L2	0.7147946212431434	-0.8667914693801085	0.4056618100466898
PTPRC	1.9192752429893778	0.29915092478744254	0.40468241981769504
ARHGAP35	0.5612002759607325	-1.1208195225301505	0.4011810236526753
PSMA1	0.972633278468466	-0.6149279238504715	0.4004125450436741
RIN2	0.9219907707796801	-0.6496582521348843	0.39989014498644954
FOXO1	0.5023124089655213	-1.2524610218122834	0.3953456393255479
GLG1	0.8975188378896964	-0.6587175981296685	0.39447158623561374
DBI	0.26030892351407564	2.2763928499175847	0.39411512596638715
AFF1	1.4794877959438832	-0.39090333730793825	0.39361084707968086
CTTNBP2NL	0.8733113909879057	-0.6764190382531509	0.3935816049549483
GRK5	0.5790911074745492	-1.0561626014591754	0.39299843781500127
FLI1	1.8051113027537449	-0.31820263659504006	0.3924758400352846
DIP2A	0.9450810324217254	-0.6173313523768703	0.3906172899379136
CPM	0.8268566536001677	0.6609542075408087	0.39051441942434656
EPHB2	0.3578332022876091	-1.8902016902355867	0.3905020825497484
PPM1G	0.37565271221238433	1.476720950720692	0.39022424929431715
HDAC9	3.5648859998578333	-0.15886241053539749	0.3901391192726543
PARK7	0.23609432696671823	2.565143739473172	0.39012443168578703
PRDM11	0.41477283338585946	-1.5541086947061495	0.39009042370787683
FMN1	1.7570849940473474	0.30590644901014513	0.38976578619537355
F13A1	0.4356431442263776	1.2592304043407347	0.3892060651745065
RPS28	0.35735968196853085	1.5498932235305467	0.38826162734960046
HERC1	1.1489224191023835	-0.47812023296831174	0.3871722583897095
QKI	3.3910554197920892	-0.16572196060757846	0.3870287259814012
SH3KBP1	1.6591885484276048	-0.34027854406172503	0.3853245039901024
P4HB	0.37398710774360866	1.461708931202854	0.38495162678794104
LAPTM4A	0.3148888076388457	1.7657378954346759	0.38490994138462076
LCP1	0.6258521941043799	0.8585862657182081	0.3837140410936153
SLC2A3	0.5434140444828982	0.9820811776384959	0.3809311244080783
RC3H1	0.6201058034209668	-0.9432121941539697	0.38045914359064464
RASAL2	1.2982890762163808	-0.43160711925702316	0.3803138989203657
ZSWIM6	2.6077330782658685	-0.21200292742383012	0.3799415089971746
OGFRL1	0.6923963475100139	-0.8323043134814111	0.37891490002231676
CAMKMT	0.8129458430533215	-0.7006455989490042	0.3789014875737382
TANC1	0.7263161031618218	-0.7894103349145294	0.3784808028214501
HMGN1	0.27126560989226484	2.056519635748943	0.3780680096629533
MBTD1	0.7441668663043852	-0.766660581094096	0.3773877628050573
SH3RF1	0.5730564414667212	-1.0197938891461953	0.37722833578993675
FPR1	0.29417255529686365	1.8632673430344922	0.37714580230776173
MBD5	1.7286675986484836	-0.3165772896451835	0.37407144483256405
UBB	0.40353777989762185	1.3068329068377165	0.3739320532232123
NAMPT	0.33325569302150226	1.6023352847201011	0.3736901138687381
CREB1	0.6215157016201492	-0.9218548434535088	0.37358946382688324
FHIT	2.763128840098397	-0.19653232138476667	0.3735044923504004
HLA-DRB1	1.3099130867683328	0.4007853705917197	0.3717780827616425
RPS26	0.2352579345149066	2.4012888277438993	0.37105432623634627
PDIA4	0.21048545179638534	2.7889660641470817	0.3695407378729821
CD68	0.33058512411379565	1.5944781947309026	0.3691713478533441
TBC1D14	1.0588078438672395	0.4899317420343067	0.3685020721036191
SLC15A2	0.5685528859075957	-1.000725410259336	0.3681499551974678
SECISBP2	0.546111887582445	-1.0447328213582718	0.36749097790087204
SPIDR	1.7361528881365176	-0.2547975675998312	0.36647996717446646
AKAP9	0.9719316862210565	-0.5603582051695252	0.3664744872967479
GSTP1	0.2445139340537949	2.2289180290281814	0.3642972272375098
NSMCE2	1.4136499281944217	-0.37800292285355286	0.3640161659597614
CEP170	1.3628545636865186	-0.39242515161407215	0.3640060514901443
MGAT1	0.4434897696564156	1.151523469338973	0.3639104751007865
NDUFAF6	0.47034948320469133	-1.2250057616527636	0.3638606153085131
TUBB	0.3067260099626519	1.6996839547736764	0.3631088732844956
YPEL2	0.4632000174332857	-1.240016964944236	0.36212631230251546
KLF6	0.7610667634665135	0.6663031775416751	0.36182394869044177
NARS2	0.41729491829950405	-1.4002543727889831	0.36135850245393863
PTPRJ	2.9419743298924828	-0.1784042396515337	0.3613415481589648
TFCP2	0.763407794508353	-0.711202	0.3610740530316594
FXYD5	0.2903424791809383	1.7954181237630553	0.36092389076943726
TCF25	0.8472402213403427	-0.6351737811304801	0.36012001355626244
BNC2	1.647045984108527	-0.31982273893247004	0.36007878158876944
WSB1	1.6194676296395454	-0.2813487071284107	0.3594195844631595
SCAF8	0.6359516162233332	-0.8590581537886778	0.3586147555435162
XKR6	0.8939637690184429	-0.5976222247852024	0.3585735864746455
ARPC2	0.8167547263169427	0.6155922282202009	0.35844242891317596
DTX2	0.31664079967399905	-1.980781912109362	0.3582219257710263
ARHGDIB	0.5026148422077871	0.9957373495561441	0.35761751029586847
ATF6	1.046172746485139	-0.5027370035147791	0.3574629291833077
JAM2	0.30554164205108714	-2.0772801504540244	0.3573244434434049
MEF2A	4.617204225396373	-0.11208224931439137	0.35729249459358525
HAVCR2	0.9311186034358072	-0.5674161044574632	0.3554368690154522
ADAP2	1.2675487182405476	-0.4112768751285574	0.3544722132719633
COMMD6	0.282991844740731	1.8042486161861406	0.3535606747194503
PDK4	0.6462633655554247	0.764857020119143	0.3532697171277142
MACROD2	0.9600699593055542	-0.5454107290029733	0.35286795945922794
DDX17	1.3318421592284375	-0.37957734676024135	0.352624213640587
BHLHE41	1.610819838559477	-0.3183646903370726	0.3511901456734038
MVB12B	1.174455463223674	-0.4403378327293194	0.35102762954561545
TPI1	0.30592565847669023	1.6389344072093879	0.35085779538901407
ARHGAP31	0.787759842541273	-0.6647724135857883	0.34974256134446347
COMMD10	1.244069920644431	-0.41336413988322473	0.34966453887955873
ENO1	0.3480612385080036	1.4182108677517862	0.34920049018988525
EPS15	1.2856293632169185	0.383344151583169	0.34893996215348144
RTTN	0.9036315812143193	-0.5741358436577203	0.34892655359874347
ZNF609	1.7707754822895772	-0.15779650901596917	0.34856734597407324
ADGRB3	0.5334917887208833	-1.0096536382731933	0.3485554262401715
TBL1XR1	1.1529837322737087	0.4259208606482871	0.34827330480777124
PICALM	2.9911325458120768	-0.16883654089912548	0.3478690257424296
EIF5B	0.5853299190187163	0.8309370805496056	0.34785301732542395
PAQR3	0.4213083864989519	-1.3145609013492305	0.346462023782975
HMOX1	0.28907577866893713	1.7174087113085152	0.34596933240553046
DYM	0.9317511691551983	0.08341662018751249	0.345452045294835
ASCC3	0.9273864813530239	-0.5523350186499856	0.3450919570704939
IFITM2	0.20742817123412904	2.567826838019278	0.3449295026955531
JAZF1	2.027953587806688	-0.24706423315969886	0.34389252504196793
TMEM165	0.6868633952885468	0.6978664953486529	0.34245101691233226
UBC	0.9049804313448453	0.5306131974831044	0.3417955309055138
ID2	0.6106941771035433	0.7799754477701649	0.340669510324819
CCT5	0.22879825835739684	2.213941871587218	0.3400470689867386
MYL6	0.3556387381240453	1.3390085569126404	0.3381873263129229
URI1	0.4845488143129196	0.9750930220026749	0.338054486631989
ARHGAP15	3.441553986696787	-0.14239660934847023	0.33798108968440355
HLA-DPA1	0.7292068752800162	0.6487079624567276	0.3377258977142786
SEPT2	0.7185456251771003	0.6580258725224274	0.3376306653458767
ALDOA	0.3564925351072894	1.3309231418294938	0.3370759270986826
GON4L	0.4819013328335377	-1.0877598942670157	0.33667374240704306
SPDYE2	0.49390668156763295	-1.0568113323253172	0.3363495933458141
SLX4IP	0.3433150102143852	-1.6266060263429645	0.33601716634049017
ARL6IP5	0.5540588450934082	-0.9287627913654799	0.33591906188007575
CD58	0.4396766946970546	-1.2049311096156874	0.3359184401087928
BIN2	0.923726899866973	-0.5390894291261819	0.3359024627619611
PTK2B	0.4848118166156937	0.9655892166579811	0.33502227271243584
MT-ND4L	0.3208245178947603	1.4763924754931912	0.3346786148105704
WDR70	1.2700973305796586	-0.38044633602505423	0.3337737509150571
RNF130	1.8834822054421456	-0.258071836890533	0.33349442923663225
LAPTM5	1.4935813209476088	0.3119620255529131	0.3333847108212755
ULK2	0.42942065561286963	-1.2230887805241617	0.33241949190749487
SSH1	0.7188651983692433	-0.692149949708281	0.3317978791972264
MYOF	0.8117405178413274	-0.6089080883347396	0.33176142148361154
CD163L1	0.536436013035561	0.8625023726016053	0.3312351642234321
MRC1	0.7194710407466139	-0.37178346300332826	0.33114575343641545
RBPJ	1.102830853650528	0.42296951053099635	0.33092880038405276
RB1	1.6640386792400126	0.1379581718886906	0.33007285608292347
NDUFA4	0.45846850847179615	1.0050875360884801	0.32979935362771184
IFNGR1	1.433900605399658	-0.33644382696969816	0.3296571968979803
GTF3A	0.2576726191410131	1.847065590633532	0.3295524637487406
SYNGR2	0.37777531653834745	1.2206849501066075	0.3293564836186481
STMN1	0.4007566512504954	1.14845	0.32877857113414155
RBM39	1.1134723931006412	-0.4336185391546355	0.3280561262721698
CBX3	0.36005921200744373	1.2775068727697438	0.32759299535084696
ZNF846	0.8904337397527103	-0.5448970801452261	0.3272441179667483
ARMC8	0.44653058061598827	1.0224680296261337	0.32714906245886555
ARPC1B	0.8371140260894009	0.5373658715760063	0.32711098379268655
HNRNPA1	0.513280623894151	0.889599149848711	0.32699325821051106
EXOC4	1.8598763964972629	-0.2560889746203764	0.32685157635638673
DST	1.377517821779015	-0.34668650864030043	0.3261749030925328
ANP32A	0.6936059750824147	0.6570846496112789	0.32560708182306036
BOD1L1	0.6041826137691733	-0.8143803243337401	0.3248205793349488
SLC16A3	0.3336028427507515	1.3707033965635336	0.324762894788965
EIF3F	0.19247314590045259	2.5981919777288125	0.3238046255528613
CBR4	0.6917386918141841	-0.7006763633610009	0.3231083670587336
ARFIP1	0.479906970877057	-1.040730616043724	0.32265705574420117
ZFP36L2	1.5923146388337268	-0.29478965837473825	0.32152291501706604
ITM2B	1.8073130889784739	0.2304154318544238	0.3206840055019279
MT2A	0.18215101288145413	2.7675620607805236	0.3204594931640761
DCAF6	1.0044755870358821	0.44799206589699886	0.31965327616940814
SSH2	3.563048146922052	-0.12989641297242832	0.3194064343344262
PCCA	0.6797953391535365	-0.7037844795233814	0.31891838300788977
FBXL17	0.950967906473148	-0.4823058720603619	0.3185186124431795
RBMX	0.8154401583504196	0.547765007459817	0.31835492072062377
PPA1	0.2405178578849112	1.9174236083009768	0.31810996310403994
CHCHD2	0.35376664177992784	1.2601344531242764	0.31791280845558667
SBF2	1.8268816904849305	-0.22041027773358512	0.3172917599939233
PHF14	0.9968335356170697	-0.4692431123482502	0.3172037325258413
PCBP1	0.23221991430273478	1.9905590424950688	0.31715027668864226
GLUL	0.3853801727620891	1.1505163787281318	0.31701480613650757
DEPTOR	0.5484799292887408	-0.8755857316297591	0.31544011371386055
EDF1	0.27651273103540247	1.620671862526495	0.315068550817512
RASSF8	1.5279777484353512	-0.30076189826082483	0.3147285304812428
PCNXL2	1.3268187060368233	-0.3462438902008847	0.3138660362757048
PCED1B	0.7919814605456437	-0.5871619006155554	0.3128576667935805
CHKA	0.7541016984207524	-0.6180214825782755	0.3128377565644924
PDE4B	0.9045179322834986	0.485947927883871	0.31272799520271627
TAB2	1.7276681587665388	-0.26363804916099093	0.3125304976519546
CD86	1.3176590468368783	-0.3470920579877114	0.3124588492142386
CHCHD10	0.23607835900768287	1.9132846021360999	0.3119148569070294
TCEB2	0.19421859596864088	2.430944744580745	0.31171580164362844
TRIM14	0.4118946620539771	1.0543711184272175	0.3110979129004208
GS1-114I9.3	0.7701380881575381	-0.6009226488374466	0.3110685642865835
FKBP2	0.30436730305577236	1.4403690865528673	0.31096394179087294
SH3BGRL3	0.3765725605860605	1.1539193705101982	0.3108270384386421
SERPINA1	0.18792584913563834	2.5268579294865194	0.31050798683996983
SLC25A6	0.4082901733979514	1.0614563835891704	0.3104395701071177
CREBRF	0.45047879161993293	-1.0687163344022033	0.31037392999165825
INTS6	0.5351705604755989	0.44591612435803735	0.30980653605296765
DISC1	2.301547289111645	-0.19546863263772102	0.30967188614586216
ZFP36L1	2.001204586299417	-0.2250375792657171	0.3095866146707556
NHSL2	0.264040410582372	1.5817834476274146	0.30909624379876804
WDR33	0.3988425293785983	1.080438120489254	0.3086533818312375
FTCDNL1	0.32391396066850137	-1.566349553963355	0.3085164119644502
RTCB	0.5376610389181227	-0.872893476331142	0.3084705730483919
RPS29	0.3532775864895094	1.2106759577636608	0.3083282945498367
PADI2	0.8665726272844344	-0.5259065127598997	0.3079926033574357
RNF115	0.47811129090761095	-0.9566951297029392	0.30673180575266185
PRKCA	1.6522938425145741	-0.2700474593200953	0.3062850585335228
PABPC1	1.0133591282654006	0.42512855962349894	0.30588649198443535
NPM1	0.2090390825803651	2.155907148132621	0.3055825155002068
ANKS1B	0.4157904734209935	1.0242534882212566	0.30529482201360264
CPEB4	0.7771385380834236	0.5505499005890612	0.30513185043934943
VPS37B	0.3510937481460342	-1.3929538962734072	0.30408781730418794
SPRED1	1.185016520372684	-0.3746401646294883	0.30291798022409294
FAR1	0.4307550286052523	0.9795436075778223	0.3026217412944013
P2RX7	0.8320882878809309	-0.5379776516933249	0.3023414452263552
PDIA6	0.2804624296721835	1.52274	0.30216251856620224
NBEA	0.542623039141844	-0.8443674597652261	0.3020415497930024
RPS6KA3	1.2703359291332756	-0.3478053954567199	0.30192438703131985
LSM14A	0.6735663636644368	-0.6684671879181687	0.30123572356283235
FAM198B	0.25692489428012166	1.6658787369624748	0.3007063482823333
APBA1	0.6698397649241775	-0.6708277080593052	0.3005815654662986
SSR3	0.18334190086465144	2.4846233318925197	0.2997457422371396
STEAP1B	0.5954195930218746	0.7024633086266433	0.2994661222712678
CTSZ	0.5450471013038874	0.7619391235653367	0.29829439168009475
RASA2	0.682696118817205	0.6107892347520127	0.29797555252643604
GOLPH3	0.4163229605219582	0.995598023078141	0.29737693140678234
PLAG1	0.32106267803826993	-1.5068389321892863	0.29679834444159237
ANXA4	0.5647091114182428	-0.7915710323629834	0.2961523474726425
ATP2C1	1.2205938208381721	-0.35469307161126257	0.29578505618199274
UHMK1	0.24781705313016653	1.70094	0.29576194973420333
SUCLG2	0.8347813979365623	-0.02214786208811827	0.2957113782595042
POMP	0.27550123137824395	1.5129610780720273	0.295284233590628
ACTR3	0.648232853681794	0.6358001105330032	0.294750120919144
NCOA6	0.3643685214860755	-1.2824514360039454	0.29464152752577355
CACNA2D3	0.19738872445631453	2.2066321702432816	0.29457274386566323
STAT5B	0.44493242305385894	-1.0077406645082905	0.29442823666876083
ZNF706	0.2846507456930619	1.4553235742215234	0.29421700195398426
RPL22	0.22273247062914228	1.899696001480913	0.2934401849709497
S100A4	0.15388856389483804	3.1089098775106256	0.29339749460334075
FAM129A	0.732499631989206	0.5606096543843387	0.29310491995900406
PLAC8	0.2797208679837051	1.4750118480870735	0.2928475753721336
GRAMD1B	0.583627300084327	-0.7490881414795402	0.290775708154872
ZNF710	1.4482014000494579	-0.2928355611021082	0.2907064646891506
WWP2	0.528645457140501	-0.8326436729610656	0.29068556629548975
LPAR1	0.3440784269650309	-1.3434492684994788	0.2895412108488794
JTB	0.2658243852649194	1.536188637041625	0.28953540922392434
SGK1	0.6816098906947812	-0.6305540944240173	0.2885548426461097
KCMF1	0.3606472832398786	1.115378963599557	0.28850159193417435
CMIP	1.9491006976726348	-0.21467376027608787	0.2878777560930965
KIDINS220	0.48280878558574947	-0.9084700508784108	0.28773796428751075
ACYP2	0.8965690826435991	-0.47244200166995337	0.28748416736999266
LPAR6	1.5352204254178519	-0.27253595382561485	0.28711710612503516
SPATA6	0.8572368463141917	0.4701721023974329	0.28687654986739064
CCT3	0.29370342770764607	1.3619637114990009	0.2853598055340489
NAGK	0.41367318159824135	0.9602423224531565	0.28530766145761044
KIAA1109	0.7697985884364018	-0.5476692597260524	0.2847723140731561
ATP5L	0.33401628924244464	1.1896884124844889	0.28475815263896914
ARFGEF2	0.3968392525617754	-1.113077401428572	0.28404297638991577
DENND4C	0.46754363510067465	-0.679526	0.28403302038226286
ARSB	0.6077063317963302	-0.698607129621194	0.283635492790319
CPQ	0.8083838760561615	0.49231372381876215	0.28354068177756026
PTPN2	0.7949759548710205	0.5002417362453601	0.28341090021599713
RAC1	1.073313645623303	0.3368666112943512	0.2833624166528149
AIG1	0.8620832368094469	-0.4841805678648249	0.2831349605729394
HPSE	0.23420829617715827	-2.1476308569076052	0.28265513754149346
THUMPD2	0.3424738636089807	-1.3110603520695645	0.28251477043398976
ARID2	0.7184948443884113	-0.5780583505335313	0.28162110471267854
ZDHHC14	1.0995881274229617	-0.3749258693969695	0.2814714180504313
FARP2	0.39806663202904136	-1.097417974312944	0.281438425061076
VTI1B	0.17692342864662425	2.3853985754701577	0.28143748297552096
GNAQ	2.9702466874782965	0.13538648555674088	0.2813830295997845
HDAC8	1.1680581853283374	-0.3523392772838533	0.2813293681649398
BCAR3	0.5393012327187022	-0.7854417494469054	0.281050146594541
GPR34	0.9670085897112318	-0.42671358269481685	0.280904907789242
DRAP1	0.28628869860347617	1.3745700944990735	0.28077205106423064
FGD2	1.3222758749880272	-0.3097510976479781	0.2805977575850023
NHSL1	0.7761071331859349	-0.533957525383778	0.28023386367122655
GCNT2	0.7619421893932802	-0.5430300838230624	0.27963229309388354
MGMT	0.34775515983378685	1.1188020847291087	0.27928530788770545
NDUFA12	0.17584082462887968	2.378758367325422	0.27923912252119776
EIF4G3	2.1031324683328556	-0.19267054224829191	0.27908919979590535
EIF2B5	0.39035759498374484	0.9948590946467254	0.27906367902862117
MMP24-AS1	0.46727320723545335	-0.9096784647161669	0.27904458403109056
MARK3	0.9292048388289087	-0.44042669591713046	0.27839877572199057
RAPGEF1	1.4003155477731382	-0.2858150109267375	0.2783633918321488
GNAI2	0.7091208920795088	0.5491933881520937	0.2780756917587214
SERTAD2	0.3515130484334395	-1.2446275211565376	0.27751627960544745
STRBP	0.8254237695033998	-0.4952895907988653	0.27718995956530956
CUX1	1.4539464734166097	-0.25511897606253797	0.27713111984847194
DYNLRB1	0.21186084966977758	1.877679132786655	0.27686374339151143
DDX10	0.4104715834477675	0.9377464260020528	0.2766733729344412
LAMTOR5	0.15785790867637825	2.713437684919858	0.2763661784392334
CBFA2T2	0.6619892071771137	-0.6203125049696557	0.27608487208622634
SESN3	0.5722645179773199	-0.7221991786842326	0.275732170944733
ATP11A	0.7808129244333609	0.4943609378843184	0.275134
C20orf194	1.2539449730387797	-0.318134	0.27489035247956234
CAB39	1.1379419848488248	0.34104397100342787	0.2747986017840557
TNS3	1.3924840699358678	-0.2813130196310889	0.274632724294698
ZBTB16	0.842687000643334	-0.334575675923108	0.27443716686783637
UBE2K	1.0220756112693306	-0.39280895407044064	0.27390935745367884
CELF1	1.244909717497381	-0.3211538782298631	0.27380179010868183
PAPD4	0.9963964939443343	-0.40255033243186883	0.2735049166237757
ACSM5	0.20806436211223903	-2.4428831193850065	0.2733037670436496
NPC1	0.6183792350399703	-0.6589886918217888	0.2732430301283755
RPS15A	0.2379540886557799	1.6240804209223312	0.27317253583706175
RP11-577H5.5	0.41528050121282883	-1.0094135188255542	0.27268637565608284
LDHA	0.29639382710033585	1.2846706298424897	0.2726574762421778
RNF166	0.34517726521907244	1.0985671852785415	0.272462271557966
TAOK3	1.7217857122109546	-0.000980150242019841	0.27219433335129617
TIMM23B	0.5549537324165645	-0.7357815417054832	0.2721879108809291
PPP6R3	1.0951413816070588	-0.36298478730721395	0.2716672140482559
KRBOX4	0.3609080565512612	-1.1761670054749624	0.2714642836381569
ARID1B	1.6813907054739952	-0.1161326429937694	0.2714188070597351
ZNF292	1.046000571394143	0.365902331998848	0.27136530066463294
MGAT4A	1.7538204749903104	-0.22441552335017065	0.27076738241515647
SGMS1	0.9608382197206633	-0.41317039511737613	0.2705701735954614
GLIPR1	0.36902164543295146	-1.1417444840146886	0.27046336270703997
ETV6	2.410987736337278	-0.16259225497118948	0.2703505502935958
MKLN1	1.6742298366525137	-0.23476492256054823	0.27028335169285855
KPNA1	0.4947428025579882	-0.8251610629451873	0.27016091381748064
IGF1R	0.3352346255304509	-1.209774562585657	0.27015486209717926
NDUFA1	0.21322900909698483	1.8034937635726178	0.26928046878729117
MAN1A1	0.7365613090480434	-0.3174366899783194	0.26921453426293074
SEC22A	0.752227429848496	-0.5285122481910494	0.2690808561443223
STAU2	0.4633758986592244	-0.8817874451349215	0.2690795060767606
KCNK13	0.8391286204791325	-0.47026563629920987	0.26895790061209274
SNX2	0.5929767087721924	-0.6766319041995358	0.2687503300841909
LPP	2.4491909151509383	-0.15888764037995826	0.26854025424919464
SNU13	0.2151008891607328	1.77995	0.26851985797738914
ANP32B	0.23646062828943615	1.6031824279918188	0.2684383909934324
OSBPL3	0.8103194610600165	-0.48809892517639725	0.26839381394872175
C14orf37	0.39907066335374436	-1.0359884075101429	0.2683432815135429
SCIN	0.8855543617637682	0.42606315691521446	0.2682777090397537
SNX9	0.5562725929577685	0.44566855011088663	0.26819066612997977
ST3GAL6	1.0874633726339866	-0.36012123482703845	0.2677108174915296
FLOT2	0.3920720715096166	0.9489875859862718	0.2676640742000579
SPPL3	0.9084544835126283	-0.4321297316148212	0.26730247474159474
SH3RF3	2.4297323272180216	-0.15945869497526785	0.2672454807317654
SH3D19	0.3958355016355094	-1.039959444326114	0.2671136407651389
PRDX1	0.30893413530367564	1.2035387060578122	0.26690885351383237
RTF1	0.3202823964469263	-1.3223185023597712	0.26659645703643703
ZBTB38	0.4840193154333398	-0.7780353808284179	0.26656408280393246
CAP1	0.5873708390139812	0.6131278254593014	0.2662148885672624
CTSA	0.26780230166882657	1.3908341888369329	0.2661225245337302
HLA-DQB1	0.20682096375546036	1.8406105351737958	0.26609178436758285
FCGRT	0.3004960398021626	1.2336555512356735	0.26598747758592306
CENPP	0.5828939290703409	-0.5473220732488894	0.26591540180850987
SH3PXD2B	0.23259283268900738	1.6107902459548622	0.265334497029574
RNMT	0.5854361266111896	-0.6761546216513072	0.26521476187593884
SPAG9	0.4358988536105321	-0.9265089627829388	0.26497401427957423
ATG4C	0.5060010504546295	-0.788344724998233	0.26490646008779084
ARHGAP26	3.4124084948096347	-0.038585227620124944	0.2648930432495501
SET	0.2145781174937702	1.7559347453199086	0.2648016127196665
UQCRC2	0.22201725718776716	1.6872901852736955	0.2643085008628321
MAP4K4	1.8375147298486514	-0.20861976635059154	0.2639309185339478
TBC1D1	1.1489117180856023	-0.3349756876816681	0.2634659347600467
ELOVL5	0.296935829378172	1.2360977252537537	0.26342831181285736
STAB1	0.5314347027808843	0.6415883462537482	0.2628129213448438
WNT2B	0.47060606743649663	-0.8441444818567552	0.2626170028938062
TRIM33	0.5648927176850332	-0.6932502826618405	0.26209293471223194
TRANK1	0.5070155335640331	-0.7774286221894131	0.2620538842292331
MCPH1	0.7000031749772704	0.5235404984927994	0.2616744803215121
GPR155	0.32034791365802223	1.1354762486668817	0.261565351618766
CNST	0.29880717547441826	1.2182391003277362	0.2614189589772365
TFDP2	0.5227411569205891	0.27703690787182517	0.261013875077918
ZFC3H1	0.633311039528649	-0.6120188457060295	0.2609741552622809
SNRPD2	0.16431320994815546	2.365807879104864	0.2608741624764176
TMOD1	0.43871181187930375	-0.9039270590047499	0.2608146858728652
MAFB	0.2753440710408177	1.3218545472017609	0.2607777079146365
SYT6	0.41578921773662164	-0.9583396114690566	0.2607591504199507
SNCA	1.040924862572719	-0.3663740550151682	0.2606832704011951
CANX	0.5175388886424321	0.7007556773790543	0.2603111753664694
OSBPL1A	0.8276637307927367	-0.4608647854577521	0.25937852609969914
FBXO34	0.35840564547361053	-1.1232710017580327	0.2592352030964999
CSNK1D	0.4067563132616963	0.8852096964693627	0.2591651481963031
PRKDC	0.6739752012939048	-0.5677494664139382	0.2584641271485586
TIGAR	0.6673990855892332	-0.5724224903668916	0.25797526123786124
PTGES3	0.5247696059811545	0.6848176096263352	0.2578974201646255
RAPGEF2	0.8219951656823459	-0.460227328695091	0.2572807779982582
ACSL4	0.5628329642088745	-0.6789433310849852	0.25612866579796484
SKAP2	1.9357864162475724	0.18837569179376804	0.25612684542488473
LINC01420	0.5945079818666075	-0.6408267121549587	0.25606971295496106
DDX5	2.3058683044579618	-0.16069982742443928	0.25563219996613296
ATF4	0.3343950878760819	1.061563587340328	0.25562225355976725
RREB1	0.962241584795955	0.3190152008528977	0.25561203260235105
RNF19A	0.36861648313594536	0.9613926436605286	0.25526367254205495
PSMD1	0.4418524642205999	0.8029976635049523	0.2552459799574362
PHACTR2	0.7135815235846734	0.37293400077878003	0.2551933674603498
ADK	1.1784947503542238	0.3061443777406752	0.25517225399295823
HLCS	0.4930684944849769	-0.7775398566629195	0.25501820124173735
S100PBP	0.3271712262342301	-1.2220977260268957	0.2548945232318096
MANBA	0.9341237622376178	-0.39926659755661836	0.25455524619738845
EFR3A	0.3927339622030198	0.8999308851554817	0.2545330013757843
RALGAPA2	0.9202479534105388	-0.4049227155294572	0.25425172258498496
ARHGAP6	0.9339569877395104	-0.39883041704732813	0.25424111365501084
PDS5A	1.2252025137705012	-0.30252543434635637	0.25421863625822927
SLA	0.7529920629036829	0.4731774366990251	0.2540161048759647
GADD45GIP1	0.2500788017074522	1.4191576118975886	0.25400787841334216
SHTN1	1.494455594344523	-0.2468153150444573	0.2536165002471712
LRP1	1.0430764675879347	-0.35535370254214876	0.25357561592340266
C3	2.40702	0.03237421677793032	0.25352250329723963
LAMTOR4	0.3684542443430068	0.9380819786442155	0.25347222720142487
NFE2L2	1.098928725970718	-0.33478280910328234	0.2528651762362231
PNRC1	0.37590219423095744	0.933043579242344	0.2526814001994253
AFTPH	0.6948130593473156	0.5087596052368745	0.2523933842219678
OSBPL11	0.44391931717373434	-0.8604521902061798	0.25237378190922827
CACUL1	0.43367394958156713	-0.8818392148335888	0.2522094739439984
RNF213	1.2001416177864832	-0.3060136435768205	0.2518682437438547
CEP83	0.26897945728524614	1.3034699504752874	0.25165510326731466
ANK2	0.683519694359459	-0.053275683064238924	0.2516535143192844
ARMCX4	0.3249599605018905	-1.2123371633086277	0.2515191638699219
CORO1C	0.47306835715483175	-0.8004682945274958	0.25148883318314663
LPCAT2	2.162084534284056	-0.1683573814730819	0.25106499574996016
XRN1	0.584715886934644	0.599094772346766	0.2509231322176317
ITPR1	0.5931130993011487	-0.6281654436804534	0.250736180099701
C10orf76	0.8295153169289583	-0.4354175902815333	0.25069419471621474
SRP14	0.2779860766164252	1.2535581155963609	0.2504500539254808
TGFBI	0.17907660948672446	2.0137374117918743	0.2498978548864865
ITFG1	1.0805379893012736	-0.261187460204099	0.24936383720371913
KBTBD12	0.49778783951001904	-0.7510666510330385	0.2493349276511026
IMMP2L	1.6415196349200494	-0.22023914119300383	0.2488795156860863
VOPP1	0.9916874238685967	-0.36675254159186815	0.24871922932560692
ADNP	0.5828953853487628	-0.633139245008915	0.24832153594573791
IFITM3	0.26011095853356625	1.329392819133908	0.24816497694202327
CRTC1	0.32513125374731167	-1.1924125969261457	0.24814984034282786
COX7B	0.1309563652253041	3.011347745657145	0.24770021033894415
TSC22D2	0.47736247317068387	-0.7797298794316159	0.2476951265578219
NDUFS1	0.3185911314115432	-1.2178331438559753	0.24767864096556452
BCL6	0.3048440736179853	1.1265428330929537	0.2474138781156276
FARS2	0.783877503325302	-0.3950699186797176	0.24737322960187422
DTNBP1	0.5981102298032843	-0.6136200897649827	0.2473020515510893
PYCARD	0.3205833553782118	1.0641257672778828	0.24729663418519324
AKAP13	2.560870654718434	-0.13976358505650702	0.2471281313272971
SLC25A53	0.29682539248543316	-1.3186210353138708	0.2470931935964053
PHACTR4	0.6687391479770204	-0.5453066543224895	0.24685007643410628
IKZF2	0.32480781578522006	1.0542142900571811	0.24684611601307016
PTEN	1.1530523847913354	-0.3120931374933884	0.24676622791421504
CDK6	1.2665324017058657	-0.28319648914309653	0.24628306468479128
EWSR1	0.41640270366189014	-0.8969086808456609	0.2461177119425197
M6PR	0.36233054298067013	0.9375640199260455	0.24603264806189418
ZCCHC10	0.3174851700000132	-1.2114803507550171	0.24575990033287654
OST4	0.22262606088902195	1.5484119814329964	0.24565176571449737
PLCL2	1.2575518754048916	-0.284176903372222	0.24537981345574167
GSK3B	0.8834887682980489	-0.4068278905912109	0.24531620804410387
CYFIP1	1.8868743927932023	-0.18317742048560975	0.24523174868236433
MARCH3	1.3475850311392863	-0.26438925347410835	0.24485297770554887
CMTM6	0.5267604255459368	0.6471420403079331	0.24464149307737482
ZYG11B	0.2916401782073497	1.1642860901414482	0.24461185252748585
CSNK1A1	1.253865092372726	-0.28401119715461187	0.24452634463290743
APLP2	0.557107	0.6118510251038888	0.2443758438196975
PHF20	0.9145042019553354	0.37624902405484056	0.24434481894379784
KAT6A	1.0031525007254318	-0.354854250310437	0.2436285863399444
FEZ2	0.771815663576657	-0.4639061307910595	0.24362041320943695
KDM5B	0.2396813827923935	1.417773401812192	0.2434338529314427
DENND4B	0.345810015247439	0.9750903120093402	0.24321733882066898
SCFD1	0.5867914350464442	-0.6146678066019484	0.24308925097892076
IRF2BP2	0.3129328886298537	1.0753321264734872	0.24268729243069412
ETF1	0.2767260087543165	1.2178429671474333	0.24265168309478943
XPO4	0.47025263272563106	-0.7747462941002046	0.24264887627955822
CEP85L	0.49979266126809624	-0.726166593955399	0.24264108507189489
FAM105A	0.5206801311269066	-0.6952781960478381	0.2425949741515218
FAM13A	1.1255594712164894	-0.31406014225375095	0.24241631833822325
SEPT7	0.7060709572335746	0.4808417722142883	0.24227951955095084
ANKH	0.3525693865731254	-1.0572767595394488	0.24210210870632434
CYTL1	0.4762118299574358	-0.7618034591035844	0.24188337900951984
NUMB	1.70854	-0.20530419723313803	0.24165672155736928
CCNI	0.8382475712552522	0.40484463773970514	0.24136258476717873
GOLGA4	1.4104924673733263	0.24131246872691373	0.24100708030884058
RPL9	0.17759122738852942	1.9440371572016046	0.24092533311729056
ATXN2	0.6788505179621799	-0.496989292337491	0.24071439909797732
PRKG1	0.15723241292255655	2.2445030433204947	0.24063920710850534
VCP	0.38931537614861983	0.857306	0.2406186743871641
KIZ	0.24859114027373327	-1.579665542216478	0.24048660916196118
TMA7	0.23989759704860758	1.3974346092244807	0.24043562468803098
HCLS1	1.090507328690282	0.3112547076615881	0.24025709233792367
TNFRSF1A	0.6987810136951352	0.48103883096855526	0.23991184982697075
SNX6	0.7627053910842958	0.44143239649463994	0.23988477936025868
MZT2B	0.15309653636120296	2.3009913757208733	0.23912140746713098
APPBP2	0.33903844766485086	-0.9622656423469247	0.23894674489613046
TSPAN5	0.2451740971546468	-1.592993795857272	0.2388449696656573
COMT	0.30489456862015724	1.0851514700653953	0.2387254469067812
STK3	0.9312688467731416	0.19729008610260113	0.23842322559401513
CNTRL	0.7464518724762134	0.4477812813268914	0.23823914707258284
SND1	0.9893084456037747	0.33959100684937576	0.23819092002469242
BTF3	0.2592817383591289	1.275679529966024	0.23806074893479529
TPCN1	0.5455594547245582	-0.6479785735770273	0.23779686983702494
CARNMT1	0.19460175493296772	1.7265197480544856	0.2377665521926096
AUTS2	1.7747128823029787	-0.19402123735507573	0.23734521534712105
LMF1	0.28318131027857446	-1.3252848383942322	0.23708517710267868
USP6NL	0.930422404347983	-0.3565663411670067	0.23708364461677534
GSAP	0.6187052151572457	-0.5664436434625088	0.2370603564113283
ELP3	0.24323624491620352	-1.5929201660616314	0.23702272607534303
ZNF791	0.37287054295997785	-0.9698428389770787	0.23697214058639055
SCAI	0.3706744510055514	-0.9760243519486758	0.23694335480478154
PTPN9	0.4991696623165942	-0.7084566691505658	0.2368595666547803
TRIM4	0.37545575143598553	-0.9609509798747682	0.23662983799190415
HADHB	0.3892476461463169	0.842581104249173	0.23650588729657884
MORC1	0.18979773940628095	-2.2229542882846918	0.23641591315694285
RBM17	0.2620348454464075	1.2514217142944974	0.23619873653517123
RP11-514O12.4	0.4592532992972599	0.7081105278518925	0.23563746918588213
SMURF1	0.710079070463424	-0.4802932433461844	0.23563742593451548
KIF26B	0.42512435538119675	-0.8356962454768965	0.23560198601506918
ROBO1	0.20871051739296897	1.582340830281687	0.23546470231401606
AKAP10	0.863363212044139	0.3837197514110398	0.23544711851946176
ATF7IP	0.7863321694309936	-0.3780407590564421	0.23515333152278647
PGM5	0.5967468642364786	-0.5829243512540884	0.23507975885984062
ARL6IP4	0.28745302761022984	1.131975641934572	0.23482549348698678
TNRC18	0.8648437513377446	-0.3972558342698863	0.23472576148285285
CORO1A	0.8137809332488523	0.4015566236272575	0.23415147946673195
RHOT1	0.623152	-0.5538575425732911	0.23370033804246437
KLHL2	0.3724164409086203	0.8693929466353304	0.23363296012146073
TMEM258	0.13534124416171417	2.6149255516771266	0.23345440683792495
KLHL20	0.3764733991461474	0.8594506256748716	0.2334540299494436
KDM3A	0.1690008714895557	1.9804589635426708	0.23340750890426967
TAF1D	1.0363665455847755	0.3177438421411395	0.23323836428713712
POLK	0.7046638486503237	-0.4865067574828886	0.2330944526236297
EIF2S2	0.24480417628826104	1.3184821577135344	0.232314096531743
SIGLEC8	0.3193140629718777	-1.1259305268185784	0.23219904881794523
PTCHD4	0.3273195123461786	-1.0948379588319725	0.23217215249413345
BDP1	0.38929260172788416	0.8263052000962081	0.23202406526222824
JMJD1C	1.9679659176319793	-0.17075407681755353	0.2318469334621178
COG5	1.0223842587943495	-0.3305420673007682	0.23179863139295492
ARNT	0.469825525456811	0.1399883216520152	0.2317475782403429
CPA6	0.33167918084023396	-1.0749133581994468	0.2314599125923557
C4orf19	0.3345045585878778	-1.0643469474743839	0.2313785109269976
TGFB1	0.7354817032555724	0.4412442069685327	0.23133391442095536
UQCR10	0.27843245450522935	1.149954765893579	0.23115672316465985
LAT2	1.060957366327656	0.30769960761451315	0.23111970896573736
KCNMB1	0.4769931350213025	-0.7237483079838098	0.2310744879215748
STK17A	0.3813861191421256	-0.9196378363357436	0.23103609684490556
MARCH2	0.3373208409591605	-1.051623034066278	0.230838291110794
SP3	0.5029308178775359	-0.683538403480566	0.23079183569273065
MAP4K3	0.6961659353311102	-0.48589012678499155	0.23004306847480233
RTFDC1	0.20011161867112937	-1.9713968898824759	0.22967743072624106
ATP2B4	0.5044376230141996	0.5491685843204652	0.22964776300758885
RBM19	0.23884178585054383	-1.5628882057569689	0.2295222725019735
CEBPB	0.547859128652387	0.584208856910692	0.22951316214400563
DTNB	1.2658698060011737	0.25681084319783326	0.22947128620514196
MAT2A	0.35298654180900096	0.8995366132250101	0.2293135268824546
ERC2	0.5565960774144193	0.5745518578407015	0.22926101277018537
UBE3D	0.41564258509022073	0.2360709411955925	0.22922250627593316
RLF	0.6015081082834549	-0.5625994676430102	0.22909173823086149
LOXL3	0.4137458420756642	-0.8325380200558011	0.2286524143576959
ELF2	0.7353383361476409	-0.4557588903020354	0.22833163788304311
PIAS1	1.6883382123852442	-0.19615090798748008	0.22830588596374182
SUZ12	0.3978699631309203	-0.8668132648662135	0.22828677780589762
PPP6R2	1.023291060037939	-0.24041932496240664	0.22799437314651347
PELI2	0.36569314020357313	-0.9048594069065276	0.22783739645621756
RAP1GAP2	0.8031404690513275	-0.40271210408676805	0.2276530263621035
BRE	1.1287749555588729	-0.14237853748388563	0.2275384730490818
HSD17B4	0.40433194905755576	-0.8481959817827798	0.22738866178384187
NXN	0.3898274578333924	-0.882086896441961	0.22734218964575642
DHX9	0.35884368232251146	-0.9651196396141488	0.2273037648577733
ARHGEF6	0.6828812712636622	-0.4889359675489059	0.22707068745409295
GGACT	0.23110199334560774	1.346303174547796	0.2268921585665793
CD300A	0.30499497727021163	1.02895	0.2268560373532662
CHPT1	0.5898352235065534	0.5371601364143466	0.22684777848949117
TRA2B	0.8260322360324711	0.38615933591991486	0.2268270532161786
FAM49A	0.5626375269919754	-0.5967059275697292	0.22681823306782048
GK	0.35060216410643946	0.8950745028491864	0.22669837685364114
NUP58	0.21871195388013004	1.44281	0.22658546884956285
CSK	0.3002696904227778	1.0432791238151025	0.22646249666520268
LRRC16A	0.7138849905843615	-0.46478134339186744	0.2259775480819204
RUNX2	1.0333148306529787	-0.3185093616849808	0.2258050171914403
LIMS1	1.013238986220425	-0.32471186334070246	0.22566834927027624
MAF	0.8161638068630742	-0.40458068595683727	0.22561932663686685
PER1	0.29096660384459294	-1.2097480400794465	0.22558682716160622
NR3C1	0.9056695291037343	-0.3172337805523204	0.22535610206977036
TM6SF1	0.5567242166526017	-0.584867194738215	0.22505094444222426
LYL1	0.21452426247944165	1.4613011960193967	0.2250311580604481
C19orf53	0.1358927019048752	2.4658313428211556	0.22496872103135512
IL17RA	1.326015414859421	0.23748109596454955	0.2249168453742123
SLC1A5	0.2623375023630259	1.1866107795168892	0.22487286904220197
PDIA3	0.4133693701708469	0.7542480737253384	0.2247648603110636
TMC8	0.4914283569290727	-0.6805681743148876	0.22470216863587386
DNAJB14	0.5626374222275065	-0.590739993588992	0.22467564758388717
ZNF124	0.5236577350093307	-0.6349758781241909	0.22411991923646268
ALPK1	0.7657562774011558	0.3451632937413175	0.2240592609667789
MYH9	0.5712800694058915	0.5473435295510922	0.2240143689346539
PLCL1	0.5095396996169039	-0.652943849243331	0.2239752103348441
S100A9	0.1024288738841527	3.8495872171240526	0.22395322932523057
PEAK1	0.8759234472943115	-0.34636163380080803	0.22380067711509413
GPX4	0.3822568247043693	0.8004920755540992	0.22377727178819565
NFKBIA	0.47359377413785336	0.6568171161355902	0.2237012432804549
ZNF490	0.325215266684078	-1.0563690325356268	0.22366917058401653
TIMP2	0.41707533008550224	0.2653578289032633	0.22364501773924686
SUMO3	0.13894321272982357	2.3503947993759264	0.22333756554663406
SYTL3	0.517262125870017	-0.6407129697227404	0.2233111610191429
PHIP	1.1846668327151204	0.2667142597582443	0.22321796554856332
NR3C2	0.44461611817413227	-0.750179971938439	0.22298340049983933
SEPT6	0.7461562991910708	0.41856746931208444	0.2225056635496534
PDSS2	0.7736375419099257	0.40366743203381544	0.22232513089713882
AUH	0.4682120272863256	-0.7078915512927539	0.22229367634185498
GYPC	0.41631571960024466	0.7406631812906407	0.22228038102283457
CASS4	0.35038294916223744	-0.9653948861367754	0.2221459673982829
ZFAND3	2.1228015127054944	-0.07069360862516941	0.222105442364042
LUC7L	0.3572620183966398	0.8602650123506773	0.22205611427450464
ATP11B	0.5037279693083593	0.6131368211657573	0.22183942224073555
MFF	0.44830186843385683	0.6867454716819847	0.2216405351629193
TBC1D12	0.7584574871794975	-0.4264613105378049	0.22153868089685422
CHORDC1	0.24011135036957953	1.277964718546932	0.22148411217348976
STK40	0.256816759268066	1.193196965404712	0.22147431976838577
PKP4	0.20984454717350395	1.4687402199158006	0.22135965531625362
TAF2	0.4028187023567076	0.7618394980162002	0.221352555221479
KHDRBS1	0.616183	-0.5287941590548844	0.2211668071924004
PDE4DIP	0.5398965104931969	-0.6061139058243873	0.221049
INPP5F	0.2163749883155669	1.4199129959240224	0.2210156515467868
GGA3	0.3358389495580014	0.9041320921011374	0.220774677147683
LPIN2	0.9763241692597366	-0.15767107618631457	0.22065496803713308
NDUFB3	0.14859661875684674	2.1437696395526067	0.22028805094813633
PRKCH	0.841181084532208	-0.0147330867071192	0.22005570466970406
CHD4	0.30039959782899095	1.0114019350318555	0.2198515814620528
RFX3	0.6555534358627054	-0.4927085853581573	0.21972611585699284
SREBF2	0.5859147473821035	-0.5532078685987571	0.2197109374991127
VPS28	0.3239765321292436	0.9364922102032699	0.219471688174458
MYO15B	0.34136865296803737	-0.9794016333063593	0.2193724730302489
USO1	0.4957447410036433	-0.6569428571990088	0.21927799823847374
RASAL3	0.319345	0.8791365353819256	0.21921431277743292
PER3	0.3148669874990685	-1.068721824856731	0.2189692464096314
MON2	0.7362672361044618	-0.41976175236395663	0.21859871884558574
SPNS2	0.42685951230140734	-0.7666227920570826	0.2185961313574873
FSCN1	0.389890836476441	0.7755657792902704	0.2185375525025287
PLTP	0.21103917786253132	1.4394982550859226	0.21852556718997768
NCOA2	1.3181040709546499	-0.24048729036176536	0.21831632328009937
SENP6	0.9723185153371317	0.28264830146008196	0.2180467633097288
PRELID1	0.22735844291192342	1.3276595753949136	0.21798676782419676
MECP2	0.3695351073504312	-0.8913944963846946	0.2178540422886267
NUBPL	0.4485316700204657	-0.7244969898571677	0.21777818782857933
PDE4D	0.559240610315641	-0.27020612235143493	0.21748911371596436
BCO2	0.37395681349552495	-0.8772681232817363	0.21724214792900598
ETNK1	0.49431254445324135	-0.652193472076087	0.21717674173400497
GGNBP2	0.629863	-0.5070142916690649	0.21710761665969977
TGFBR1	1.5435381255468643	0.19975893824654997	0.21707844022206751
CLEC2B	0.18521696847069014	1.6403203925474643	0.2169633650941874
IDH2	0.38491286127416785	-0.848798218501597	0.21687087842998654
FAM126B	0.38584137252227313	-0.8459947070521527	0.21672934444476977
MITF	0.5069560378046937	0.5952897852695955	0.2167270452005982
PARP4	0.560132405537718	-0.5710560527679752	0.2166335955984619
ALG13	0.47750189930339143	-0.674322217443177	0.21659024547626787
CDC27	0.8615193838706818	0.2878071865052632	0.2162399424415421
ME2	0.5038149309733501	0.26734584445746046	0.2161922822579511
SLC20A2	0.3635676071845493	0.8200828131599267	0.21546125108793154
TAF15	0.975263695709218	-0.3218652742467545	0.21543399249067086
TMED8	0.4401464585139366	-0.7303853382360576	0.21540369406185245
CDYL	0.6233937611165513	-0.5077101400510411	0.21519430447377186
VGLL4	0.4854304813466969	0.6166052760575347	0.21514938367147707
ATAD2B	0.777044174477084	0.3888387079155023	0.21502881770976398
OSBPL6	0.5218711565896296	-0.6097039238962937	0.21499690837230861
SEC31A	0.5753491647491848	-0.21911855137522857	0.21490712124158884
NDUFS5	0.2542100943094507	1.1656486484101543	0.2148126670344242
EAPP	0.2526288955933976	-1.3429530440394852	0.21469517350788833
SLC2A13	0.9384852775882294	0.3226214183938724	0.21469191058759338
SYT17	0.7057658366682121	0.42602271245974666	0.2146448937347148
DMD	0.46298120537668636	0.643931166955593	0.21450374556439844
KTN1	1.1101192406738456	-0.2810484813334385	0.2144999135657371
TTYH2	0.19687076403450396	-1.8255293434881288	0.21425314873003232
PEX14	0.32075012347415527	-1.020576914658366	0.21413438266643037
FAM20A	0.16767312190262854	1.8007795973200864	0.2140527276648388
LRMP	0.7846066534060305	-0.3988228495989547	0.21401183765562454
FAM214A	0.16265196770719112	-2.3926838783582958	0.2137471202458155
BMPR2	0.9119141047196354	0.05849314140530598	0.21347355434037604
MFSD11	0.399829011025429	-0.8009213844985282	0.21347035391785688
GALK2	0.3081163965924153	0.956251912132087	0.21335579660397733
ITCH	1.0899068474322058	0.2765842661760081	0.21317837050805577
IRF8	0.5060847414455231	-0.6237580719393644	0.2131396960979551
GATAD2A	0.43812012680281204	-0.7241729308550763	0.21274508788438828
LYN	1.9276026794672394	0.15715511036148272	0.2125350263429197
TMEM248	0.31499239939335816	0.9301554170845342	0.21215458656742553
NTM	0.2342346937355598	1.2516051283188818	0.21209002775686164
ATXN3	0.4095329537674732	-0.774884762175165	0.2120049016320113
MAPK8IP3	0.46180010234375635	0.6371844215714049	0.21172726632846964
PRKCB	1.1630070413421336	0.25681075783257057	0.21164613686366154
SCFD2	0.9539949000494229	0.30848515679336375	0.2116362580493789
TMED10	0.32649983844485814	0.8949116976904226	0.21150829734524704
FNBP4	0.7869189673885743	0.377785854625694	0.21149122162933717
PNISR	1.774327012687084	-0.171796850484196	0.21147516397190932
MTCH1	0.4523021151164531	0.6492246770960177	0.21138284062391963
MAN1C1	0.20509309414243604	-1.6976846709836535	0.2112500971664073
FMNL1	0.5397821700472161	0.4842641968709697	0.21121194634190832
IQGAP2	0.2944047413210392	0.9900754767496144	0.21118940740670045
EFTUD1	0.21910844920996714	-1.5608274019924249	0.21110555081985952
SPIN1	0.6061412542762162	-0.5118440328890397	0.2109606879004834
USP15	1.7759176176439118	-0.17189458858485263	0.21071900857444684
LARP7	0.5219309731629842	0.5622674237276106	0.21060493451040463
GAB1	0.7107149007491225	-0.3570383281447065	0.21043522997137365
PPP4R3B	0.24444997255500203	1.1883530962407687	0.21039566013095867
GDI1	0.22751417709280586	1.2762301576118982	0.21006130374701262
CRTC3	0.13795726814681358	2.203043430514304	0.20989461486385358
ERP44	0.4089943949221965	0.7108713170291282	0.20972249048468794
SUV420H1	0.39844581165851384	-0.7878686739130547	0.2095733131881253
REV3L	0.7430095974236429	-0.41234527688097544	0.20950099991407894
UST	0.7712767934170273	-0.3968333956458655	0.20940534918446663
SRGAP3	0.6697793430306825	-0.4582235439585373	0.20933065029986583
ST3GAL5	0.3370265677740919	-0.9410729514253965	0.20911159985373695
SAP25	0.16555317900497762	1.775851752807112	0.20900335142312834
ERH	0.19006847993934495	1.4530285230923816	0.2089967449095417
RPN2	0.27788298973625475	1.0371495829020678	0.20892902049162854
HSPH1	0.34946396859846734	0.8260418160267643	0.20881439827505024
WWC2	0.584353323708508	-0.5253977210725791	0.20863940946102452
ADGRE2	0.33828648817040985	0.8521137815018955	0.20861786206531838
STK17B	0.29000564521489336	0.992288654280159	0.20858966330792594
COMMD1	0.8057153063850996	0.3638683669010976	0.20844381020251584
RABAC1	0.20054919491250012	1.441208840158408	0.2083805538139007
IDE	0.2899146279930442	-1.1062289430108248	0.20828044092741554
CBWD5	0.6161068923231516	0.4645402317640012	0.2082675858208024
CD83	0.2591444996549906	-1.251787299310327	0.2081215685867168
BMPR1A	0.5322806960300089	-0.5480120574895279	0.20799141135375732
TRAPPC12	0.3859864962289859	-0.8081461709575949	0.20795995387981736
BTG1	0.4674746121559374	0.042650275618659216	0.20790265106065586
STX8	1.0654015163913682	-0.2704437061088696	0.20778908662563972
GRM7	0.17055571810459294	1.7058582440907246	0.20764922121466123
LARS2	0.2956066867141903	-1.0773227178420246	0.2074278963613904
PRKCD	0.47185772646604357	-0.6278727092457531	0.2074139523068132
PIK3AP1	1.1169527974261768	0.08860565796964012	0.20713455505705616
COX6B1	0.262052	1.0662477500069805	0.2070680489281713
CUL1	0.6362643774489192	0.45525820065087713	0.2069573087758046
PPP4R3A	0.5570601732121983	-0.5471931629303949	0.20691188613388228
GCA	0.2734115004440169	1.032844422599853	0.20657968019403428
DRAM1	0.20538549191566094	1.3912459321451824	0.20638613797817212
SMCHD1	0.6810950889933228	-0.37217097730325877	0.20638350074479034
TMEM219	0.40157738865874804	0.7119046127052728	0.20630809616154078
ATP6V0B	0.5465276170875659	0.5264980291605192	0.20627435537200484
MTPN	0.12344670472865457	2.473921877519991	0.20625621213964054
EIF4A1	0.20373251831203437	1.4019697283490131	0.20625297283230104
SRSF2	0.5072011336913419	0.5658149851957627	0.20606896792368423
ABL1	0.5125734898257686	-0.593824973303491	0.20604433327782953
SEPP1	0.13764973024000068	2.156286097011251	0.20601502862873838
DOPEY2	0.31438789395232736	-0.998509985209247	0.20601447302479442
RAN	0.22370887961278635	1.2715691073111683	0.20599419032874952
TSPO	0.3276581009794147	0.8606847111062788	0.2058874956313753
RBL1	0.3545258450454623	-0.8750328426706465	0.20577379190030498
BIRC6	1.592624003218972	0.12850814557940654	0.20571285404319023
HNRNPC	0.6869895410534413	0.2620163875238865	0.20557015957840669
BASP1	0.4054162492639971	-0.7573450818879742	0.20554955302710187
PDXK	0.4030439267779222	0.7058778400528081	0.20529804801524545
NSA2	0.20690814142855746	1.3711034303541352	0.20507017658860208
OFD1	0.6396673847031391	-0.09961410958407706	0.20498659063924202
MGAT5	1.302948546511794	-0.22819098337677587	0.2048918271876103
P4HA1	0.9096219675554853	0.05371613228048964	0.20473064979258931
RBM47	1.8397490382158297	-0.07350704862237432	0.20458855483177635
INO80D	0.27954192654716936	1.0088215840290808	0.20457082016401595
TNRC6A	0.7837682276162058	-0.3807554263002435	0.20439399336044853
KIAA0930	0.5857904286286898	0.4871744034828206	0.20425325075320258
CDK8	0.413452765334659	-0.7365285756664497	0.20420591622255685
PIN4	0.3355339286064066	0.8124227883049353	0.20414525897521119
PELI1	1.2738009266927792	-0.19971496430520708	0.20414086438081022
IDS	0.2495905754724356	1.1273422291366697	0.20413251350082295
RAD23A	0.15986138306380346	1.7954574544750488	0.20412754497290536
SBNO1	0.3709807484396316	0.43980255544520963	0.20395771809712165
JAK3	0.30438349002233017	0.9238378485079877	0.20386513592236102
DHFR	0.20302859100349163	1.3890007153926442	0.20382453368236048
DLG2	0.9634864310986249	-0.30780282466347136	0.20377077597217075
NDUFB10	0.17074665554114288	1.6433940315150888	0.20331445057397812
CHN1	0.45459127624345547	0.6204040798591899	0.20300072420967374
PEBP1	0.3689943802117926	0.760634558533738	0.20289712638855917
OSTM1	0.2870171534615112	0.9743412801689509	0.2028770463699252
KIAA1551	0.4308831289102508	-0.7000024620250359	0.2028185854078014
OSCAR	0.22147252133302966	1.2634156714574567	0.20278935881863303
MGST3	0.34572995870048545	0.8093787441082316	0.2025265158898151
GAS7	0.5546213658284679	0.5090678586606029	0.2023138920620831
MSH3	0.33053197058771683	-0.9258163550645323	0.2022247928705399
SNX19	0.3135121676689166	-0.9804529603331007	0.2021725180862079
ACAP2	1.579204175910155	-0.16052473511131693	0.2020597738477608
RGS12	0.7017670856093599	-0.4210131644511404	0.2020042537395938
SLC36A4	0.2794719584045523	0.9956866774665448	0.20193547693748704
EPT1	0.2101617139287802	1.3262726077485916	0.20183262441735478
SUFU	0.6012720675626654	0.16720664018169923	0.20177086290079263
LST1	0.8217720318124132	0.22854771775543078	0.2017285159209613
CCPG1	0.2389753330542878	1.1618745762662117	0.2015056419781699
NCOA7	0.4956367344430004	0.5658266719073712	0.20146552622502376
RNF7	0.15806953739886656	1.789968082876608	0.2014488565271603
GCC2	0.5350467279848419	-0.5230360708776626	0.20143946326404333
RHOG	0.2394762291703163	1.1589542247482538	0.20142759473302688
ZNF618	0.4265713623328349	-0.7011381486129196	0.20113794610850344
CCDC124	0.09272029640920308	3.688433172336591	0.20079451721706232
MTMR2	0.21488305722137213	1.2887283408248682	0.20071298925932493
STRN3	0.5395203094388242	-0.482004239166737	0.2007128261423755
TBC1D9	0.5794443642271686	-0.5088292342023344	0.20068431369818926
KLF3	0.5017665078888639	0.5448538745586027	0.20065188948249674
SPPL2A	0.29696359345117257	0.9302939056413534	0.2004145898971125
RPL22L1	0.1600263532878574	1.7545431728186176	0.20034297680268803
E2F3	0.6604050683461906	-0.4439288742473584	0.2002431656876385
MBNL2	0.6965482136212551	-0.12329344552573483	0.20022486723134153
LPIN1	0.18841635265596932	1.469858590244629	0.19992187402757866
PLCG2	0.9566883791270052	-0.2977138994957557	0.19981949742576424
RGS10	0.8330531794186917	0.29893757591206954	0.19977108576922029
TMTC2	0.25903945122739513	1.061142494401519	0.1996142311340326
HSPA1B	0.7441678531566255	0.37655415098024364	0.19948811703709182
PPP4C	0.10748170206988834	2.8452778437752024	0.19941737827959843
P2RY13	0.34873266870375974	0.22161475852021484	0.19939811185944498
ACER3	0.8596631229003426	0.32662840408538346	0.19931488204420622
NUP188	0.21430189163859478	-1.4891849086618432	0.19923252969252128
YLPM1	0.3993937007581621	-0.7437956458878884	0.19922491202076342
FAM20B	0.16914336265964208	-2.017351516105114	0.1989243786372939
RNPS1	0.24451261971077348	1.120170861613551	0.19892070972013623
GNLY	0.1268610828080555	2.2721073553496387	0.1989193377933304
SPECC1	0.8205608768299543	-0.35337107856107774	0.19890942541203285
CNBP	0.2674725911373959	1.0234067516563454	0.19879052988746365
MARCH1	1.8722077570629627	0.149194934434174	0.19877707882309545
CEP192	0.5005386931979204	0.552443776989543	0.19859198016438617
TRIP12	0.7572867722466351	-0.2983168020529145	0.198575113511253
NAP1L1	0.4988367006359877	0.5244245288529423	0.19849698687649558
CARS	0.2015201183477462	-1.5983266027034324	0.19849200969123115
NAALADL2	0.9666962477073345	-0.2696970457308872	0.19839614179302692
STAT3	0.8794015269329635	0.006627988378606433	0.1983954025660995
KIF16B	0.7158027889838581	-0.40495721306500887	0.19838992195343486
GPHN	0.8790545436691988	-0.32856371591214745	0.19834362546197737
SNRPG	0.13078749409394946	2.18326	0.19834155076493348
ASPH	0.45841941440392586	0.6010327460433944	0.19827628883507337
ALOX5AP	0.5441815089567611	0.4983125078122244	0.19821618848627387
PGK1	0.4647151202044114	0.5925467804546782	0.19809940629465173
ATPIF1	0.2869278641745194	0.9467609121977413	0.19794950596661484
YWHAB	0.4502966398682645	0.6101623289570635	0.19780134418785342
UBE2L3	0.37315684364211676	0.691260197641328	0.19775084571707416
FAM193A	0.49748762825211507	-0.5853591330704582	0.19739912796673642
RRBP1	0.2223725742944981	1.222114007343821	0.19736184860259037
PTPRA	0.6505531110652414	0.4241768791870559	0.19699709681006644
IGF1	0.24848226018779593	-1.2333029372712396	0.19691093282743863
CLEC9A	0.39269247363709003	-0.7476230011462183	0.19689438544229218
IFI16	1.3474888534007166	0.20548666750714253	0.19686465237922451
USP4	0.5119077801639003	-0.5664971960588218	0.19680882454492837
IL18	1.375026787406903	-0.10789113263657821	0.19679633518288325
UBA6	0.34907638776988664	0.7780799988685185	0.19660537414480145
RCSD1	1.6766616404191945	-0.1697042833121995	0.19649933796203758
CTTNBP2	0.911323312694947	-0.31370205912182386	0.19646268135296852
TRMT1	0.46867626739823603	-0.6194752367643396	0.19641300055007221
LYRM4	0.2874251583671956	0.9393997117349886	0.19604514357263353
RALA	0.23187779761242802	-1.3284226820154728	0.19597783044148376
CUL4A	0.38414358190033393	-0.673003941450502	0.1958426374669409
PLA2G4A	1.0939093114001708	-0.25988872738863716	0.1957728386798308
RIC1	0.5198186931973323	-0.5025436198369314	0.1957608251781792
CSF1R	2.0815197259914346	0.017639326142878574	0.1957380254524031
FXR1	0.3695493069559233	0.7322848530224092	0.1956715050122889
TRIM26	0.12641309329433195	2.2293967411532214	0.1952861505851269
ECHDC2	0.2639304940802341	-1.1402959184163826	0.1952597599550089
NUCKS1	0.5801667475606154	0.46989239094144025	0.1951066382238246
AKAP11	0.3978902929344094	0.31440906930253026	0.19509487338739104
TMX3	0.2552543842615091	1.0514317202309538	0.19506761406513462
EEF2	0.3240408094424726	0.8246023338657388	0.19505833007392795
ZNRF2	0.8174748954511898	-0.34737173671491045	0.1948954185729257
MMP24	0.372118130831795	-0.7825699503640213	0.1948551458753724
DPF2	0.2745728209876929	-1.087638757326213	0.1947523836527231
AHSA1	0.19983945626576452	1.3438937948614125	0.19474190091473698
IFNAR2	0.40835693779092463	0.6604678093106909	0.19459804156153784
NT5C3A	0.31328191666509336	0.8561099278027606	0.19453498081947224
BTBD9	0.8759836290823937	0.2738631619687381	0.19436526995030734
THADA	0.9586840883432118	-0.29468836045257973	0.1943122697738434
ACACA	0.5338172346431458	0.5069582660078142	0.19404784318644308
GNAS	1.0580276284417043	0.25937243327865933	0.19402077451138053
ANO10	0.42191169598734435	0.637117033409342	0.19380626131679168
ITSN2	1.5033756814921835	-0.1865774381746558	0.19363245758440645
CCND1	0.22507300512392367	1.1834107174448922	0.19360605481005924
RNPC3	0.45059060360403236	-0.6353348901400396	0.1935366434080258
ACVR1B	0.22836119733476512	1.1648843107297713	0.193390994846991
CREM	0.23599927036495794	-1.0724867226540271	0.19333665343175632
NRIP1	0.35336866233146136	-0.8189332851034287	0.19315315341743244
SETD5	1.2187633170503727	-0.1763148522855731	0.19287358312603667
NMT1	0.43012251273033175	-0.6644553270794191	0.19286623721120832
TMLHE	0.3154976487174879	-0.9227551684583424	0.19272484128524814
EZH1	0.22524244573642474	-1.3455936031629776	0.19261610004261173
MAP2K6	0.21862305732612558	-1.3935709710528792	0.1925991595894648
NLK	0.6210912505946475	-0.21074071251693588	0.19246460122421505
MYO5A	0.6715172785550768	-0.3089327679531801	0.19211381688088228
KAT6B	0.39721327150333907	-0.7186011383596841	0.1919459052058347
BCL2L1	0.3650672005896421	0.29845662538126744	0.19185998532957815
TRPS1	0.9539948629173857	0.2839325662012455	0.19184017388260072
NME4	0.10572372289002926	2.741629511318067	0.1918236587980293
USP31	0.1451262908164834	1.8567189672407038	0.19177583193178308
KIAA1468	0.6929070049748798	-0.4037834844846555	0.1917657242629576
SNX27	0.6132137342727602	-0.4534207949225893	0.19163543487271917
UTRN	1.0296299972973317	0.26313403840240046	0.19162238727477732
WAC	1.0457225356360211	-0.2020087754401741	0.1915651357697568
DENND1A	1.0402320209698144	0.26022730511852055	0.19142167466160379
C19orf43	0.19076639732869294	1.3831235580433516	0.19134352210466782
LARS	0.2481218086839243	1.059868138309997	0.1912920277217502
SFPQ	0.4417206537301282	-0.6404266067134138	0.1912368837513292
SEC24D	0.4487862943152524	-0.6297146533359467	0.1911762772138004
MED13	0.6873406676230358	-0.3891327905519901	0.19117000101127102
GBE1	0.5302698728095676	-0.5297159407780828	0.19113947825819694
FBXO42	0.5476167032305878	-0.5116201869489279	0.19111739684852466
PPIG	0.8027537318054456	-0.3464578580132217	0.19093783444404616
CMTM7	0.6504840752155563	0.40650769022992933	0.19092007390043172
NUDT3	0.7426584360809473	0.3431955452442218	0.19079656036482917
DNAJB6	0.5161624287806371	0.5151360506843632	0.19079181369167006
ERLEC1	0.17828870807960592	1.4786426864872035	0.1907454048701336
RMDN1	0.2570353499882931	1.0201639978076453	0.19072562366939133
ATP8A1	0.3430099680292915	-0.8328722822517034	0.19055303445116126
MILR1	0.4511109518692915	-0.6223691503799114	0.19023325019385698
MRPL1	0.32929346404675736	-0.8678788970555806	0.1901152055654992
ITGAM	0.7629115255874549	0.08160773215808345	0.1901030464093504
EPS15L1	0.5352357865212233	-0.5216541688207744	0.19009675689498595
ATF6B	0.3029819526149841	-0.9488291996140797	0.18998139098004618
LDAH	0.23353536415059253	-1.26808	0.18988459648310643
PECAM1	0.4104211164625519	-0.6860910518641442	0.18982560634595205
ZNF518A	0.5435127439202393	0.48727955249194216	0.18980049191049242
TYMP	0.45528303655954516	0.5171951045179403	0.18976736858515325
EIF4G2	0.2188725680701504	1.1912104564613495	0.18967831049844988
CREG1	0.46446625041478534	0.5676928447167936	0.1896713201323351
PTPN12	0.4882288149928006	-0.5719657347574447	0.18959805093391524
CHD1	0.9672346989365315	0.27502505208630046	0.18956405618615918
ADGRG1	1.304030540617531	0.1493268217769567	0.1894762696756302
DDX60L	0.43134922512965973	-0.6491154689342207	0.1892218786521485
PAXBP1	0.23609054534754567	1.10122	0.18921811852132955
CEP63	0.3443115910048035	-0.8229016147474294	0.18917033918018133
MACF1	1.6028436438310003	-0.11839498507283598	0.18904570352289804
PPP1R10	0.23818535581948996	1.0901908969674365	0.18899234718599509
METTL21A	0.40441990335829786	0.6472955007162083	0.18892660805547096
CALR	0.3469038405650519	0.7519633255939178	0.18890881355478212
TAF1	0.3291158905984183	-0.8621570250485951	0.18888244985569974
DDX39A	0.12562747729454013	2.1493004566962273	0.18876310026876011
GMDS	0.696579	0.38004197674377405	0.18864481113276632
HNRNPA3	0.5628708372947122	0.4633314675561254	0.18862411363324683
CDC123	0.28793462925694446	-0.9944099046860714	0.1885287663064864
CHD1L	0.560915947440503	-0.49277473157111157	0.18850667628926218
GLTSCR1L	0.8239754555203526	-0.33276012110044606	0.18837266278024375
TOM1L2	0.31982321910943934	-0.8861332600782826	0.18831284452615582
ZNF33B	0.2934628869536375	-0.9726049498434999	0.18829809380548268
CCR1	0.24456837849496424	1.0573999040038993	0.18823473020451736
OSBPL8	0.5775481626261356	0.4541967270830024	0.18820948204868504
TNPO3	0.429445262811723	0.6076706755443839	0.18806896554228542
VPS36	0.3756031726774421	-0.7442903119142652	0.1877628431961189
CLTC	0.6341567404207786	0.41456372726753515	0.18772274485737037
GAL3ST4	0.3833687202002802	-0.728063709143417	0.18768067892651233
PCBP3	0.23019525906246754	-1.2707697183289035	0.18761122436197564
CACYBP	0.1834171032341348	1.409468128498405	0.18756458302077939
ZNF76	0.2586400850317891	-1.1124085314808325	0.18746099940957525
HN1	0.08877965765221517	3.4645106267160597	0.18740408377125195
NSD1	0.9992916189644627	-0.2722052014726452	0.18731307378613077
VPS26A	0.3063076346050179	0.8413865067362762	0.18711203564905476
MAPRE2	0.40781047365329953	0.004006392816388929	0.18708203170894777
FNBP1L	0.5581590441268183	-0.4908242195094603	0.18688538168266194
TTC37	0.5592615482011113	0.46642755800840213	0.18679929481881322
UBA2	0.3246751647217461	0.7932475747816256	0.18678245462362353
SSR1	0.40026673179141964	0.1921312150827297	0.18673168828088846
PRAM1	0.7560653118479559	-0.2409990929104804	0.18670013088107423
DNMT3A	0.6433749302342581	-0.42394775823457226	0.18667993673021235
NAGA	0.1415706447813812	1.847562265717607	0.18660434475339568
MIS18BP1	1.077736079312869	-0.2511125917445653	0.18656587921321588
TACC1	0.7560542892804114	-0.3173027797830154	0.18653205410449372
LCOR	0.804652790392327	-0.02895096057102164	0.18643175862632377
XAF1	0.6821309294437908	-0.39881434068779975	0.18640814555499735
RPRD1B	0.14051898928985612	1.8592141034218743	0.18628957047119615
DNTTIP1	0.1967858114414996	1.3014074593456064	0.18625690323216965
RAB11A	1.1597481047362774	-0.23276463004525316	0.1861457650743928
WDFY2	1.429935935103765	-0.1884683165816739	0.18608046134237188
RFWD3	0.19623253288437847	1.3035646888715648	0.1860459185506737
PLXND1	0.3050847105405659	0.8397354218698095	0.18602793131428486
UBE2J1	0.3733784233742853	0.688147070317363	0.18578386303227773
SUN2	0.15559800157508916	1.6570248789612143	0.1856879895741943
TET3	0.5908706331037897	-0.45926526529787576	0.18543595004571856
CLDN11	0.09887485257618758	2.8540161961253974	0.18516386259411768
OXSR1	0.293794184193889	-0.9522591066088212	0.18499759804836005
RP11-106M3.2	0.5743554452304824	-0.43370221001246945	0.1849413189904439
MYL12B	0.1873536416473704	1.357189542418038	0.18483223844941327
PRKX	0.613265445213915	0.4214632088622941	0.1846792403385832
KCNQ1	1.2209735410099858	-0.21883050841359436	0.18433527884796333
AEBP2	0.527984	-0.5110845821900837	0.18408511627695118
ANOS1	0.746961665418175	-0.35898515514752843	0.1840838220249239
CALM3	0.16778797710722065	1.5145853169601113	0.1840578180867824
DAGLB	0.4405953121946408	-0.6162869979339131	0.18399484609020175
METTL25	0.30291997904070045	-0.9149215460749406	0.18386861905941876
AGO4	0.7034917707379436	-0.38021139157059813	0.18383776571985266
IRAK3	1.095036000868651	0.2362169553773028	0.18380035594361047
CAPZB	1.7430669094369007	-0.15254544095503048	0.18378263419292257
RNGTT	0.4935434188306343	0.5184569413058591	0.183772636523786
CNOT6L	0.2795298208679705	-0.9977318216326517	0.18375018839803892
BRWD1	0.8923311170819331	-0.297952937317633	0.18368286666208283
PHB	0.1785292365256483	1.4157106537822879	0.18356683490563053
NCOR1	1.1396293408827969	-0.03355551897595803	0.18348191424145138
CYFIP2	0.1101812814080972	2.4294368308647414	0.18336084724682936
NOP2	0.246031	1.0228602378907534	0.1833339565570331
PREX1	1.5297215487392586	0.13309384219312617	0.18328545211745387
IL10RA	0.4111587975621726	0.6078022863194208	0.18318728340054377
CBFB	0.5300314000656607	-0.5068660090557559	0.183183116845535
CRTAP	0.15944746119351036	1.5895313116924716	0.18316401492769022
SERINC3	0.10386707672808893	2.6188215356117786	0.18308382548772514
SPAST	0.260882421457093	-1.072084683803863	0.18308137561785454
WRNIP1	0.14541720753402018	1.7538885947708598	0.18307032954621874
CECR2	0.24525531269976267	-1.148120416048658	0.18301562487619347
SMC5	0.5684448886336894	-0.46046649658369754	0.18299121375691021
SS18	0.21813181573635423	1.150720091758946	0.18294639352884434
SMAD5	0.26460726841783255	0.9494941774667055	0.1829045409227999
RCC2	0.36219384019525636	-0.7515351327483666	0.18286042599881358
MPC2	0.19521911717996068	1.2852587206939672	0.18270112469851307
USP32	1.010379692708399	-0.26230289019654357	0.18260936532753025
FUBP3	0.31802073989239255	0.105075809064868	0.1825603355788772
PSMD5	0.20091400548063326	-1.4393472379499344	0.18235098342233722
DYRK1A	0.7831351403495167	-0.3386941000149557	0.18228717979217812
EFCAB11	0.14065275059849502	-2.3013863774143455	0.18216413119167812
SLC29A3	0.17524663585558345	-1.7005087808806112	0.18216212144402866
CLEC2D	0.49565352960866144	-0.5393200886055094	0.1819797857135188
FAF1	1.3448845161316125	-0.19596794821046512	0.18196803737725337
CHD7	1.046714526573204	-0.25209357700582935	0.1818808178502064
IST1	0.32821845027294533	0.7284362728739854	0.18186939991359022
NT5C2	0.7854398022279475	0.32574567960926903	0.1818073003809369
TPRG1	0.1895123280088276	1.316759112120484	0.18168118276963735
DUSP23	0.10656739570203805	2.5029457243498743	0.18165791026063605
CDC40	0.28358633899550034	-0.9694408025532083	0.18164418112013164
ATP6V1F	0.19991382631463603	1.246408219393106	0.18157406404783633
ATRN	0.9439697743891736	-0.193347893189324	0.18151989158135784
PIP5K1B	0.5561803005672293	-0.4778487023226047	0.18151362939563193
NEK6	0.5226917588149723	0.48423092288309716	0.18151166504865746
XIAP	0.37850493351467235	-0.7116069829709516	0.18147367374782084
LAMTOR2	0.1793631217389213	1.349268347653018	0.18143366352720527
PPP2R2B	0.225973055473789	1.1004056510847537	0.18130959129773688
HERC2	0.6739555719610786	0.21539276916032532	0.181256020816718
RANBP2	0.515244020940417	0.4897708560838473	0.18103309919120017
ADCK1	0.1903312600737223	-1.5221938260462233	0.18102843530180499
VPS13C	1.3703787339296634	0.18763911749936893	0.1809861563626224
IQCB1	0.5159397541679202	0.46469277164517264	0.1808604370877334
FUT8	0.48202015546010973	0.11207222387557737	0.18073660791087182
MRPL39	0.11194504065499233	2.3341995178196515	0.1807022363926467
AMFR	0.11657400325994904	2.221255549855481	0.18069561308727153
CTSS	0.6615185439763557	0.38300344110893764	0.18069195799991727
NCEH1	0.28727344013014006	-0.9502188445791624	0.18068151810879043
ZDHHC20	0.39490361873297003	-0.6771761069075634	0.18060339391927077
MRPL20	0.11472402998360638	2.261600270264089	0.18050584011496038
PIGU	0.210974621729699	1.1732196760710034	0.18050501305002523
GIMAP8	0.3866000439234836	-0.6919199380869379	0.18048652369313378
USP8	0.3654548709415666	0.06520981557364573	0.18041878393053906
S100Z	0.4159852935427743	-0.6400531210087658	0.18024309007301378
PIK3CA	0.483621613519256	0.5181633002503192	0.18010640870702177
RBMS1	0.6646535529245099	0.37973596251368474	0.17997500828495194
CLSTN1	0.3455536201736021	-0.7758182621590022	0.17997332797121596
MNDA	0.38191652647508295	0.6514647246642579	0.17995946112458847
SETX	0.8609242209671557	-0.20708027412630728	0.1796772093433153
KIAA0368	0.5395684319594475	0.46428583267618967	0.1795039434908449
LPXN	0.4249939377221724	-0.6231528208820702	0.17948575810031675
SNX30	0.25127123830673115	-1.0923810695021876	0.17948014373169136
MBD3	0.1339038164736548	1.874954614926349	0.17936243361235504
PTBP2	0.5938840096506227	0.08599214689801372	0.17936231108424072
PFDN1	0.31300716908563786	0.7885980133364695	0.17922528711668062
ATXN10	0.7910851856466812	0.13726561198629797	0.17921133419651603
JDP2	0.32970554326137935	-0.8119267797568342	0.17916483199979877
XRN2	0.39455281293453975	0.6264615348246332	0.17910525790754359
TATDN1	0.2235919080258385	-1.1815095942059468	0.17909257892609748
COX19	0.2320207544718213	-1.1913901311951702	0.17907553102505186
PACS1	1.1090075381439342	-0.23397322570319753	0.17899917383736078
SH2B3	0.7573681268053585	-0.3099270224734395	0.17872802741420818
COTL1	0.7661319146997694	0.3085099350086627	0.17870862823015649
HSPA1A	1.623401070532176	0.06966505619301333	0.1786333505431151
PPDPF	0.10509893189726262	2.484642118608616	0.178443467744445
GPATCH2L	0.7706989866343497	-0.33669141850351036	0.1783693534711368
IMP3	0.12975518507828782	1.9271879420818543	0.17820807674760233
ZC3H18	0.21929024107252107	1.1136129005037978	0.1782023901626384
CYP20A1	0.3167890795895928	-0.8422206474414896	0.1781974747559437
DDX21	0.37518669818134637	0.4994451493605177	0.17818761306038247
PRPF40A	0.5076994997393621	0.4574026014438681	0.17815022735648195
CD93	0.16091105102838857	1.523913091280362	0.17791831738052044
PREP	0.2729275451088176	0.8952191346717462	0.1778951788689686
NOL7	0.2278340270665961	1.0700045749167055	0.17788169621308647
PLAT	0.16994826998790463	-1.7104802792360492	0.17772232649411476
NLRP1	0.654583240142102	-0.3957732688851195	0.17766718873016019
SLC25A3	0.27030822356505657	0.9023126736471533	0.17761825982618704
SCMH1	0.4099464144400622	-0.638998006686202	0.17741305898783083
PTPN14	0.33138296188997546	-0.7984875765773795	0.1773240804630854
PSMC5	0.10313388661816475	2.5208916246017523	0.17719265256927022
ATG12	0.14356457455212732	1.7111868743331273	0.17708572222063473
DHX36	0.44836676239624396	0.5486682605673747	0.1770750059722234
TMCO4	0.16710231138914974	-1.7356004132412852	0.1768069780008749
ABHD12	0.6098964028155512	-0.4230666772088255	0.17675921102360337
SMG1	0.5987336011495741	-0.4308403360062538	0.17665296025377827
CCDC50	0.409953034037605	-0.07731301559143174	0.17662681157816806
CNPY3	0.6163926215318232	0.3723293820796776	0.1765444357691341
SELL	0.11533155847463282	2.182544055424748	0.17652232215039368
COPS6	0.24854801374069127	0.9736488736502441	0.17647855072035612
CHCHD7	0.2851974984486795	0.8387282801799608	0.17647104420713108
DENND5A	0.6769074178166625	-0.3798238186914809	0.17645767595058942
EP300	0.6595712963895473	-0.3479713549819896	0.17639760915801161
NSUN6	0.2605088902153121	0.9290215286565036	0.17637725034357965
TRIM44	0.8217062850618797	-0.29070292250444496	0.17636061333007894
ZFAND6	0.7583492036135058	-0.33827723559320055	0.17635343251093413
NFXL1	0.12941937874503343	1.9076099663732415	0.17628605907087364
PSMB9	0.26527043641751563	0.9119261587042317	0.17624764831995166
NSMAF	0.4910067256211813	-0.3796383716736766	0.17621527911333296
CTSH	0.38362316197171287	0.6352524515392458	0.1761087380459643
SEMA4C	0.18238898825222746	1.3238356102628641	0.17607063070838258
SLIRP	0.19909114671638856	1.2103013226387658	0.17591420996978024
EPB41	0.9081090798938195	-0.2808469080607425	0.17569192850615278
ZNF131	0.45517107325132955	-0.5648841056391908	0.1756557618318453
BRIX1	0.16759043511458396	1.4391571696887924	0.17553294948798084
DHX57	0.24367176653869566	-1.1013645987807554	0.1754976095255329
FASTKD1	0.3372166676642328	0.7174199015815763	0.1753885085942476
HNRNPL	0.3592486310893927	0.6743407221618399	0.1753561441843403
ZNF236	0.31410128051059627	-0.8289206535868893	0.17532236552784156
LYPLA1	0.30822102669714285	-0.851695798945342	0.1752955136281162
JAK2	0.9578583119912336	-0.18060009392469173	0.17518258285421173
RTN3	0.5912338208498715	0.414430085817332	0.17515708457534954
PTPRG	0.34653293220961756	-0.7512471172055996	0.17510425207201996
SSB	0.30338065992278845	-0.8649051144271575	0.17505150381539455
GATAD2B	0.5822137823865916	0.4127687770884685	0.17504316079172114
ARPC5	0.37107733896573053	0.652103812112587	0.17502715444273256
ZRANB3	0.3462663131304472	-0.6828919157791978	0.17502027642481477
RHOA	0.41479459843417316	0.5849918938826171	0.17500281355848735
HSPA9	0.3991838563022408	0.6072235542088047	0.17498901764715571
USP10	0.38081360906678513	0.6357214141848914	0.17498078805915337
CLYBL	0.37326132263615003	-0.6933567833540581	0.1747533824298387
ERC1	1.014744076117973	0.24339650730472148	0.1746064631521995
ZEB2	2.9942503600433157	-0.08342460030958461	0.174467689129905
NDUFB11	0.1321888829744955	1.8394434572735596	0.174407046712953
MIDN	0.2793442116692601	0.8575641217915977	0.17440419389974265
HYOU1	0.09628369052671289	2.6982605226522693	0.17434302118069311
HS6ST1	0.31357629430864986	-0.8310801673468897	0.1743229822877672
UBAP1L	0.11385565577214245	2.179085130225515	0.1742300163751241
CD33	0.21121648844750793	1.1290825775999025	0.17421340784239991
C16orf70	0.30690892537977793	-0.8495104382730512	0.17416655949563215
SLC27A4	0.20328944731836193	1.1723163999883173	0.1740997477061034
MIOS	0.23516324489858995	1.0140088700904184	0.17407965448436769
LINC00116	0.10948820633453275	2.2804971727569954	0.17401564064226024
MINK1	0.3171925921420595	-0.819237	0.17398221107978074
CEP350	0.9185342536855159	0.26729449152536205	0.1738727025549438
TECPR2	0.24846159651865582	-1.0636259740400527	0.17348741311321186
GALNT2	1.122101384013024	-0.22399075424113238	0.1734670139784033
NBAS	0.48709834381838313	-0.40689396025536734	0.17344425175787137
RASSF4	0.7162178798258815	0.3401833766633597	0.17340256051944566
SCAPER	0.7789778408628538	-0.19697582536192032	0.17339914563998496
NR1D2	0.18499363093181362	-1.4913520828824058	0.17339847373018588
PAICS	0.1458216430043709	1.6409635535327967	0.1732392149675409
PTPRN2	0.22919283662008044	1.0343334922948875	0.17313654056675717
MUM1	0.5011389588635377	-0.5056619437201563	0.1729889177127576
DNAJC17	0.25852326980592094	-1.0143749459738982	0.17291898992384047
MSN	0.8282616207217628	0.05870631440329211	0.1727500110622184
CARS2	0.21210750234449832	-1.263500370515492	0.17265692486352893
RNF13	0.7903732849778268	0.25085866522223177	0.1726401523422939
UBQLN1	0.29541936856932327	-0.8763301500141377	0.1726390481602208
HACD4	0.16256061102387598	-1.7402305358497052	0.1726110382383467
FAM118A	0.30166927942158234	-0.8565829477736465	0.17257880692741726
YIPF4	0.4154897096513575	-0.6118305308453117	0.17255980754856137
NARF	0.21105647601844274	-1.2697917460107142	0.17255182362621738
KIF13A	0.29822267383012174	0.7956017016359371	0.17252456277126682
ZSWIM8	0.19293681908557359	-1.4076179191860487	0.17234779062538397
CROCC	0.25517446677257505	-1.0235017824700716	0.17211113535547648
DNAJC2	0.35612023627495476	0.6669453122609517	0.17196759751092439
ZNF562	0.3078106041245831	-0.8344087243408801	0.17184035628903627
EFCAB13	0.16789662961815657	-1.6583756028370347	0.17168009626105105
MARCKS	0.5233579145677315	0.4572010466992796	0.17153415065200175
SHISA5	0.15749693714819488	1.4958112942229587	0.17146411242722764
UBR3	0.6666667305938981	-0.2361694384427294	0.17134736724869226
OS9	0.42252205858736347	0.5622677832784839	0.1712465392139021
DENND5B	0.23322902846510374	-1.123988098331705	0.17124634092217608
SLC39A1	0.15027428749101768	1.5685989111712595	0.17121762816281239
CRLS1	0.18719527575947117	-1.4468472943689779	0.1711981208651012
RNASE2	0.09225837353986936	2.7841358292186906	0.17119790521334516
CCDC85B	0.25994414717712516	0.9021603530692177	0.171161260424069
GTF2F2	0.3873400447686991	-0.6523559538125066	0.17115011496021937
PCOLCE2	0.09414408596725662	2.6993150965982053	0.17108751139543998
HERC3	0.5432643486195435	-0.45996761944790215	0.17099507014545004
HPS4	0.29346154941935576	0.7994947948520638	0.1706820026627391
DUSP16	0.2557976138776409	0.913837102416227	0.17053187413513615
LRRC37A3	0.40016088668213695	-0.6255018756029752	0.17022244598275357
SMIM14	0.43643889720193724	-0.5729311336459105	0.17016133578146614
ADRBK2	1.0129868734087988	-0.1772939213046821	0.16999421522349661
BBIP1	0.17049342042278573	-1.605836260333242	0.169985
PARVG	0.449957982466564	-0.5536805309144096	0.16972193832499913
TMCC1	0.7772401523774467	-0.30607982587862054	0.1696561727410887
KIAA0100	0.2036304842263768	-1.296478606666879	0.16965607916367997
RPS19BP1	0.09285081048296678	2.7207458701038076	0.16963585638846776
ZNF721	0.4199217570504463	-0.5942347764324828	0.16962337411467376
C16orf13	0.14877739244958416	1.5683755249549822	0.16959699867702213
STAG1	1.754918617261411	-0.13970544593621695	0.16958501958518732
SLC25A37	1.5263986731308743	0.14110815705671198	0.16957806615663434
KRIT1	0.3783691928931466	-0.6615664033226557	0.16949543571064257
CREB3L2	0.4297185986729741	-0.5793647313069308	0.1693813291822125
DENND4A	1.2897483280697912	-0.05307540419338569	0.1692260769647731
ERCC6L2	0.31514493963425677	-0.7993176694116417	0.16905020176311786
C11orf80	0.186151	1.2414833906802782	0.16903841197646943
ILF3	0.2543617587275341	0.9105832520938647	0.16901888148776437
ENSA	0.3825204223391623	-0.6521150699759096	0.16901564278920414
GALNT10	0.8448977916411021	0.17583379319393713	0.1690055762539657
EMID1	0.2237686121928922	-1.1572508291933186	0.1687475439564389
UBR1	0.5136452160760491	-0.3868574236070024	0.16874664142399715
TGFBR2	1.4884416678278165	0.13791573017653974	0.1686601325398556
EIF3L	0.21025075001657134	1.0714547902466238	0.16858761305161887
ARHGEF12	0.361521	0.6441257545800505	0.16854110962265612
BCKDHB	0.40196238799398454	-0.6174614517519671	0.16852136055439082
TCP1	0.1478097495257945	1.567448799032464	0.16847463780612792
ESRRA	0.15187394708088572	1.5234164998737671	0.16846133998325033
KIAA2026	1.0069348194719752	-0.24245730220466724	0.1684552991777628
TRA2A	0.9490729239800872	-0.25698668457019036	0.1682216464167125
DHRS7B	0.2379946418699431	0.9671406426535872	0.16817267698122906
PDGFC	0.4981771777281691	-0.48762956142222474	0.16811793058648994
ROCK1	1.14891	0.2058547186005737	0.1680845224216419
CCND2	0.31285001820933933	-0.7998515087098315	0.16795956447078556
ATXN2L	0.19048617014895555	1.1842170359942785	0.16783224442322248
PARVB	0.18850672218126008	1.2163682768042636	0.16780082229949086
TANGO2	0.4673941096911149	-0.01467261879684737	0.16768527767984687
PBX3	0.5755973179614959	0.10875327546906423	0.16760668287510766
PRPF8	0.38568098109373034	-0.6407233410319416	0.16758518536383676
SEMA4D	0.7160231972108552	-0.3400884581363463	0.1675079077430606
CD59	0.25252065699560416	0.908694867421472	0.16750063297464918
PTK2	0.9226906257024279	-0.22681395741270907	0.167464998424239
SMIM4	0.21233227833481935	1.0765109426251407	0.16726126971315325
FRMD4B	1.743569251308287	0.0581873358142518	0.16719819418914744
UBE4B	0.4723370230073188	0.04900047161519128	0.1671874710442866
LNPEP	0.4471997284140603	-0.548236868754316	0.16712787135984017
KDM6A	0.5854609834620386	-0.4161343477514032	0.16710379041668852
MCM5	0.2537961828536193	-0.9947617212527068	0.16697856473991612
CXCL16	0.26267551339107115	0.8713970436550004	0.16696569777638798
NUPL2	0.5145416089335222	0.10676686165552626	0.166900262349074
NDUFS6	0.10960996558685608	2.1563814582292196	0.16689700548812827
MARK2	0.476822604605789	-0.011824649150090082	0.16681757975835182
HERPUD1	0.8064713764359153	0.28137617140109783	0.16662283475092723
RGS1	0.5353199127587054	-0.21295532199090741	0.16660780535064124
SNRPB2	0.2664453542340643	0.8569205165042629	0.16650617414338195
RBFOX1	0.493167993979748	-0.49337327902911154	0.1663306370888819
ARL5A	1.1487250307033636	-0.13941625037387897	0.1661323175956693
RUNX3	0.12320235555527753	1.8760994030743143	0.16610868108937468
VTA1	0.21052293377986012	-1.214398246461542	0.16582634990411343
TANGO6	0.5418146087324509	-0.42334022748034555	0.16567202380137214
UTY	0.25961466311365927	-0.9615771147949872	0.16561122196820072
CTBP2	0.9899878543670549	-0.23273263612608916	0.1655985825883781
SZT2	0.22331341692414353	-1.1334089434068153	0.1654464608921203
TMEM51	0.2899383511897751	0.7833950773404008	0.16533691475113577
BAZ1A	0.6475040873132729	0.3580025459867217	0.16528573305197253
RHBDF2	2.3131624104393818	0.04134843278096067	0.16527515605358134
PCNX	0.4891820358993027	0.4703285170913864	0.1651815775341962
ATP5I	0.230635920061394	0.975032568287974	0.1651708264032001
GFM1	0.1530109656629293	-1.770012101677166	0.16509796212330008
AKR1A1	0.5846178620570922	0.32559997987212325	0.16504795307300169
TRMT10B	0.3983251590363413	-0.6095926418376477	0.16502783748117217
MED12L	0.3738134958964429	-0.6499124418859211	0.16474619134344368
TTC7B	0.3574643028127808	-0.6683101075115652	0.16473832846189396
GTF2I	1.101445319410694	-0.15544614962184272	0.1646994391968922
PIAS2	0.32624527077660953	-0.7486841299328193	0.16462064746804395
PDPK1	0.46730486724211995	-0.5156701670753384	0.16459066191658106
CYSTM1	0.24094056498900382	-1.0198068257507065	0.16449244604155067
NDUFAF5	0.20387339289558368	1.1014668756696002	0.16448145453343754
FLOT1	0.6029015040565872	0.3818765325894292	0.16443036337824662
TANK	0.6732360016487133	-0.35493734380673886	0.16433235404178909
ANAPC5	0.43251875702960846	-0.5265220020861089	0.16416242239491854
GRIN1	0.13777888339826472	1.639113103161739	0.1641346323323605
MTMR8	0.15271514352103072	1.4713525306936213	0.1641010007134044
EED	0.303388402641281	-0.8054872188308141	0.16408718023067384
FAM114A1	0.22641438536544123	0.989731070719586	0.16396370337092317
AHCYL2	0.6116900618177354	0.37541688801577877	0.16394537934800585
SOS2	0.6285366607913775	-0.37940520812292866	0.16385646255127495
LAMP2	0.3576783274721236	0.6314321418351131	0.1638506160442214
LSM7	0.17489134738473724	1.278484475426419	0.16379143698276455
TSN	0.18265427945198087	-1.3637575677609677	0.16376563856755355
HMGB1	0.5546904203599163	0.4112927941215051	0.16325656366357377
AVL9	0.6289202278755662	-0.3776339358442817	0.16321216922043918
TUBA1A	0.3788245512835817	0.5958422001692023	0.1631611280206514
TG	0.28892505499603455	-0.7280066595074242	0.16308188040451854
LAMTOR1	0.17453503444537274	1.2751067944393344	0.16307108111835028
ZNF43	0.15774328043892444	-1.6743162032820225	0.1630490993307543
WASF2	1.2619858155750119	-0.11376657052227727	0.16303448330499035
MAGOH	0.09783708086130623	2.39798	0.16298535194452157
LIPA	0.47932091604567645	0.4732476351383135	0.16292953737534546
SLC15A4	0.1923517963424302	1.1548659039348752	0.16282995250909893
RAD18	0.11175380819483312	2.0434831876358137	0.1628273790135027
TAF3	0.6494761757338587	0.35163537780327425	0.16281000681192054
CAMSAP2	0.6558996705254949	-0.3609453424762896	0.16279825302535128
RPS6KA5	0.44880437964362313	-0.5312024806660247	0.16275213080272416
RAB5A	0.2409687845760222	-1.0223399246988614	0.162728675768491
AMD1	0.5074689015938296	0.24786729921197534	0.1626971005643542
SCG5	0.11189191869678851	2.03846	0.1626908691490523
PTPRE	2.2610726113383794	-0.09740553281863253	0.16263794459237402
SIPA1L1	0.8081955813703535	0.28326784619358925	0.16244112546977238
UGCG	0.2577166254245675	0.8631087467881094	0.16239508253187357
BRAF	0.8572278132270041	0.11157184520600123	0.1623329441176723
HOOK3	0.5662808274455747	0.400692182110117	0.16228219708139283
DPYSL2	0.6486923137339561	0.34894182487379904	0.16221410208333215
MAGT1	0.3241873271159857	-0.741437167384454	0.16215068398054472
CPEB3	0.896042769787598	-0.2622641878187431	0.16212389677893685
UBR5	0.6596022524706645	-0.32505675706928483	0.16208382354218448
EML1	0.34821355824274935	-0.6871378434099585	0.161967977509719
ALOX15B	0.13109547513745262	1.7021952754352112	0.16196553369303077
LIN52	0.26005137298135256	-0.9357923644796464	0.16191293738612364
SRGAP1	1.8525550195104217	-0.046332870861337666	0.16168802337779867
SCLT1	0.5756836996161211	0.3927572016308011	0.16163977006128355
RAB28	0.4392501075937827	-0.5391687195742115	0.16163756093016404
PCM1	1.209511590378704	-0.1834709258953609	0.16154518146063748
CD276	0.19800742581033587	-1.2611091852110425	0.16144111187351276
BIN3	0.14553194969529828	-1.8305326438893712	0.16139866511690545
CCP110	0.14526033023007523	-1.835003524760371	0.16139843819160427
DNAJC10	0.22443984525422347	0.9818049175792172	0.16132765452752962
RCBTB2	0.49665607724405425	-0.4711982509937118	0.1610644427272227
SPOPL	0.5391653778929102	0.4171213744039869	0.1610344714416444
UBN2	0.43245945871382957	-0.5457100113520754	0.16103088306753063
CFAP74	0.16372315470355042	-1.5729076934565436	0.161027927268607
ZNF148	0.8672358434996192	-0.26702529854066753	0.16101325562555208
ST13	0.22292108382517326	0.9863681711538915	0.16100719095831018
LRRC8B	0.20895600464740474	1.0505365976261198	0.1608874966336307
ANKRD36	0.3747927683274084	0.3890071793478003	0.1608690573136263
BCAP29	0.21237628336159609	0.8673265284753233	0.1605542294072963
MKL1	0.8877158752066212	0.08434507961504879	0.1604484449318339
COPG2	0.2976042476539293	-0.8016332133399013	0.1603540796138176
PPM1L	0.3582689437094603	0.618043320578802	0.1603005009221411
ZNF573	0.2055393196172156	-1.1985164114883022	0.16028818399662892
NFRKB	0.15200271915820937	1.179701433203067	0.16024651597182776
MKNK2	0.16697052202839008	1.3074907012912251	0.1600966558660774
N4BP2L2	2.1215237282741803	-0.041710625011880276	0.16002455703529206
LARGE	0.6075507773529505	0.36885278761396867	0.1599844883303319
CRBN	0.18190318246420992	-1.375315335215164	0.15994933314278853
TXLNA	0.10692374022963383	2.102498146770675	0.15994713128029633
RFC1	0.21915383092164473	-1.1118797585184035	0.15984003533845903
EPS8	1.1949676500629591	-0.19339061336077057	0.15973182117843204
GPSM3	0.2127845857218581	1.023851710785355	0.15967745419754226
PPP1R2	0.2486799294157126	-0.9650296707045256	0.1594244128145982
PHF3	0.45018387208444954	-0.5176023661552256	0.15925421388905606
CCDC14	0.2459021452242945	0.885559202897497	0.1591976809305715
ADAM10	1.1065455565777333	-0.20767206056347146	0.15879200658819412
MANF	0.17927490294724832	1.206409928698449	0.15875768972262524
SAP130	0.23245682520588098	-1.0333871661762364	0.15869780998839556
CAPS2	0.2120450283995884	-1.1434949441098685	0.1586554264982768
TMEM63A	0.2146201744448963	-1.1278503766432497	0.15861137855737056
MSL1	0.27791757776721676	0.5309366800373367	0.15854716585356854
RPS21	0.15995359895276978	1.3509654183339224	0.1584947606687479
DCP2	0.4109763342184567	-0.5617140034468878	0.15845296135561215
EIF3E	0.2920969521850572	0.744766231255989	0.15837974176668515
GMFG	0.37044214313525137	0.4256454889999307	0.15816941214917016
GTDC1	0.7248744138636202	0.3068865927138869	0.15816461811288862
SVBP	0.11872450240217133	1.8430196246547583	0.1581500229173768
DNAJC13	0.578051963471651	0.2816206505572706	0.15796645587350122
STPG2	0.3094634578750878	-0.7564326897891593	0.15789629191310492
DIAPH2	2.9479875161943006	-0.06768196246977984	0.1578892488466487
ANKIB1	0.6984446412173954	-0.3280137245558768	0.15785757120439492
ESYT2	0.23427904418493495	-0.829563253418204	0.1577268407506868
AES	0.19802526461688844	1.0850563145914447	0.15769321316620888
TCF12	2.6767688701262236	-0.08046432537268682	0.15756963482884623
UBE2E1	1.1099877008283492	-0.20536507499624124	0.1575360961834444
RYR2	0.1875835107819448	-1.3021960335546379	0.15748363466392581
TP53BP2	0.1314587565278672	-2.023860376881019	0.15742093141711438
KIAA0355	0.24200318573341867	-0.8963217924663219	0.15742057050926822
CNOT2	0.8419471136774537	0.2637821175185084	0.15741883826141312
UNC13D	0.1579673957878345	1.3578474777696592	0.15738100488785178
NFATC2	1.2751978892316285	-0.16375089265264994	0.15736365251193116
METTL9	0.37100665001665856	-0.6236085354506363	0.15731783042068606
MS4A4A	0.1964686262693583	1.0898753989517471	0.15718146041004183
SLC38A9	0.6793121927922143	-0.33593695509099814	0.15714590382056765
ABI2	0.3521937963076486	0.6157093668960263	0.15706030280065653
ELMSAN1	0.3094154811372994	-0.751840943129736	0.15698907251749278
SMURF2	0.946912795784903	-0.24007689543341038	0.15698202022316562
UBL3	0.4173638270057454	-0.5508787240226751	0.15693674417267617
RHOC	0.09235831509101965	2.445964431094948	0.1569297386686562
PHKB	0.6473652294707346	-0.35059599509211503	0.1568760728500774
GNA12	0.24382327025639178	0.8789740194733484	0.15675061151675068
SLC35E3	0.2899755307302663	-0.8037116159443312	0.15674786230582546
SDCBP	0.3443373106109023	0.6280538429267205	0.1567355989277227
RPS6KA2	0.844755845257349	-0.26872098626574104	0.15664108941585628
WIPF1	1.0892406269945687	-0.20804078404035597	0.156604697908067
PI4KA	0.6628237048271212	0.33146629112902626	0.1565043262342042
VIPAS39	0.15001426629548956	-1.6870425127263973	0.15642008228715099
HNMT	0.261404567076493	-0.8944417773614222	0.15626595540953145
INPP4A	0.6619832540742135	0.3310229490953491	0.15609809793633705
KCNIP4	0.603475074206082	-0.3712634395125949	0.15603133302258235
SPG11	0.7868059575028162	-0.2872712594202624	0.1558951152968791
IGF2R	0.4477845080736305	-0.06551628414170592	0.15589099835942152
DOPEY1	0.33294008653569146	-0.6909805721482156	0.15586944813825632
NANS	0.19000057569898668	1.116617109054235	0.15584046878974406
CHTOP	0.2004497437249395	1.0438373694928869	0.1558308562716389
NUFIP2	0.5091008111919322	0.4268572830064428	0.1557968709898186
KCTD7	0.8260309240265462	-0.27316782286404157	0.15569592625658762
ACIN1	0.8275748739644923	0.2653308976304061	0.15567897686053855
MRFAP1	0.13517442236786986	1.5752213818978573	0.15566978126883457
HUS1	0.1313060251858183	1.6224235655426216	0.15553767417355643
PARP8	1.1912905108947878	-0.14886015261120478	0.15548906790482256
SP140	0.5147605418503635	0.4201999896454355	0.1553775122134704
C7orf73	0.2511325626180136	-0.9276605422558662	0.15534964759744807
LRCH1	1.3746829064205388	-0.16335889550137703	0.15534849403228246
DHX32	0.18875888342366906	-1.2703155321394142	0.1552000392136753
ZNHIT6	0.24240211302973969	0.874943885409289	0.15517038895277907
MED6	0.1267036167247003	-2.0836191273969717	0.155118385303796
CA8	0.264379674031836	-0.8764423525900676	0.15511170546243372
RHOBTB3	0.18220658079224014	1.157991362726267	0.15506512331520617
TPR	0.37151813847065385	0.5767779624192421	0.15496211771466367
GAS2L3	0.0916155019366706	2.4273170738403334	0.15493766911057857
SRRM1	0.4245303332393482	-0.533698742787049	0.15483120433383127
PPIP5K1	0.2346428908029304	-0.9935289146767933	0.15468545930948524
ZCCHC11	0.9618524300812227	-0.08650927231287774	0.15462394542511654
SZRD1	0.12273514557689176	1.7310539457207328	0.15460013725326358
HLA-F	0.15462582521326734	1.3607740156220163	0.15455752036593834
GUCY1A3	0.2885327014201434	-0.7956058268515309	0.15455421302764707
PDZD2	0.41805237419026625	0.3035352737785605	0.15454554070110835
ADPGK	0.5358214127382573	-0.41975147076395813	0.1544594238035178
TRMT10C	0.15504024758874507	1.3539946519776447	0.15423222668313347
ATP6V0E1	0.6131018540830947	0.3489255975923105	0.15418465238613852
SCNM1	0.3704478112908215	-0.6113387190511622	0.15417595439235074
NAAA	0.11048152283254783	1.9346842937086361	0.15412344052874885
COX17	0.1483722416068001	1.2861779744191237	0.15395914244489567
AASDH	0.22489801504307042	0.7197572435155686	0.15372562589069094
MRPS6	0.19189894573184518	1.0825180745781786	0.15369267402190934
PAPOLG	0.38254348488546724	0.4821035103272788	0.15352775735881158
PLEKHM1	0.11527789416057393	1.8363217212839043	0.15344464946139175
NRG3	0.2954560716407368	0.7133765869143136	0.15342864682099927
TMEM168	0.2875846556095874	-0.7920190873967654	0.1534273302711394
TMEM134	0.11335877793608008	1.869925408003241	0.1534104523188211
ELP2	0.31683274239679565	-0.7142562196790789	0.1531933902538766
MTFMT	0.21621521075029512	-1.074297928187208	0.15316625626243927
CYTH4	0.6926089869398466	-0.31312515416256187	0.15314167109510407
ESCO1	0.293114147934712	0.7115585883713202	0.15310008046050488
IRAK2	0.26551257447721544	-0.8596302942858378	0.15304929689735786
ANKFY1	0.4836597632205126	0.4403916715162955	0.1528918955698635
ATP11C	0.4414790706024761	-0.505828939964965	0.15284596511860432
PTPN18	0.4020319003608223	-0.5566714232692904	0.15281723256166757
PLD3	0.4714594617417106	-0.34200028961711193	0.15276333501913153
LRCH4	0.09694815072240588	2.2227378600181598	0.1527557743969348
PRRC2C	0.8637388728506276	0.23086772758336305	0.15268288164478167
LSM10	0.11156483567987843	1.8912821955855663	0.15261753128388333
CAMKK1	0.285806618919617	-0.7923656486498081	0.15257173704199004
FAM120AOS	0.16188931858714253	-1.4874658254610102	0.15253897658755577
EBI3	0.521265735605178	-0.426078782109343	0.1525277231981268
SLC7A5	0.18299282223017976	1.1326158829325763	0.15244134760511627
SESN1	0.6953998387575202	-0.2534117132608466	0.15242127029377833
MAPKAPK2	0.23475132389729245	-0.975935	0.15232826585812892
KLHL5	0.9579764708125925	-0.2299373777443713	0.15219539002132415
PLAGL1	0.6014297770494131	-0.3340163345810247	0.1521850742326047
STAG2	0.5822484528706627	-0.06554377783125796	0.15198828379141444
EPB41L3	1.0166200571004045	0.21168788678292635	0.15198146672540264
CASD1	0.3391447020847507	-0.6596929874984364	0.15197310142899723
SLC43A2	0.3115296049580195	-0.7206994672849844	0.15196779724237824
HACD2	0.17980730494420774	1.1478654793496497	0.15185248518204486
FAM133B	0.4420887460585387	-0.5016565507143492	0.1518452242479802
ARID4A	0.5982352314952482	-0.21048442069241427	0.1518095285693111
PTPN6	0.18979867813378865	1.0852591080317089	0.15173975823415178
PPP2R5C	0.6785788253958007	-0.324419	0.15172776520085351
ZNF333	0.23099037608957174	-0.8056056285831803	0.15172585730678068
UQCRFS1	0.19330842514307287	1.0674211672428728	0.15170540058073018
PIGL	0.2249189191462686	-1.0169575097072778	0.15161747035334103
ANKMY1	0.35097880383012825	0.3808063080594609	0.15161678683394253
FBXO9	0.20962247883502383	-1.0980889872876258	0.151550892142255
ISCU	0.11565167678887499	1.800675053771187	0.15137212695625307
WDR45	0.1358870288610901	1.516767618106655	0.15122772974341414
TM7SF3	0.3822201966909533	0.5473521122361358	0.15115664084583622
METTL15	0.6405470263476708	-0.34254546602566804	0.15115024757004408
ZNF804A	0.2284985186354783	0.9023751616430475	0.15113566241012757
NCKAP5L	0.3255483272792278	-0.01613772599243462	0.15109222361759878
ADAMTS17	0.15838945614970665	-1.5081699989494761	0.15106605128634465
PLXNC1	0.2718703595602566	0.666552	0.15099981954533487
DUT	0.25431409565669044	-0.8866981407399143	0.15099701237900878
CDK13	0.9681989984575136	0.2206608461889063	0.15099654695302012
WDSUB1	0.3019261983977195	-0.7392692279439836	0.15094052990475884
SERPINF1	0.09357745647622953	2.281649536371589	0.15090140495478405
XRCC5	0.7782003392179268	-0.2808683352398008	0.15084350419107292
SFT2D1	0.13623134079799373	1.4542166704099873	0.15081122628459806
NSUN4	0.12202837022512934	-2.1019544009221542	0.15068252582562208
CPSF2	0.13796859399272668	1.4870832016856814	0.15067387137588137
LY96	0.5010031101595636	0.41914288162731134	0.15057536498081497
MRPL42	0.12478957848327835	-2.035405692305983	0.15057524425597774
CLEC7A	0.6655125672580616	0.31768998657373754	0.15054813129416245
SYNRG	0.46082375476841786	-0.2904668364619452	0.15048727137056095
FNBP1	0.9284473599290972	0.2061133531708535	0.15035176330881253
PAK1	0.6246695198970342	-0.3493506518595832	0.15034114359871328
SF3B5	0.1236489188614207	1.662697919384107	0.15031184623442323
CARD8	0.5952968993465371	-0.36678299109565676	0.15030748883666276
PSMB3	0.1439475889441541	1.4188723838875898	0.1502020685607604
LRIG1	0.12200248007560133	-2.089689635963217	0.1500725485853998
CDKAL1	1.4159582065894467	0.02075125751421073	0.1499715063487162
DZIP3	0.17411501604808363	-1.3359999839030208	0.14987341835658413
TRAP1	0.2162164017058127	-1.0477874034312884	0.14987045627930626
CIRBP	0.32830267948061637	0.3920347286045926	0.14985338963362882
ZFP36	0.42135733779118434	0.4869159373239361	0.1498301544892814
BAX	0.272377979792088	0.7534128757683917	0.14974838727800996
PLSCR1	0.3126558295633118	0.6523709238868438	0.1496834035972063
ATR	0.7480423520298211	-0.26367364553574674	0.14964817454217277
C5orf22	0.10065746094239685	-2.799023149763107	0.14947387942482637
FAM200A	0.16088161640916887	-1.4603664567130454	0.14945484354248673
DTWD2	0.15039760153004417	1.3497085216789666	0.14945414501283077
PTAR1	0.2582370997879512	0.7898631356563378	0.14907099899381612
EEPD1	0.27838385945750443	-0.7941332218188838	0.14904702562296418
CBX5	0.2402727730646733	0.8466451226591512	0.14896120298684956
PLCB1	0.14237189313689294	1.4213682167873412	0.14890412967651243
CCDC88A	1.3315804914894431	0.1589889513418361	0.1488850613452108
SIGLEC9	0.2728999572745714	0.7475740746512254	0.14887073509006024
TRMU	0.11858925178266029	-2.148073051972539	0.14885352474204555
WDR59	0.33043214088104655	-0.046008717257587324	0.14883847856633706
ZEB1	0.5407890924945211	-0.40006975601678346	0.14879326333825593
CFLAR	0.8284878482336907	-0.260048	0.14879133369509173
RANBP9	0.6436917685980759	0.32434339077329205	0.1487607759121793
AC069368.3	0.15641708193156223	1.2883511669002978	0.14849018364089514
YARS	0.26023826390695265	0.7808133446769574	0.1484787967142808
MSRA	0.689162003767982	-0.2677858685532238	0.1484554249843634
SLC12A9	0.3528949681372067	0.31862102011954024	0.14829952377023659
DNAJA1	0.3027862871662752	0.235298848458257	0.14824589119111126
HIST2H2BF	0.7716972251675428	0.26827343575407253	0.14823998095613866
GNAI3	0.4149127297925844	-0.48911166117876065	0.1482190442870907
EIF4EBP1	0.19143164806783247	1.0519780916043895	0.1482068065371753
IFT27	0.09932985836282052	-2.8183021433815765	0.1482001225359934
GABRB2	0.07620855321017064	2.9012028807424697	0.14811735370090265
PPCDC	0.23518546539252744	-0.8057440503165286	0.14810971083911387
RBM25	0.9434679988658657	-0.21123212394196547	0.14804052322706723
SNX5	0.15867337396950906	1.2649488630668202	0.14794036788061646
NPAS3	0.6506456878369578	-0.3277152310340981	0.14788035400193283
GRINA	0.1773384060824089	1.126949487522019	0.14784972268701768
DYNLT1	0.2689752994556353	0.7492617655927508	0.14782097079477008
MRPL51	0.12085222812102933	1.6707265854861182	0.1477873239678924
C7orf60	0.35877669260274325	-0.5411394047952586	0.14777760069651458
AKAP7	0.24577897715972596	-0.8972957436874619	0.14769174863750337
CCSER2	0.6889854640902908	-0.31075841813727934	0.14768487140607206
GSTO1	0.13975129870444253	-1.703542270285302	0.1475575459260106
TNIK	0.3923715865773858	0.37993342485228393	0.1474157271659247
PBRM1	1.0307123052261318	-0.20670430774169263	0.14732691400568926
FCGR2A	0.6115530183270231	0.3193503597688453	0.1472622144283821
CREBBP	0.750296097794744	-0.2843191933590872	0.14725458252193233
CNP	0.09148418951693091	2.2689542710083717	0.14723236556285407
CYB5R3	0.09958147845484487	2.0538103076448992	0.14714084469970878
VPS4B	0.17593914508045172	-1.2908807540550653	0.14713726500044583
IFNGR2	1.0001766238492005	-0.21044596761348602	0.14705187066879372
GLRX	0.2119205000430707	0.9443504791295282	0.14703006279449837
MAML1	0.2619050254852193	-0.8344624230238896	0.14702778913596243
ERO1A	0.1881038207335725	1.0606406717011863	0.1469163900817647
AZIN1	0.19564427763430814	1.0203076367276618	0.14689809514205382
USP24	0.8209776642526492	-0.25903352431930976	0.1468936063088433
RSF1	0.8794092679028803	-0.1437401618514313	0.14682300144908986
MAP3K2	0.8458526151137805	-0.2512225389739547	0.14680851808022244
C1orf112	0.21925947522458933	0.911971517546411	0.14679532323674382
SERPINB9	0.9018412516965294	0.119798371205608	0.14672256072107992
RSRC2	0.2716970029452888	-0.8004973220552165	0.14668081207874953
VDAC2	0.17129484151115312	1.1613643572698777	0.14666776112615676
MB21D2	0.19004511996003098	-1.1761671933223976	0.14655365330457992
WBP1L	0.33827678304396525	0.37672887136632394	0.14653146741638584
PARD3B	0.5502226411834364	-0.3869339884348676	0.1465257745398684
CRY2	0.16611967152336715	-1.371880033519526	0.146496371586469
CDC42	0.5031870863838533	0.22268814772418066	0.14646621516937575
ZNF362	0.26970276852609565	-0.804743529109614	0.14632613085589202
ATF2	0.2810929563960968	0.7136179649435236	0.14626338844365716
CHST15	0.6894914981167177	-0.19739818439486304	0.1462409661876281
ASXL2	0.5606762714280177	0.3463572382060563	0.1462257216147768
NAA20	0.44504383148496757	0.4564944147133473	0.14611978902275938
RORA	0.34082254340619733	0.5913352137971721	0.14609892734891883
MAPK14	0.37619348346579184	0.5371747181423223	0.14605598038452425
DDT	0.08837451318679626	2.339259540952358	0.14600816744115203
ATOX1	0.17798507839969002	1.112135575753436	0.14591461372873404
C6orf48	0.22547818025055757	0.8812697310933715	0.1457947022049318
CAPN15	0.11128882215384144	1.795895668479171	0.14578667324765526
TMEM30A	0.22178746753147882	0.8952540305879187	0.14574561971514421
PSMB8	0.07670745458120944	2.7993727868339247	0.1456711450362491
HIATL2	0.6644379855551555	-0.3073605017386943	0.1456694742328937
STRN	0.3333600027144283	-0.6417461553367942	0.14564312240368782
CNOT10	0.2717547766728519	-0.7941946221198046	0.14563118851750645
KMT2A	0.5980114453551696	-0.04050473939983174	0.1456274977538159
TSHZ3	0.16341371314195274	1.2078966258302795	0.14562348460555272
MAP7D3	0.08248550901617871	2.5389280278342405	0.14557465210699205
GMPR2	0.09217744438260499	2.21521	0.1455639252733207
ARRB1	0.8513767858991911	-0.24732538420967895	0.14550321745448172
GNA13	0.34522548590075425	0.5812826331947928	0.14541238678077817
NEDD9	0.4605113221890903	-0.3035380386738837	0.14538972075936907
ZNF83	0.42784484121932403	0.4503559079815466	0.14531737773506975
SLC38A10	0.5091885604294795	0.39654291249766815	0.14520946704367482
TRAPPC11	0.28615262829119925	-0.7480833024451853	0.14520136664005262
GPR65	0.11778167087783281	1.6818971384517203	0.14516062413257952
PITPNC1	0.4066934986896009	0.4549738172711018	0.1451551386561093
RFWD2	1.0623571992647858	-0.1759450180400678	0.14509356133048348
U2SURP	0.5104108501075828	-0.400170522359094	0.1448566737151777
ATF5	0.11023473393343489	1.7988286357615209	0.14472020819863507
UBR4	0.27528671931883497	0.622787	0.14467688931479028
RFC3	0.22302813925795845	-0.973041831019792	0.1446510407691956
VDAC3	0.1901712905726243	-1.1358514466221192	0.14459934759713075
FAM13B	0.9497402150929231	-0.22015328374945844	0.14457468879659244
GOLGA5	0.1572120329875587	1.2390429568070693	0.14453231035441758
SLC17A9	0.156658928523547	1.2495549177771537	0.14450130477584922
RABEPK	0.1358237199935631	-1.7171446162213069	0.14443560461554766
BCAP31	0.16247180330667454	1.2034949284706187	0.14433282779653378
MRC2	0.3369833241006424	-0.6282775460462455	0.14427785735905685
SRSF5	0.6447335652350846	-0.26876053251688825	0.14424600465314566
MORF4L1	0.41438281266460897	-0.0919464824345594	0.14421742193897397
TTPAL	0.09377302723377452	2.1438418795565743	0.14414278870504035
UHRF1BP1	0.2706186099842999	0.6911288696272347	0.14409643321062277
SPOCK1	0.12391399029177572	1.5808347531537104	0.1440503953837572
ATP9B	0.8037533660080614	-0.22295931827668727	0.14401039414628108
HSD17B11	0.3607639122682434	-0.584398291442869	0.1439933745409857
DOCK11	1.0591599666102574	0.1889973400952305	0.14398309000240664
SLC35F1	0.16105155595268728	1.1170857921990276	0.14397996182048114
BTBD7	0.9038090441186625	0.22514554138007128	0.1439451641603163
GNB4	0.9280385584475308	-0.1310677968390604	0.14390825371314583
SGPL1	0.3143896132045397	0.6298414453574854	0.14389716387957693
PGGT1B	0.324396359005006	-0.18016472249376325	0.14371835254911952
APTX	0.23898220799383102	-0.8965978410827743	0.14366662207854086
ITSN1	0.4601240131984322	-0.25342006236720377	0.14358441102698424
ATG16L2	0.6839273826022362	0.29491202474847117	0.14347853313617198
IMPACT	0.09522066933207465	-2.8499721162309632	0.14343972558463514
PDZD8	0.16993688526074363	1.1426443141408091	0.1433307745025037
HNRNPAB	0.10196871481635376	1.9362674262190673	0.1433300414018538
MAPKBP1	0.1908824257173695	-1.14159	0.14332968507399274
ARL17B	0.3904186716873653	-0.5362286194240401	0.14332046593565587
MLKL	0.16515203635429504	1.1753242952921807	0.14331845528543424
L3MBTL3	0.10874420132619325	1.803679958813538	0.14325331402684935
HACE1	0.2600950625569325	-0.8163221658561539	0.1431549039642901
ZNF26	0.2192930635224972	-0.9788294673692741	0.1430821246606565
SREBF1	0.2467585195262243	0.7916920654755722	0.1430189571858341
NDE1	0.2078421133710196	-1.036872672170026	0.1430073998644042
PJA2	0.5053642786979718	0.3946495249991607	0.1429231258023362
EAF2	0.2650121439681073	-0.7989341769206507	0.14292227116858663
DPY19L3	0.16817901425141804	-1.31141	0.14284545310561342
UBQLN4	0.09281033348222727	2.1444361811631443	0.14283647005550437
TBC1D8	0.3939775627645298	0.49919853436012007	0.14283438845050037
BTBD1	0.35370013423861524	-0.5292422745721614	0.1427842842847603
RASSF7	0.0910516487069663	2.1873865231999847	0.14256903672952276
TLE3	0.2951670819367531	0.6002044250558836	0.14247198425588545
SDAD1	0.2082326758548195	0.9295005416112627	0.1423638747153935
ANGEL1	0.2607014350897193	-0.8083225011519155	0.1421924168620597
EPM2A	0.11963593133462573	1.6154410486104744	0.14215016349812495
NCOA5	0.25825388897169965	0.7512557456311296	0.14208833038682192
S100A8	0.08357755388508636	2.4122462287877484	0.14204233607742167
PGLS	0.1952752705734197	0.9871647937600292	0.14200841506561124
IPCEF1	0.2202960995640008	-0.9649431151751752	0.14189933112191258
SON	1.5527626732765918	-0.08660962050072986	0.14187670511730902
SEC61B	0.24172563085566945	0.8005543137590344	0.14184818559340134
LCMT1	0.1941956842872634	-1.1065905780772731	0.1418468970725018
SSBP1	0.19862397781462132	0.9694756035902772	0.14180704699789629
RBAK-RBAKDN	0.25922206520801255	-0.8107167861848421	0.14179780311041895
SLCO2B1	2.6721803883205797	-0.06828071625055684	0.14174519498793853
TTC17	1.2501556970771655	-0.15253283055090103	0.14165983607896748
CDK19	0.719146555330948	-0.011269913572841486	0.14162428401462274
HSD17B7	0.19736905839641064	0.9732856812010814	0.14149362650405406
ABI1	0.7330152640118124	0.04982824497341928	0.14145560613092067
USP46	0.19623269756985728	-1.0902473875115586	0.14143196777215095
POLR2A	0.21359149316673973	0.900413834571174	0.14138706605696805
ARHGEF7	0.5227542962023739	0.3777858749841086	0.14138559585277188
IL15	0.12666128654923547	1.513215011223604	0.14136549474486826
YY1AP1	0.289955833010208	-0.2847555768987292	0.14126480323392487
PPP3CC	0.513655193200058	-0.3994829055231026	0.14126228918316003
STK32C	0.07870110207223616	2.580872126496339	0.14120720419508545
EXOC2	0.38998329078160393	-0.5284398941400359	0.14118332794405483
UBA3	0.5600276577364803	-0.34269835957706746	0.1411751191808181
NUDC	0.2959722304509525	0.6551085033708791	0.14116918821531066
OGFR	0.1794693603484381	1.0655762374643318	0.14114338513651808
SUMF1	1.2705456979539456	-0.06003025564153724	0.14113164276718226
FBXO11	1.3644691707195218	-0.14935371724201288	0.14110535104217398
BIN1	1.3527826268997762	0.00873819850960601	0.14105281822668525
MAGI3	0.3292200422545294	0.5902938614279536	0.1410178484467508
PUM3	0.5662437902188749	-0.3514578250611423	0.14100681524617184
MLXIPL	0.6049843718790081	0.25288324930756967	0.14100586757052966
SNRK	0.23549585780926333	-0.8909541422029493	0.1408525423294484
FBXL4	0.41600334034815173	-0.4119982595117762	0.14078085254815356
CHD6	0.45547460837165016	0.05005446795615953	0.14070689798457436
ADIPOR2	0.33129897739287123	0.5853990812579294	0.14070316886076129
ZNF708	0.22733288708430802	0.5295663432675372	0.14068386872698088
WDFY1	0.3541119622554082	-0.5809550327314776	0.140621654911339
KCNK6	0.2836388860813757	0.679904929571952	0.14059689365661251
USP42	0.2786192802906948	-0.7441820868784098	0.14051933641193037
VIMP	0.24209234783023237	0.7103641230572151	0.14048451677491414
SLC25A43	0.16089222838838727	-1.3520424046911597	0.14047341422644116
COLGALT1	0.4182307088817315	0.46625191315594267	0.14046774314743232
CYSLTR1	0.1849036748936954	-1.154050233452651	0.1403980139635836
TRAPPC2	0.08315427193245503	2.386581753190937	0.14030652938138852
SERPINE1	0.24766356948830792	-0.8084666728180553	0.14029435294994635
ZNF254	0.41402799705878046	-0.4936562213105002	0.14024652817661262
WWP1	0.4162625773550573	0.4675547417904371	0.1402152702458475
YWHAZ	0.3695065983415173	0.5247847650012695	0.14020257813906448
SAAL1	0.08948309086460728	2.182048384778379	0.14009166585631005
SERPINI1	0.12795683957656254	-1.7749146450413884	0.14000501190702327
TSEN54	0.1278768733487527	1.4814790635403936	0.13991855167320721
ADAM9	0.5787239628752937	0.33839982880019903	0.13982961873202268
PLPP1	0.5283697303751922	-0.3841322356258933	0.1398215393593204
TMEM181	0.3419088024711534	0.230661342518088	0.1398202224367312
VAMP8	0.29964798506281237	0.6366629844346531	0.13978106478309765
CCDC30	0.21681404950738722	-0.9647719233361515	0.13973182123795008
PDE8A	0.6409550195058518	-0.3158306940145774	0.13972932850635006
ARL15	1.8874883220168326	-0.1067973376271444	0.1396505343832143
C6orf89	0.2720718032704158	-0.028206464690082048	0.13963433009516243
SH3PXD2A	0.2083131066348936	-0.5590807539764113	0.13957227363795283
PHF12	0.1959792317688647	-1.0751926953841449	0.1395656941503292
RYBP	0.2643338257218451	0.7224703422181388	0.13954399126690603
ZC3H14	0.3679739234619085	-0.5537975089277154	0.13949826178571492
SIGLEC10	0.20638067441257588	0.9176154393574586	0.1393888930756833
MRPL34	0.11611925728444324	1.6182892006308172	0.13927601956094335
[truncated: 13,207 more rows]
