# Supplementary material for: Single-cell analysis reveals inflammatory interactions driving macular degeneration
Source: Nat Commun. 2023 May 5;14:2589. doi: 10.1038/s41467-023-37025-7 (PMC10162998; doi:10.1038/s41467-023-37025-7)
Supplement: Supplementary file 3 — Source Data [file 41467_2023_37025_MOESM3_ESM.zip › Source Data/Source_Data Fig 3g and 4h.xlsx]

## Sheet: Figure 4h
	X.	Image.Number	B2M..cells	Area..square.microns..	Area..square.microns...	CellsPerSqMicron	CaseType
1	Healthy (19-307)	1	2	26127.198	26127.2	7.65486e-05	Healthy (19-307)
2	Healthy (19-307)	2	6	25276.584	25276.6	0.000237374	Healthy (19-307)
3	Healthy (19-307)	3	3	19856.135	19856.1	0.000151087	Healthy (19-307)
4	Healthy (19-307)	4	0	18288.004	18288	0	Healthy (19-307)
5	Healthy (19-307)	5	3	19247.612	19247.6	0.000155863	Healthy (19-307)
6	Healthy (19-307)	6	8	21224.417	21224.4	0.000376924	Healthy (19-307)
7	Healthy (19-307)	7	2	23993.773	23993.8	8.3355e-05	Healthy (19-307)
8	Healthy (19-307)	8	6	33221.578	33221.6	0.000180606	Healthy (19-307)
9	Healthy (19-307)	9	7	26345.787	26345.8	0.000265697	Healthy (19-307)
10	Healthy (19-307)	10	3	31348.912	31348.9	9.56971e-05	Healthy (19-307)
11	Dry AMD (20-0619)	1	8	19908.579	19908.6	0.000401837	Dry AMD (20-0619)
12	Dry AMD (20-0619)	2	7	18284.026	18284	0.000382848	Dry AMD (20-0619)
13	Dry AMD (20-0619)	3	5	17584.758	17584.8	0.000284337	Dry AMD (20-0619)
14	Dry AMD (20-0619)	4	8	16073.322	16073.3	0.000497719	Dry AMD (20-0619)
15	Dry AMD (20-0619)	5	4	16440.246	16440.2	0.000243305	Dry AMD (20-0619)
16	Dry AMD (20-0619)	6	6	15992.485	15992.5	0.000375176	Dry AMD (20-0619)
17	Dry AMD (20-0619)	7	3	12576.852	12576.9	0.000238533	Dry AMD (20-0619)
18	Dry AMD (20-0619)	8	5	11900.283	11900.3	0.000420158	Dry AMD (20-0619)

## Sheet: Figure 3g
Image	CaseType	Magnification	Ch2	Ch1	Ch4	Number of Microglia In Image	Number of Microglia with any dots	Dot counts per cell
1	DryAMD	20x	488-IBA1	570-TYROBP	650-APOE	9	1	1
2	DryAMD	20x	488-IBA1	570-TYROBP	650-APOE	9	5	1,3,4,2,1
3	DryAMD	20x	488-IBA1	570-TYROBP	650-APOE	3	1	1
4	DryAMD	20x	488-IBA1	570-TYROBP	650-APOE	7	1	3
5	DryAMD	20x	488-IBA1	570-TYROBP	650-APOE	4	1	1
6	DryAMD	20x	488-IBA1	570-TYROBP	650-APOE	4	1	1
7	DryAMD	20x	488-IBA1	570-TYROBP	650-APOE	9	5	2,1,1,1,1
8	DryAMD	20x	488-IBA1	570-TYROBP	650-APOE	11	4	1,1,1,1
9	DryAMD	20x	488-IBA1	570-TYROBP	650-APOE	5	4	1,1,1,1
10	DryAMD	20x	488-IBA1	570-TYROBP	650-APOE	9	5	1,1,1,1,1
11	DryAMD	20x	488-IBA1	570-TYROBP	650-APOE
12	DryAMD	20x	488-IBA1	570-TYROBP	650-APOE
13	DryAMD	20x	488-IBA1	570-TYROBP	650-APOE	11	6	2,1,1,1,1,1
14	DryAMD	20x	488-IBA1	570-TYROBP	650-APOE	11	3	1,1,1
15	DryAMD	20x	488-IBA1	570-TYROBP	650-APOE
16	DryAMD	20x	488-IBA1	570-TYROBP	650-APOE
17	DryAMD	20x	488-IBA1	570-TYROBP	650-APOE	6	2	1,1
18	DryAMD	20x	488-IBA1	570-TYROBP	650-APOE	7	5	3,2,1,1,1
19	DryAMD	20x	488-IBA1	570-TYROBP	650-APOE
20	DryAMD	20x	488-IBA1	570-TYROBP	650-APOE
21	DryAMD	20x	488-IBA1	570-TYROBP	650-APOE	5		1
22	DryAMD	20x	488-IBA1	570-TYROBP	650-APOE	5	1	3,1,1
23	DryAMD	20x	488-IBA1	570-TYROBP	650-APOE		3
24	DryAMD	20x	488-IBA1	570-TYROBP	650-APOE
25	DryAMD	20x	488-IBA1	570-TYROBP	650-APOE	10	0	0
26	DryAMD	20x	488-IBA1	570-TYROBP	650-APOE	10	2	2,2
27	DryAMD	20x	488-IBA1	570-TYROBP	650-APOE	7	0	0
28	DryAMD	20x	488-IBA1	570-TYROBP	650-APOE	7	2	2,1
29	DryAMD	20x	488-IBA1	570-TYROBP	650-APOE	5	0	0
30	DryAMD	20x	488-IBA1	570-TYROBP	650-APOE	5	1	1
31	DryAMD	20x	488-IBA1	570-TYROBP	650-APOE	6	2	1,1
32	DryAMD	20x	488-IBA1	570-TYROBP	650-APOE	6	1	1
33	DryAMD	20x	488-IBA1	570-TYROBP	650-APOE	6	0	0
34	DryAMD	20x	488-IBA1	570-TYROBP	650-APOE	6	3	2,2,1
35	DryAMD	20x	488-IBA1	570-TYROBP	650-APOE	4	0	0
36	DryAMD	20x	488-IBA1	570-TYROBP	650-APOE	4	2	2,2
37	Healthy	20x	488-IBA1	570-TYROBP	650-APOE	6	0	0
38	Healthy	20x	488-IBA1	570-TYROBP	650-APOE	6	1	1
39	Healthy	20x	488-IBA1	570-TYROBP	650-APOE	5	0	0
40	Healthy	20x	488-IBA1	570-TYROBP	650-APOE	5	2	1,1
41	Healthy	20x	488-IBA1	570-TYROBP	650-APOE	9	1	1
42	Healthy	20x	488-IBA1	570-TYROBP	650-APOE	9	3	3,2,1
43	Healthy	20x	488-IBA1	570-TYROBP	650-APOE	11	0	0
44	Healthy	20x	488-IBA1	570-TYROBP	650-APOE	11	0	0
45	Healthy	20x	488-IBA1	570-TYROBP	650-APOE	12	0	0
46	Healthy	20x	488-IBA1	570-TYROBP	650-APOE	12	2	1,1
47	Healthy	20x	488-IBA1	570-TYROBP	650-APOE	5	0	0
48	Healthy	20x	488-IBA1	570-TYROBP	650-APOE	5	0	0
49	Healthy	20x	488-IBA1	570-TYROBP	650-APOE	11	0	0
50	Healthy	20x	488-IBA1	570-TYROBP	650-APOE	11	0	0
51	Healthy	20x	488-IBA1	570-TYROBP	650-APOE	4	0	0
52	Healthy	20x	488-IBA1	570-TYROBP	650-APOE	4	1	2
53	Healthy	20x	488-IBA1	570-TYROBP	650-APOE	10	0	0
54	Healthy	20x	488-IBA1	570-TYROBP	650-APOE	10	1	2
55	Healthy	20x	488-IBA1	570-TYROBP	650-APOE	5	0	0
56	Healthy	20x	488-IBA1	570-TYROBP	650-APOE	5	0	0
57	Healthy	20x	488-IBA1	570-TYROBP	650-APOE	6	0	0
58	Healthy	20x	488-IBA1	570-TYROBP	650-APOE	6	0	0
59	Healthy	20x	488-IBA1	570-TYROBP	650-APOE	7	0	0
60	Healthy	20x	488-IBA1	570-TYROBP	650-APOE	7	1	1
61	Healthy	20x	488-IBA1	570-TYROBP	650-APOE	6	0	0
62	Healthy	20x	488-IBA1	570-TYROBP	650-APOE	6	1	1
63	Healthy	20x	488-IBA1	570-TYROBP	650-APOE	6	1	1
64	Healthy	20x	488-IBA1	570-TYROBP	650-APOE	6	2	1,1
65	Healthy	20x	488-IBA1	570-TYROBP	650-APOE	7	0	0
66	Healthy	20x	488-IBA1	570-TYROBP	650-APOE	7	1	1
67	Healthy	20x	488-IBA1	570-TYROBP	650-APOE	13	0	0
68	Healthy	20x	488-IBA1	570-TYROBP	650-APOE	13	1	1
69	Healthy	20x	488-IBA1	570-TYROBP	650-APOE	12	0	0
70	Healthy	20x	488-IBA1	570-TYROBP	650-APOE	12	1	1
71	Healthy	20x	488-IBA1	570-TYROBP	650-APOE	10	0	0
72	Healthy	20x	488-IBA1	570-TYROBP	650-APOE	10	1	1
73	Healthy	20x	488-IBA1	570-TYROBP	650-APOE	21	0	0
74	Healthy	20x	488-IBA1	570-TYROBP	650-APOE	21	4	3,1,1,1
75	Healthy	20x	488-IBA1	570-TYROBP	650-APOE	34	2	1,1
76	Healthy	20x	488-IBA1	570-TYROBP	650-APOE	34	1	3
77	Healthy	20x	488-IBA1	570-TYROBP	650-APOE	32	1	1
78	Healthy	20x	488-IBA1	570-TYROBP	650-APOE	32	1	1
