# Supplementary material for: Single-cell analysis reveals inflammatory interactions driving macular degeneration
Source: Nat Commun. 2023 May 5;14:2589. doi: 10.1038/s41467-023-37025-7 (PMC10162998; doi:10.1038/s41467-023-37025-7)
Supplement: Supplementary file 3 — Source Data [file 41467_2023_37025_MOESM3_ESM.zip › Source Data/CATCH-based differential expression analysis between control-enriched and acute active-enriched astrocytes in MS.xlsx]

## Sheet: Sheet 1 - Supplementary Dataset
Source Data 7
	Mean Expression	Log Fold Change	EMD
NRXN1	3.5786315451379984	-0.5025291982514991	1.4035084843813443
SLC1A2	3.6712939585960433	-0.48969889526986027	1.398996605441989
GFAP	1.7270754805597481	1.7422663873656958	1.3685671090353657
HPSE2	1.7965348227018483	-0.7803457318180034	1.1649730511922671
GPC5	3.614311607615361	-0.4148288020274238	1.1473695864849422
ZNF98	1.4714510296761059	-0.8384246517395187	1.0389266979156995
SLC26A3	2.8685725167993796	0.5179852018416365	1.0323089935953047
GRM3	1.5497385802152177	-0.795770867912994	1.029020554233331
RP11-436D23.1	2.339748511640531	-0.5409663228795033	0.997717831658614
SGCD	2.0348597495006615	-0.5984727898883411	0.9727413977865276
ARHGAP24	1.8406094273839293	-0.6430650491543067	0.9551509564651853
LSAMP	4.305474125669452	-0.29624853722420164	0.9496989328577221
RASGEF1B	2.488153653027809	0.31384619050721635	0.9273973137058528
GPM6A	4.002494010750106	-0.308839812485269	0.923213164895005
CACNB2	2.5515411757042554	-0.4279563298657247	0.8390589153982057
PCDH9	4.239073745901784	-0.2633209026230849	0.8248846435937027
CTNNA2	3.903233348667733	-0.27992187957002834	0.8106728060112542
BAI3	3.3386040735458673	-0.32315069455916684	0.8088065405369744
NKAIN3	2.844209128768056	-0.36576743645112086	0.7879191050231662
NHSL1	2.0524006428389714	-0.4897731142857863	0.7839027417506413
TPST1	1.121798236918863	1.3956239198680733	0.7773081222441653
CADM2	3.5582976901901153	-0.290611141538668	0.7693302071229644
CADM1	3.085498754863873	-0.32686609342706663	0.7569109956307462
DNM3	1.8526612470164747	-0.5175259488481775	0.7527211819552999
SLC4A4	2.3169028337457207	-0.42304862692248574	0.752629029280879
COLEC12	1.1047071185856894	1.3260242357348724	0.7399520066424601
LINC00609	1.0400408653179323	1.448467569127298	0.7388175959913224
PLCB1	2.2102689007271485	-0.4273929454243804	0.7262223181086142
PLEKHA5	1.1820630117569226	1.1609297468045379	0.7215929864110093
FAM155A	2.5696488370648654	-0.3694248902906801	0.719843378123495
CD44	0.6654949272544527	3.300814574873999	0.706680428205255
DCLK1	0.8088934677820429	2.0543920243805673	0.7059270657116414
SLC1A3	3.456305452008804	-0.27428301112057146	0.7027090285529725
RORA	3.6795332489739034	-0.2570493397541595	0.698190041754683
AC074363.1	1.9889825799654124	-0.44631760041018537	0.6857000632418506
ANGPTL4	0.7870657263662759	2.045273815615773	0.6855424635948821
MERTK	0.9696503919520042	-0.8361321534315301	0.6848157285764966
LRRC16A	2.256483247266104	-0.39323427197023947	0.6804208406075177
PDE4D	2.3173573922801847	-0.3821987957236775	0.6738465607831262
WIF1	0.769833	-0.9926598392853998	0.6680551834564112
BRINP3	1.384111788622233	-0.6001231598092643	0.6652480878114677
CABLES1	1.409431332207168	-0.590619917453399	0.6652242599871749
CLU	2.8019362696674692	0.37340434579006704	0.6650578571352355
RORB	1.571488319035791	-0.5337030049544671	0.661433551121911
DPP10	2.742509147278404	0.28026176498153943	0.6586716549326239
LPHN3	2.996883114955518	-0.2936588356927196	0.6555454792901845
NPAS3	4.075049624056418	-0.21793715802100522	0.6495110438206759
NTM	3.743624851478717	-0.23599474586717245	0.6489736945398514
RP11-627D16.1	0.6560324979082858	2.6700718570233293	0.6470461151571053
ERBB4	3.585876466927817	-0.2448795096212027	0.6464322344281325
RP11-384F7.2	3.2603207265085565	-0.2670224785250782	0.644350423059292
AQP4	2.1295996603173166	0.4805289878655011	0.634341228876875
ARHGEF3	0.704444060442879	2.1004098531775686	0.622856885636812
PTN	1.3947298659112521	-0.5601150501947414	0.6201765857582466
BCL6	1.0842133157876916	1.0577226790942498	0.6190895167075334
RNF219-AS1	2.719780909620982	-0.30253526768185834	0.6143713634314036
TNC	0.5762336821060179	3.2396552119309328	0.6098089156411711
DNAH7	1.5511282322227258	-0.5002094468203093	0.6074237156192989
LRP1B	3.8040199048348873	-0.21612844132199815	0.6011331301435163
TNIK	2.9497911567354587	-0.27441886134559856	0.6003415401517818
MAOB	0.9697320476357697	1.172012023045023	0.5970855488576122
GABRB1	2.7659261039410654	-0.2881145053284106	0.5930120709109559
LINC00486	0.37630171849999694	-1.0423071910605564	0.5768741034719475
HSP90AA1	1.2371509492465615	0.8134976405256606	0.5765503746736665
NAV1	1.1679733626446769	0.8705152675949781	0.5745636023386824
PRRX1	0.6366294301989516	2.129878244880257	0.5676798294978045
TMEM108	0.9431745887118745	-0.7267233491924247	0.5659947253350925
PLXDC2	1.1246180158259589	0.8945622175375137	0.5653250722215571
VAV3	0.934079716976228	-0.7292062778771757	0.5628058761801568
PRKG1	2.9492861686149663	0.29426645587041506	0.5623234828248712
KAZN	0.687303153942385	1.7731489347629674	0.554955590567568
GABRA2	1.4609586566230683	-0.4840406186487128	0.552346300302575
GPR98	3.46392	-0.21745904948891095	0.5510705872080294
COL5A3	1.5864049020213038	-0.4467464913206701	0.5481849447150643
FUT9	2.496942368893496	-0.2935600425517923	0.5463546649303115
LRRC4C	1.9151900465488945	-0.3747825595176617	0.5457889196070793
APOE	1.1880183710751901	0.7415109525494845	0.5438366009474701
MAGI2	3.3270593239041943	-0.22232535163964542	0.5418168851684005
CRYAB	0.6109510504102001	2.099391658536042	0.5412169435037992
FLRT2	1.7594800503256112	-0.4019327471693415	0.5411842487589558
AHCYL2	2.258897233107364	-0.316634689234538	0.536169661185149
NTRK2	3.041479926178204	-0.23914979131716632	0.5350215307130859
NRG3	3.9790895920954195	-0.18455103038188864	0.5329413659803465
LINGO1	1.8365906047445415	0.159288	0.5328521751028323
ZSWIM6	2.168138270491848	-0.32654236353284954	0.532031297969049
CDH20	3.1624750341286805	-0.22778399587715398	0.5284089102263286
PLCE1	0.6484216542252637	1.7864330043062455	0.5262470124252407
ANGPT1	0.5203346588967815	2.811871420714225	0.525606567328136
NDRG2	1.367516573149879	-0.4907589435604414	0.5247524452544626
GRIA2	1.43249	-0.4701526802353789	0.5240197142704897
MT-ND2	1.3915911574274473	0.6262438737095835	0.5224508143785715
ADCY8	0.9111151262234293	1.0584419761463004	0.5214146679633502
SOX5	2.4968436659689135	-0.28005990570895284	0.5195950238513067
XIST	1.2480199488260664	0.6253343580513978	0.5095853376035259
SHROOM3	1.5181733600947291	-0.4349335343285511	0.5095277352841133
GAPDH	1.0741469379489066	0.828989731632747	0.5087827358596224
VCAN	0.5835702700458132	2.0000093732198296	0.5046221685548574
OSBPL6	1.1201815515779006	-0.564818211826884	0.5038459656278709
MSI2	2.803359109906285	-0.243849988838991	0.5035126788116934
MARCH3	0.748371175899623	1.31736	0.5011917695252524
TOX	1.5261536635032729	-0.42286931747932033	0.4966331966313412
WDR49	0.6090898622180011	1.7965756648695017	0.49640420874389163
MAST4	2.065631831587506	-0.31799578363786324	0.4958981653351101
RP11-444D3.1	1.9354725787063805	-0.3386742872434449	0.4942214708577136
PHLPP1	1.9121864832877447	-0.34048781360122726	0.4933519885952299
SLC35F1	1.6637944073809239	-0.3874486025685349	0.4918592559738479
TRPM3	2.6560782457520054	-0.24796742421315685	0.48567197907175674
ARHGAP5	1.6942494110372885	-0.3763372315165021	0.48522404210468245
KLF12	1.445019556506246	-0.4324240516190129	0.48206573692810173
RERG	0.8906026941166414	-0.6586659432033025	0.4794515034226522
MT-CO2	1.6335547133834432	0.4408124509242992	0.4758993978825199
FAM189A2	1.3653025751673178	0.5730113911839941	0.4752972759194918
AQP4-AS1	1.322748367111152	0.593179412355428	0.4744154874322711
LMO3	1.3562913630257911	-0.45043346521228383	0.47342972213096934
HS3ST5	0.667256004087004	-0.8351561850408304	0.47278160137145964
BCYRN1	1.5897247991673311	0.415375841875163	0.4701274335828233
PTPRG	1.7558636286328955	-0.3513765468639597	0.4683690296019677
SH3RF1	0.840199564263868	-0.6793755146069962	0.46721391767376097
ZBTB20	3.426728200580467	-0.1867803167766372	0.46493350985660065
MT-ATP6	1.3902704284932694	0.5451685922232711	0.4635613251732164
FAM171B	1.4009015613427542	-0.4289102526519338	0.46328464599574676
ESRRG	1.378133004949484	-0.43469711050442994	0.462558954998694
TRPS1	2.6989858123130466	-0.23241272916580039	0.46087234878881067
LINC01088	0.5336683035854455	1.988267234498545	0.46077375304787394
FGFR3	1.3594371393086082	-0.43797398451707087	0.4601072600022593
EGLN3	1.0173307401372593	-0.5650596064310385	0.45805867660622823
SFXN5	1.9023604799144571	-0.3187846911692747	0.45520773580751783
NAV2	2.1806456430938117	0.3226308979275899	0.4532481563178475
MT-ND3	1.5014225653533309	0.48657886328039934	0.4530689569192652
TCF4	2.2941472467788895	-0.2664662460968415	0.45298179028385827
ITGB4	0.7325427591468228	1.1720119579108723	0.4525334600054809
ZFHX4	1.4422570388535483	-0.4085308151022289	0.45212739881838365
CERS6	0.6316436858573233	1.4480757189343978	0.4513871412957962
SNED1	0.6951812638657793	1.2558559068837571	0.4510701103750595
EYA1	0.7268660480593296	-0.7428272378061347	0.4487748626758929
NFIB	2.164333718168044	-0.27858509272676396	0.4481502131402094
MT3	1.5640013327898308	-0.3750222777061629	0.44709249407686424
RFX4	2.174392094620801	0.3180514224776705	0.446036789933517
RAB11A	0.8509688638309384	0.9397872349086407	0.445643005181889
CTNND2	3.6923863152706136	-0.16331120070315938	0.435548278541495
UBC	0.5601335210007451	1.6167003336800854	0.42970801864226643
FMNL2	2.475234546336759	-0.23484399676013226	0.42746950910206283
DPYSL3	0.5194706050147043	1.8024017035936308	0.4253237483937872
HSPA1A	0.5159203580249216	1.8198192548052539	0.4247680275624152
MCC	1.055239195508934	-0.5097205981284375	0.42324980297019216
KCNMB2-AS1	0.8803256015189755	-0.5971847213260055	0.4224984103270286
RNF19A	1.2534795125768134	0.5501460988007574	0.4215782510707835
DENND4A	1.2760998518238718	0.5329435576292227	0.4211114195992736
RHOJ	0.8794785271164556	-0.5921677309732704	0.4180926330043347
MAP1B	0.8382906270554434	0.8813657379627946	0.41779115694867286
MT-RNR2	2.0518892443166608	0.31310051345552276	0.4149691532718293
FBXL7	2.8251595465312427	-0.20012879253797744	0.4122397629696788
SLC38A1	0.3938827183736499	3.037297208148055	0.4114359206502274
PREX2	2.336356414058002	-0.23822141856563347	0.40970598483924364
ADAMTSL3	0.42036119542864686	2.516323559413192	0.40802360986169095
LINC00461	1.892617229124007	-0.28913301711871003	0.40798217382360563
PDE8B	0.6321020180357929	1.2433756399813478	0.4078941458820058
STXBP5	1.8945050179927385	-0.28522672638792246	0.4069336549776867
CELF2	2.570314418388121	-0.21515648660120504	0.4047668799768691
EPHB1	1.1224350224952848	-0.46289641591175495	0.4047245546493069
ST8SIA1	0.7059190229567813	1.0527456392808257	0.40364753776341045
CPEB3	1.3403675308895338	-0.3927599822834404	0.40364062432101344
CTC-498M16.4	1.3244059858598582	-0.39193797657508983	0.4025960212678077
TENM4	0.9130652382128538	0.7553744994808406	0.40198333777351003
DPYSL2	1.73577	0.3617461643330555	0.40114656905027585
PAQR8	0.8911279197490002	-0.5636258035217345	0.4006427353562635
MAPRE2	0.9567435719158052	0.7100296020503309	0.4001977443728416
TAB2	1.3966443837874105	0.4554423755212014	0.39770784751239885
LINC01057	0.7872977995180969	0.8941213274497529	0.3971112683819658
ITPKB	1.6447658273655719	0.37903783340842295	0.3967303900975756
PTGDS	2.5524270580594783	0.2049693205179495	0.39512645219798503
NLGN4X	0.785657606802885	-0.6196379560404888	0.39368859449895843
SMAD1	0.665196370675624	1.1009610525487243	0.39339827825665674
ATP2B4	1.2014417969494569	0.5289493619729121	0.3906749793094373
ARHGEF12	1.4612801057942262	-0.35267804753100823	0.3904566926885711
PDXDC1	0.9042232627209627	0.7365275454707233	0.39001441012553395
MEF2C-AS1	1.4503759232904176	-0.35411994642116407	0.389275037522554
L3MBTL4	0.4308028001163853	2.1478988493632647	0.38860294193280376
ST6GAL1	0.3970198028382851	2.535110236522291	0.38710915943750546
RBMS3	1.891965942474774	-0.2752402918766312	0.38700821722830414
PBX1	1.7614610139087619	-0.29331270099584783	0.38571913444526884
ACOT11	1.2887920144741705	-0.3910316708911831	0.3855033195707544
SERPINE2	1.2894648182694557	-0.39008159796903946	0.38468324211290816
MYO6	1.4724719313194436	-0.3448401350640353	0.38399772241238456
MYO9A	1.411786518280933	0.4323292170095002	0.3837583966400935
FTL	1.1640450517751193	0.5342986186681036	0.3830035246527864
NR3C2	1.2733886738960418	-0.3925048313437197	0.3824938253342921
ETV6	0.7720309423157857	0.8726989647426192	0.38219026290219116
AQP1	0.44030880688434965	1.9909267818776148	0.38191556494606765
PDE7B	1.7890658782043036	-0.28595685305909935	0.3816511113686435
LINC00499	1.5855779720307046	-0.3189644367061201	0.3800323418523397
AKAP6	1.035445414692315	0.6027105348686277	0.37723632706919785
ADAMTS9-AS2	0.6226757903206785	1.1259552957275354	0.3746679278273789
ATP13A4	1.4146038967667476	-0.34934997923341404	0.37421835805914233
SLC7A11	1.6387557436394937	-0.3040756116702387	0.3733527741510972
ADAMTS17	0.7270373718980184	-0.6307888532110156	0.37214481933188037
CNTNAP3B	0.7539324933868966	0.8678924800639264	0.3717315650940317
EFNA5	1.3855674108816924	-0.35329360694332634	0.37106200180547205
MAPK10	2.952035745046462	-0.17342328051533187	0.37090344084698107
SGIP1	1.7639560275345847	-0.2819946646524037	0.37039377242370314
ATP1A2	1.9711877077469935	-0.2532340172516576	0.3690210652226502
MT-ND1	1.1428349817025154	0.5230283615547197	0.36814955306329905
ANK2	3.2063089575498527	-0.1589116151986275	0.36779500703809176
PPP2R2B	3.477754495846079	-0.1458991870942636	0.36506499687183247
MIR99AHG	3.450818746139352	-0.14664126192194368	0.364151286939955
MT-ND4	1.8559939128851435	0.27033190955810427	0.36394721827793675
MPPED2	0.7056512899060584	-0.6338682245074542	0.3633527102152832
TENM2	2.3392814883727886	-0.21157387586405874	0.3627584554008537
CPE	2.455321848950823	-0.20227938796318304	0.362497537180272
OSBPL11	0.7788221642564428	0.8023820811260338	0.3606767131359037
EFEMP1	1.306338971254988	0.43595961585331006	0.36054661563096346
TSHZ2	0.40374076147474514	2.091947542206456	0.35996834814073814
DLC1	1.5896000932438352	-0.2874587516054563	0.3597643237920772
ZNRF3	1.1357350899229435	-0.4113929130020765	0.35942950778300475
SAMD4A	1.6688010444987702	0.33379770738219683	0.3583916389295182
MACROD2	1.8067120841924817	-0.22093103149142973	0.3553256451332395
NCKAP5	1.787147040535353	-0.2678457368511661	0.3552624726336824
ACSS1	1.0698575181968586	-0.42527003254798174	0.3512858288116638
AP000487.6	0.6260991519628768	1.0192607177290318	0.3501283617507377
PPFIA1	0.9511238778700821	0.6037177360669963	0.34730315274788637
FHIT	2.442967787845036	-0.194817195268484	0.3467733513717882
GJA1	1.8475369816946556	-0.25348078293365633	0.3463464383723099
ROBO2	0.7548663980801947	0.7852144275050172	0.34555802549272663
TMEM161B-AS1	2.03719	-0.22847341314867503	0.34472281412749795
LTBP1	0.8134387711171394	0.7186768290323348	0.3442886820789784
GAB2	0.6897783370833991	0.877308520017099	0.3434060453212787
RP11-212P7.3	0.38609491164587006	2.0752548693179316	0.3432195978189735
PIK3C2A	0.9987340616636639	-0.44299251258347644	0.34320766162934613
HSPB1	0.4613389569508364	1.5210591656283545	0.34212244093831773
IMMP2L	1.6454189724514778	0.3218985904650221	0.34179247088880305
CACNA1C	0.8887107220919046	0.6408992269293714	0.3416004049493897
BRINP2	0.5508458628057745	-0.7421255833679054	0.3411997062261479
RNF182	0.514448356348033	-0.785405160955948	0.3407526810039565
ABCC9	0.7120431589339237	0.8327952888050523	0.34013760112394437
SESN3	0.7966151911569029	-0.5351030222936649	0.3383440343986952
AHI1	1.1302237534418846	0.4792191449007146	0.33723670777023546
PDE3B	0.9782706154826838	-0.4411314403836482	0.336428010522238
TMSB4X	0.625853199740818	0.9640894192880779	0.33560510655267084
PFKFB3	0.6707931242475645	0.8816823638191778	0.335391187063223
ARHGEF26-AS1	1.2726301396338713	-0.3472063419493759	0.3346936181871247
ANKRD12	0.8400211181810768	0.6680705864043834	0.33453765018291304
TMSB10	0.5090467903459496	1.26721	0.33407352236019017
OLFM2	0.940124715092245	-0.4559492981893221	0.333668219254368
IFITM3	0.482110226209251	1.365201190257168	0.33309100175634565
CAMK4	0.42026650963379886	-0.9117228342301668	0.3330847112513554
ANKRD28	0.6044001763022877	0.998218196771773	0.3329340641523054
RP11-144F15.1	0.5410728352110359	1.1566018056243006	0.3326938758523793
TJP2	0.48614612855175976	1.3445694561534787	0.3324308318163468
CRB1	1.838093915161309	-0.24494460593129116	0.332325940100888
MMD2	0.912552047203514	-0.465333265456262	0.33134742675153184
MT-CYB	1.2335786292649151	0.4254773518900098	0.3308964867412694
STAT3	0.7062872119735837	0.8111408763961973	0.33036876615136646
RANBP3L	1.7992166303644568	-0.24634520139320074	0.3298353696754778
FGD4	1.3583510037111055	-0.3225093160698223	0.32980094605392934
DDX5	1.0513204904068703	0.5055456494128647	0.3290362123930486
GLUD1	1.410155709984158	-0.31062087096916885	0.32877438728239516
WDFY2	1.0703068115742411	0.4943856447427119	0.3284011980087902
RALGDS	0.616064386911729	0.9479731574834198	0.3262150928454189
CDH2	1.3321898458326595	-0.32491059861779825	0.3260830207286632
KCNN3	1.2880718443780266	0.39761496167231886	0.32512161136925743
RGMA	0.9402652201012515	0.5603811887204703	0.3221676636883919
FKBP5	0.8584251536984678	0.6206736907825319	0.3212725176425668
ACTB	0.8487667912800394	0.6283938507881557	0.32103854635834517
RALGAPA2	1.1509926454431363	-0.36625610087264143	0.32096177369530243
BAALC-AS1	0.4588565552173249	1.3774413279013704	0.31923444257562084
NFIA	3.1952426286692055	-0.13842352385355608	0.3177476638369978
CHL1	1.392184165215387	-0.30026681456590726	0.3176443476622932
SASH1	2.1189012099738203	-0.20407647413863073	0.3159435858733066
TNS3	0.6766633868235982	-0.5806352820741482	0.3156788481778014
POU6F2	0.5232437228292112	-0.7246734846381498	0.31564839775666187
APP	0.669442396641255	0.8155815909748171	0.3147442370880671
DPP6	0.9104627407874742	0.5651707868384916	0.31434748500585885
SPON1	1.5101096182033014	-0.27845198165334184	0.3131493110256904
GALNT15	0.31934473401679253	2.5273017681395973	0.3128264963200423
RP11-179A16.1	1.1558011022406818	0.428974924272842	0.3125380047994989
RP11-597D13.9	0.562291527741307	-0.6755099720284934	0.31244533604037894
PPAP2B	1.6672807162442633	-0.25300987316108753	0.3121466270297083
NFASC	0.41710509657474093	1.5342218030266155	0.3116934332684471
SMARCA2	1.2648192809144327	-0.3264678514477162	0.3113183402985604
ELL2	0.4687499610991837	1.2836703997350791	0.3108752907482314
C8orf34	0.36392324869068027	1.9092721823049934	0.310115382581852
SLC9A9	1.4570437469991149	0.3301027374015041	0.3099980025219649
OSMR	0.37964273965782164	1.7642760812071856	0.30921122605441453
RBMX	1.2091345148127084	0.40284528527915775	0.3088699667816589
MGST1	1.5566710560917778	0.30553781391723983	0.3082545924349257
PRMT2	0.5661260768585508	0.9801281765752138	0.30791341312796483
LDLRAD4	1.1166990351782118	0.4378868060252834	0.30781470705543057
SYNE1	1.9897714251584666	-0.20907096013949353	0.3068647841775307
LAMA2	0.3316897595515862	2.2286379568972268	0.30667762654204467
ALDOA	0.4385353986258627	1.3856859534452226	0.3066041142231837
NCAM2	2.884642791783332	-0.14718602643389128	0.3057480563992826
MT-CO3	1.735111191905298	0.21100033957519992	0.30517661737828006
ZNF708	0.7655994075960788	0.6645586120690552	0.30390697653579135
INO80D	0.4911109097747807	-0.3619713712657769	0.3024524285954551
LRP4	1.7437700390499373	0.26040726245158907	0.3022607378045433
PLEC	0.538523149315493	1.0180071471308156	0.3016461964736329
AC005592.2	0.5441841704928502	-0.6707478773506838	0.30123686467088173
CTD-2282P23.2	0.6248820533283345	0.7227786351562038	0.30106743058104857
PTCHD1	0.6314015603623805	0.8262623523171945	0.3002178514721655
TPT1	0.4698211117508697	1.2068974141990274	0.2994694101394515
MT2P1	0.7595332556060521	0.6583246325414235	0.2991620430240132
GNAQ	2.252840635333872	-0.1823236297254482	0.298511338879834
MAP4	1.227176040210898	0.3810051215947952	0.2980092402375518
DLG2	2.763273979427254	-0.14901047194560832	0.29712062269559336
CLIC4	0.4658601254436721	1.2111135148984102	0.2968006961482109
ZFP36L1	1.070475404655543	0.438038641908445	0.2967664764366229
DNER	0.7107161843152456	0.7042941930530355	0.29636125623195075
CEP85L	1.2414989910363012	-0.3131752380319797	0.29634733621098275
PKM	0.789108	0.6198625748371559	0.2953014124358505
WWOX	3.0955450748816835	-0.1327246333295609	0.29479574591951896
RPL32	0.5215824037740904	1.0286503915731362	0.29460855075499304
SERPINI2	0.3626195460056208	1.7516497628077699	0.2944830347418015
RYR3	3.0183140784241447	-0.1357527880754458	0.29431243760612447
RTN1	0.5564105115833382	0.940361477150163	0.29341734840894335
LINC01158	1.2166527494717756	-0.3200364643414479	0.2932160836477052
MAP7	1.128358359608532	0.40993394512009473	0.293075
ACTG1	0.6227367924148826	0.8149096345647748	0.2929156433250281
ITM2C	0.8373382720807927	0.5730726037923878	0.29284957753512386
PSD3	2.384770584683693	-0.16814864459378634	0.29246937616452406
MAN1C1	0.35557465492065715	1.786881899073369	0.2922561660410523
KCND2	0.6465661256073818	0.7750312979515986	0.2919425237248978
ABCA1	0.8347265461058285	0.572495	0.2916943574939505
CPNE8	0.6003718409807165	0.846326087648462	0.2911801377118857
RMST	0.5414079466943458	-0.6540110160310285	0.29011840882904305
IRS2	0.7799568371176218	0.612602320356702	0.2890181756686085
LINC01515	0.2799655960206368	2.8315051886441234	0.28812619462590017
MAPT	1.074952322590981	0.4234982805359222	0.2874995235230617
ABR	1.2448922867940677	0.35710538780368967	0.2849991887153458
COL21A1	0.4294204273812647	1.2676085938554555	0.2828848240752163
SLC14A1	1.6444782483711267	0.25630334147757644	0.2822441856516611
SPDYE2	0.3058483460597739	2.2074282320275724	0.28218559406133825
CAMK2D	1.0177860477388867	0.43981141392878476	0.2816963668110915
KIAA0319	0.8513806592001206	-0.42590896483557006	0.28067496795116254
DPYD	0.4999954517391855	1.0149982511946458	0.2798384644084563
AUTS2	2.3972895105149337	-0.16091501861146143	0.2788820287922155
MEGF10	0.9892911577504131	-0.36944591976046304	0.27886644588303977
SLCO1C1	1.3614830818566788	-0.2736420394790645	0.2780618015146433
PLP1	0.6305311246961258	0.726726342672859	0.2780340297170683
GPC6	0.5120997805509406	0.9734264901617541	0.2777856226406752
CDH10	0.8785140071103652	-0.40791101488174136	0.2761604824359889
DGKB	0.5931330851402933	0.7876373303632176	0.27543347531361867
PTCHD1-AS	1.8611814301454928	0.22387699900731603	0.2753300887582498
BICC1	0.5137769372288414	-0.6513938221531752	0.27530055331812686
ALCAM	1.33016	-0.275581	0.27381591911855213
FAM184A	1.2071484187383545	-0.3022500914359358	0.27365838616962146
AC004453.8	0.49121514595397475	1.0071457498248957	0.2734243942408946
ATXN2	1.3146328198453008	-0.278704	0.27314254447733916
RPS15	0.4369537553501782	1.1745356309292243	0.27280669622844766
PTMA	0.44796454595769875	1.1340930650176149	0.2726153671838839
KIF1B	2.0972694035994492	-0.1788053941774025	0.27240096969012534
AKAP13	0.8327164124806757	0.5303624055322189	0.27239683581442453
SLC24A3	0.7314288988141648	-0.47476071137127707	0.27232780170697557
RPL31	0.4984223855491604	0.9810916211856081	0.27193101512759477
NBPF19	0.7853993113579067	-0.4425544116492986	0.27111500266133715
MAP2	0.7900860154982373	0.559626	0.27105885433546767
TUBA1A	0.4772969732127062	1.0331346842316729	0.27094127870663176
GRAMD1C	1.2999037651658187	-0.2780132100995705	0.2706625080108248
RHPN1	0.2945494779428476	2.1819109524725273	0.2705619088615121
GLI3	1.2621312315116775	-0.2868913718267306	0.2705315505651421
LMCD1-AS1	1.4956631404274277	-0.11038387166761222	0.2705133231661146
FOS	0.2882565208736977	2.27566	0.27035469000898643
LAMA4	0.35264389629070914	1.5833121409725945	0.2698654444837803
ATP8A1	0.900396928737533	-0.3538982616874854	0.2694167460007166
CHKA	1.025357986994375	-0.34595442158388323	0.269334305974959
NMT1	0.6332432165279723	0.7144073800380101	0.26763178180701647
CD81	0.6252797237229336	0.7246925370881885	0.26744232351377084
IQCA1	1.1165426174206274	0.357143180473477	0.26721256748533184
PITPNC1	3.4196038825727864	-0.10952464124830319	0.26719211924037245
MT1G	0.47581001549712326	1.0180759404279283	0.26717222177507666
GNAS	0.9759501806532634	0.43393162808889485	0.26700202186858923
SPP1	0.2786862573151526	2.376309202177014	0.26693578192918777
PCDH7	1.4239972952476958	-0.2528461322247264	0.26666699315939413
ILDR2	0.20056027482348215	-1.3666931523438546	0.26637655343239014
WWTR1	0.5963939908208591	0.7627991589214205	0.26618288267490475
CP	0.25654567401762596	2.8662184093883805	0.26604536463372813
ADD3	2.028447168492924	-0.18029859929040096	0.2657974856160574
DAAM1	1.485096296381416	0.2733753808327827	0.2652733866033645
UTY	0.5643583048719412	-0.5251544149133934	0.2648052699192256
AGBL4	1.2673130130030708	0.32034834140412816	0.26447965996459705
GYG2	0.2816450981400292	2.2722743582490685	0.2641771288012258
AC016831.7	0.5798152416060157	0.7818803713052302	0.2641309794875546
ZNF37BP	0.6767503905925871	-0.48514647588713605	0.2621568907589449
ATP2C1	1.0375380786615485	-0.332148962834841	0.26059777984482657
MTSS1L	1.2546395617725343	-0.2784786586564048	0.26054790581093984
EPHA4	0.5095138335514303	-0.6270368128953656	0.2605407275852397
RPLP1	0.4788470991184298	0.9723043036212065	0.2596841753900061
NFAT5	1.8699158389704786	-0.1904992591649051	0.25961041392140916
FRMD4A	1.1137299467080908	-0.26216103815340047	0.2594516581948182
LINC00299	1.3722779821843214	-0.25434687344729123	0.25911219989967205
AC074391.1	0.911570646319182	-0.3718372976749789	0.25906032216179553
LINC00856	0.5668487816149113	-0.5680106376033874	0.25890991961598153
TMEM132C	0.7040289596957116	0.20629641104677332	0.25882479527209235
GMPR	0.40194926114861984	1.221106420643508	0.25841999422509165
PAMR1	1.5057486995816631	-0.2303513039377477	0.25809650832200126
NLGN4Y	0.36822693283816066	-0.8071874481891155	0.25686991418802063
PIP5K1B	0.22517604410245348	-1.2109248438185725	0.256294437109539
B2M	0.3079938186401758	1.8077500163439557	0.25587236674768343
P2RY14	0.5318718838873195	0.8330361417524842	0.2552819575111548
HMGCLL1	0.34070416651960356	1.527738997247861	0.25526011849056507
ELF2	0.8350901799086531	0.48771716254572106	0.255254286549145
ARHGEF4	1.7698247311109412	0.21643965597283113	0.25435182153233016
ATP9A	0.5642471612226823	0.7692233074391042	0.2537905960545818
SLC15A2	0.7781333988155883	-0.41971702581209325	0.2527220855029105
CNTNAP3	0.838394265768185	0.481004551406608	0.25174855692957543
ZNF462	0.9040074045646715	-0.35971118472954583	0.2507456279725147
ZNF521	0.9156085899458317	-0.35924908299830477	0.25059413934487546
MT-RNR1	0.9414084137260055	0.42056747363329405	0.25053227945604506
MATN2	0.26256733368258545	2.3228781460998382	0.24943690014031653
PTPRZ1	2.4761328222455106	-0.13671947773622095	0.24930476878951424
SLC30A10	0.3820937994372355	-0.7705547991349622	0.2491630531792956
PRKCA-AS1	0.36872750627832773	1.3035605475178456	0.24851504978178746
OTUD7B	0.849954437502063	0.4649758232262407	0.2476485451830767
CRISPLD1	0.23243538551987128	3.047089482079703	0.24723812618494018
FAM19A1	0.5786573219068554	-0.5349116730111343	0.24720386073665315
N4BP2L2	1.8292401967922587	0.20339128811059468	0.24712232447231422
AKAP9	1.0864475160199671	0.35399895423352523	0.24705269375539876
SLC44A1	0.8860074487688158	0.4426202699428173	0.2469765542416305
TANC1	0.4164943567453566	1.0908892342910768	0.24683519854997857
AC007969.5	0.40212234582175294	1.1421492565902587	0.24657742630755058
MT-ND5	0.5666658204374192	0.7360021939371785	0.24586639816683586
ABI1	1.3457253626392507	-0.23254991740255943	0.24555931270878295
LIMCH1	1.2920125923266759	-0.23425148733868664	0.24543040446278475
TCF7L2	1.799583217859699	-0.18685282404675047	0.2449063864001827
RP11-472M19.2	0.30970614661770335	1.6576886980500827	0.2446199385186471
IGFBP7	1.1177256003357572	0.33958350978797375	0.24457510713915806
ASTN1	1.0759485813161556	-0.3021636303492584	0.24408530188914626
CH17-189H20.1	0.7547101537089062	0.5226778060036764	0.24406206279639464
BNC2	0.309105	1.6557803001079738	0.2439921912940805
KLHL32	0.8535499715314685	-0.3654788853203548	0.2437872008542662
TLN2	0.9639499698777454	0.3971315251946978	0.24357057449117353
DIP2C	1.1923944649799012	0.31494070104201655	0.24330314873746406
RP11-77K12.4	0.2569351165700993	2.283450149281952	0.24235090815877647
ZFYVE28	0.6355765787434657	0.6306598377485457	0.24207499891708717
FGL1	0.26855754878728805	-1.003647155027672	0.24179780590700006
SPRED1	0.9161829209853454	-0.34668194266774166	0.2417443165387189
SLC6A1-AS1	0.5449740725173552	0.7303415845583152	0.24162611927504446
ASAP2	0.7600818544789397	-0.4107442277190891	0.24116725533308325
CFAP54	0.4094881488415033	1.0769068379989142	0.2404996021363926
SLC20A2	0.8631213434288317	0.44140512046285313	0.24014031701809005
HSP90AB1	0.5353722652585554	0.7651882295280569	0.24000454509079105
SND1	0.6558741071464913	0.6005893190169284	0.2395523353618231
RPS25	0.5243285869198763	0.7828377930923885	0.23951916023431902
AC016716.2	0.7233583004708268	0.439594392806753	0.23924900980085448
MYRIP	0.3025350849239446	1.6548521980421478	0.238888479519924
SYNPO2	0.2735060824809997	1.963859093441181	0.23871378907905844
PAM	0.5296665761301653	0.7697314553009955	0.23863511236882745
LINC01138	1.3776283148907984	0.26397064816850835	0.2386198115060678
DTNA	3.7065896463239483	-0.08779040423098931	0.23861570930566894
ABCD2	0.4479209429034536	-0.6000638586469229	0.23754300094016165
MAP3K14	0.30354820416958356	1.6268883095225584	0.23722064143846194
ROR1	0.5212006918489935	-0.5641701768945842	0.23649944115869886
SGK1	0.3345640828902785	1.3912531231566094	0.23615567357987227
NCAN	0.8703523869081095	-0.35616302291800683	0.23612861641190788
CAMK2B	0.6127969581397315	0.6379323569040367	0.23581680278204065
MICALL2	0.5886206270921955	0.3953836947375745	0.23580263787212585
RFTN1	0.25205863399726297	2.2261382378390606	0.2350798933039202
LRRC3B	1.4022263588975645	-0.15533164746541359	0.2345960096594431
ELAVL1	0.5964419071541874	0.654096466001101	0.23449365299514396
PPARGC1A	0.4834346857785611	-0.5967213145236795	0.2341004959564742
DOCK10	0.3494685134096477	1.2888236296691877	0.2340697452889482
SIPA1L1	1.563548169494481	0.22488663171232864	0.23404091508986408
SCARA3	0.5741807377585835	0.6816889988577575	0.2338106970087449
KCNIP4	1.0859003016444162	-0.2712754602915184	0.233676417667108
LYST	0.6641690542404213	0.5743151772847541	0.2334340442446457
TXNIP	0.3251204464498532	1.4258394758658801	0.23340212594601578
ST6GALNAC3	0.592769159325663	0.6551403661148488	0.2333923442230862
MINK1	0.6195745613702002	0.6221385176952471	0.23337538467806365
GPD2	1.0977809209656038	-0.27464583823981265	0.2331376815993488
WASF3	0.856544667931105	-0.3570332357954449	0.23303908105301713
AC002429.5	1.2737378249500881	-0.24702919321551767	0.23291960676881202
HIPK3	0.5640155613827412	0.6928586662981949	0.23286256934087085
SLC44A3	0.37781591335649933	1.147307296257079	0.23283508265808142
RP11-761E20.1	1.350624309789933	0.2573364817291293	0.23271025181700586
ACADVL	0.6906918902820622	0.5469795643221926	0.23263171108232086
ZDHHC21	0.8781120965394486	-0.34678153312218796	0.23238362971420012
PLD5	0.33528702406583755	1.3508374228448672	0.2320715344976833
TTTY14	0.5282569926582704	-0.5050984598919236	0.23193087774766885
PALLD	1.4074650812477512	0.2501967051696284	0.23147486659019667
SYT17	0.9821164875227901	0.3676218807892797	0.23134092296029993
MT2A	1.8105367838629787	0.1912939094173759	0.2311353476811306
PRKCE	0.7781340910211263	0.47329680479731967	0.2305561520325706
CDC42BPA	1.787798001677395	-0.17714481462936693	0.2301490871405503
ARID5B	0.39939534853016784	1.0457311255769133	0.2296848774454447
FAM134B	0.300325266590639	1.5691001377996836	0.22965382703588294
KLF7	0.7836352948950435	0.4654338706071776	0.22874946063666302
GRAMD1B	0.6357338324938121	-0.4595054265672628	0.22872163433101805
RPLP2	0.6086819171492885	0.6188059228978712	0.22829688482805022
RP11-403A3.3	0.23725449465416493	2.367363660674538	0.22823721443958284
PLD3	0.4665201096645209	0.8470143965451972	0.22747175708688308
KCNMA1	2.0484079515862788	-0.15239568421842342	0.2272273941943746
GLUL	1.690883215377353	-0.13682341930165998	0.22717806982743086
CNN3	0.8160666619076962	0.4403409389670096	0.22701599736331923
GNA14-AS1	0.3923465081612109	1.0530490587550336	0.22689825674909486
TRIM9	1.8612033300467286	-0.1680182964260016	0.2267968392653629
SIK3	2.10884	-0.14365735957593084	0.22663365751594877
RP11-156K13.1	0.9963584282348573	0.34149415793453813	0.22661322470341164
NPAS2	0.8885861139816575	0.4006881431053221	0.22653842898160154
KAL1	0.759880935195346	0.4759032859489839	0.22650028346366152
ID2	0.5502245062557785	0.6898465169366012	0.2264484960644975
LGI1	1.0525369827126392	-0.2872951462695579	0.22629821919036203
MT1E	0.8524942517815253	0.41684655973881846	0.22612647622489004
C1orf61	1.4716938530288246	-0.20907517113794158	0.22554129599619543
H3F3B	0.3655928759526086	1.1453432241312584	0.22517189770017088
TMED10	0.5045010016805019	0.7590405930822308	0.2249419167863989
SEPT9	0.37770827070901447	1.0941751050592707	0.22488049268776023
DGKG	1.7826024426587026	-0.09844341386195664	0.22479439303597074
GRID2	0.47805736234446317	0.8089888826789221	0.22462621497093646
MED13L	1.9432539688682815	0.17283176033304434	0.2245038875735676
SOX6	1.9874637482020518	-0.1559718886096454	0.22403682386435367
SH3D19	0.3732726224428996	1.1054753704831475	0.2239762761089095
CTDSPL	1.2235899776251353	-0.244476159443451	0.2239580849231357
NTNG1	0.2775630651260106	1.703143808090872	0.22357924871729995
ARAP2	1.7537484262291916	-0.17528479981395906	0.22332252968534924
PLSCR1	0.25483484903214987	1.9649226669257858	0.22305664020377808
AP1S2	0.2925753534534069	1.5591977499443788	0.2230438260548284
GAN	0.8647545703252842	0.4038510680528205	0.22237097065523015
SPOCK1	1.1154271761464074	0.3068781018215802	0.22235967971945753
PNISR	1.6921262412112297	0.19740083970773228	0.2222320777580299
MEIS2	2.1846526613389843	-0.14127360780887016	0.22219186921318723
LUC7L3	1.559748035723404	0.21442953562147546	0.22168242954659617
UTRN	1.0300287560214831	0.33262180261633745	0.22135963699388836
CHST11	0.9759985255456995	-0.2733021580736794	0.22043139005942086
ENO2	0.47338096485835723	0.7976852271083089	0.21998047202576532
SEMA3A	0.46512831769612734	0.8116965730783862	0.2192604688893165
GNG12-AS1	0.4130510422310877	0.9393459127729614	0.2188950437569188
ITSN1	1.5734275588329518	-0.19046083130201652	0.2186202585823921
LINC01094	0.3667000517771364	1.093764235509484	0.21843561927489655
BMPR2	1.0045215711228346	0.3363671384739868	0.21811116679263384
PTK2	1.7442790889163118	-0.17172436323511453	0.21743788332138858
CALM1	0.9275264570208979	0.3644303168792273	0.21688284695823287
RP11-203I2.1	0.4309242645734125	0.8793727099487033	0.21677535558063146
FOXN2	0.4435643273158541	-0.6007534537127304	0.21669078842629874
METTL15	0.8570424721449417	-0.33321027837452416	0.2164372017782419
CTNNA3	0.6393167443976597	0.549367158122974	0.21638870551764144
KIF21A	1.1011217531543367	-0.26370681190500833	0.21622192593191866
HES1	0.36260702052846133	1.0887272750893173	0.2153355416834889
SAT1	0.7000455560868698	0.4919988827524514	0.21495465024890525
EPB41L2	1.0944184964710457	-0.25273335726353147	0.21489043276672243
KCNJ3	0.2817234596848686	1.554611333176193	0.2147131091132296
SRPX2	0.2843504214251908	1.5238412579028384	0.21390015055711475
MKL2	0.7852454056009863	0.4305370018911092	0.21385105653361122
APBA2	0.5822458947021583	0.601914960235525	0.21346457681463513
CADPS	0.6602765344786875	0.521290542821477	0.21342805052101468
SLC8A1	0.48946884375469607	0.7371162013372528	0.2132163377292885
FAM20C	0.27557010905033347	1.5898277646933368	0.21304595623546932
ENPP7P4	0.4420424961974193	0.8329950787513715	0.2129539886076887
ARHGAP32	1.441198719798643	-0.20154378804959616	0.21256995962452052
LGI4	0.9261220844681313	0.31203333241310177	0.21250197783292885
PDE1C	0.30447593172911047	1.3616635012322773	0.2124902342944789
LGR4	1.2375110000260474	-0.2324791593780377	0.2122995615939759
CNTN1	2.558321075703425	-0.11587620963806548	0.212011429831458
PIAS1	1.0261877435107165	-0.27126880071495685	0.2115123929338966
SLC6A11	0.7724424792853051	-0.21164079322647636	0.21135509881735356
QKI	3.2726007961361185	-0.09091179468878699	0.21135133817506302
PDZRN3	1.4193046612118325	-0.20120802104717997	0.21130991693979545
COL23A1	0.4131876172333814	-0.6243423023872442	0.2111968885427704
C1orf21	1.169164569737382	-0.24344720916052628	0.21066932599712782
GNA14	1.538392302444427	0.03485242702135207	0.21063996990403722
DOCK4	2.9067008136170105	-0.10162989954026515	0.2105327557525537
SEPW1	0.46502273216825724	0.7708253622139098	0.21029180226880428
PKIA	0.6679572165158102	0.5051491814935121	0.21002173587358247
SYTL4	0.4822423633414001	0.7347509036875269	0.20965410816393173
SCD5	1.7431024200797467	0.17868085291764196	0.2084330453439553
FRMD5	1.2131465475732026	0.2360429401861161	0.2082251354703361
CD63	0.40170255000386745	0.9106811309698194	0.20799501274113116
SORBS1	3.0650441912822566	0.09991687002371645	0.20795938007088058
PTGES3	0.45326349751296935	0.7807344461974677	0.20721333909418352
RP3-417G15.1	0.3811499648394167	0.9673981871671713	0.2069887917567571
AC016739.2	0.4469998878958398	0.7921846638374653	0.20682224417706777
NADK2	0.6276986114806975	-0.4200252892448626	0.20671070925307358
TAOK3	1.3104353476135047	-0.21462434360543683	0.20659718786188888
C3	0.2215504204434149	2.192939131201871	0.20621426560961476
NEAT1	3.4566020958728916	0.07838718069779799	0.20618257691486527
CHD9	1.8336650165216974	-0.1554588624280285	0.2061004302795565
DLGAP1	1.2585477230636477	0.24132202559359045	0.20608491297502768
ARHGAP39	0.2921886552623305	1.3797339683684435	0.20598014748668697
LRIG1	1.641888702273276	0.18803467855589887	0.2059161837093134
MLLT3	0.9708429267160871	-0.28301523316780103	0.20580321216782654
C1orf198	0.4160766942367233	0.8596276226894031	0.20577668985329953
ARHGEF26	1.2276113274967462	-0.2270206556212128	0.20541000804369494
OTUD7A	1.1188121185108986	-0.2450746930356174	0.20530633033096315
LIMK2	0.26401504280738136	1.6006947811996948	0.2052783935053232
AASDH	0.49178159977799446	0.6983589287183893	0.2049007095150531
SLC6A1	0.8093019385692644	-0.333349540157074	0.20466596311298124
FAM135A	0.845150365505337	0.3780794684110196	0.2045519978912117
GPI	0.40622662698686157	0.8775297738155667	0.20429747625418565
PRODH	1.0449034618334445	-0.26224028738899446	0.20390017381683906
GALNT10	0.3105678132048829	1.245174225330847	0.20384418424702294
BAG3	0.29706185320408895	1.324874293005092	0.2037111713003223
NEBL	3.059528619069408	-0.08637265502300695	0.20333241273995706
IFI16	0.18496854743168972	3.261945588705901	0.20323760159063095
RPS24	0.5519768245592342	0.6035876003565874	0.20303367983159115
PRRC2B	0.6082232824330364	0.5327478616417378	0.20296475422015053
EMP1	0.21156875951024215	2.321436473135572	0.20270821832941482
DOK5	0.7102969533586007	-0.3721283554837795	0.2025918297826873
RP11-1023L17.1	0.4936556553423079	0.6855593014325617	0.20256433890503034
MGAT4C	2.3126637037688056	-0.12187765250698149	0.20250399553098056
PMP2	0.47753306217614616	0.7115836660474588	0.2021854815021397
LINC00969	1.035999439969707	0.29940813929893323	0.2019807682455949
PDE3A	0.6812982785907746	-0.3519939177261235	0.20193894037701307
LSAMP-AS1	0.4621578216698381	0.7358548999652345	0.20127557008775604
DYNC1I2	0.34337812905884757	1.0637586499961535	0.20077666590015864
B3GAT2	0.2659988437934992	1.5237746554863636	0.20055882692892776
MOXD1	0.2952953448492526	-0.7928159548482573	0.200543521056124
SOS1	0.9449914372019013	0.3278406430139363	0.20052501745023107
ENO1	0.5687200122157507	0.5747060054920009	0.20050143045344881
CTTN	0.43488219918862325	0.7875561352713136	0.20039142129741627
DOCK5	0.7839268094195756	-0.29327074699105776	0.2002855669631715
SPARCL1	2.644453323970285	-0.10615684307788019	0.20028445225593944
RHOB	0.47147370126134996	0.7142125229117119	0.20027996447832744
ARHGAP26	1.8207958793835683	-0.06163140761298716	0.20013473545005955
TEX2	0.36406048167733507	0.9782187857853913	0.19962343341233485
RNF130	1.0077192977487395	0.3030314420053086	0.1991481444872998
CCDC88A	1.3614088822647006	0.22027387918585456	0.1986338330226235
GPR37L1	0.6120534079604869	-0.41809533659589676	0.198623827627651
TTLL7	0.3574911253903499	0.9943568487796973	0.19855739667574518
LMNTD1	0.3814969958858732	0.9147733027696807	0.19847438627505115
PDXK	0.42961752479465876	0.7896484096048378	0.1984432323748018
RB1	0.600146688636465	0.5339668428817461	0.19838600354762903
PPM1K	0.7071772144316392	-0.3493237820596624	0.19802624600606816
TNRC6B	1.854109317987106	-0.14792353264000324	0.19791818894444477
OSBPL3	0.37781601308174795	-0.6364308945360863	0.19782370332127958
KIF9-AS1	0.8108688651082563	-0.2930539876810466	0.19747371682917905
CD47	0.553343942519496	-0.4549854676948076	0.19738141824418584
SFMBT2	1.2607979588409648	-0.20543123550688971	0.1968035726213447
PACS1	1.1371122281660664	0.2634959787822398	0.19664707985884927
SRGAP3	1.1983908709955091	-0.22266221232445957	0.19651127444267935
FBXW11	0.5951177440513913	-0.42380856442364623	0.1961084361734048
SORT1	0.6206468440737574	0.507269514438191	0.19608338688880053
SLCO3A1	0.28907713665474044	1.2998394865449185	0.19586905828862367
PTAR1	0.7772945966835006	-0.331414320257535	0.195417953244436
RP11-452H21.1	0.23763322035313963	1.7465119740227026	0.19537427194416532
NAT8L	0.7818069874423708	0.00401044808610651	0.19525981223371333
ZHX3	2.0243736971706663	-0.13406155356429028	0.1951204787411544
GPHN	2.3125587762750226	-0.11772888857123012	0.19499145921113303
RP11-142A5.1	0.43698915442881103	-0.5524054420618179	0.19467015164020174
ANKRD36C	0.8567113967170342	0.3460668411141849	0.19459501497560577
HSPA1B	0.18874737823268473	2.7210888552058554	0.1945244951435562
RNF213	0.5521819898682317	0.5720846308974494	0.19400866231640507
SMAD3	0.36672710409666376	0.933520659045772	0.19399718243664815
RPL10	0.39844211622865366	0.8415136840751575	0.19397202823503518
DENND1A	1.502710340496778	-0.17651863947075905	0.19335456110922983
RUFY3	1.4504004542168898	0.1968678500495996	0.19323384071618593
RP11-507B12.2	0.3523388585895471	0.9770713982847226	0.19319611595588676
RTN3	0.9610369419045577	0.3090973937877695	0.19311736959818712
PABPC1	0.45719295209888156	0.7082511869470093	0.19300188218610947
CIRBP	0.7313064632156522	0.2643633303921905	0.19293983466684117
APC2	0.7636386160306763	0.39553463004184336	0.1928475787693446
IPO9-AS1	0.28993181777648536	1.2647643816345808	0.19278849185646593
PLOD2	0.9162967376830919	0.3245989926098313	0.19272891464301334
RAB11FIP2	0.7064364235980221	-0.3418454181640945	0.19271528698256812
HEPN1	0.47816985568895265	0.6701055947833208	0.19261437068775544
MOB3B	0.2984344000535714	1.2130885470176356	0.19259463830632623
CAPZB	0.5127233959658527	0.6170440963462753	0.19242217904871883
FSTL5	0.3472527746795657	0.9869425248050038	0.19193859617241554
GRIA1	0.3009333471906381	1.190620269038859	0.19161974520302666
AKAP7	0.5557092676610135	-0.44106115041469696	0.19154090201631302
INADL	0.7433262413439468	0.4042583757805978	0.1915046118622426
AHCYL1	2.085197866859953	0.1360053771591683	0.1911951908464257
ZNF638	1.4259443376917444	-0.17705521169689276	0.19114593741806069
SMC5	0.5569875282208249	0.5562540564480775	0.19104452998573174
CEP112	0.9310735884382341	0.31216833859612847	0.1908158926857528
RP5-965F6.2	0.5433275816118145	0.571174979090924	0.19069214215858304
GPAM	0.4949885221304054	-0.48639326441525815	0.19047444835335237
RGS7	1.0116745366755227	-0.24612557721396275	0.19027798351012717
RP11-39M21.1	0.592012198228724	0.43010877354481586	0.1900243331751317
SCAF11	0.6782429738867328	0.44156968814901654	0.18995495451263905
USP24	0.7068048210813733	-0.3281579537134311	0.18986059895161986
ZBTB16	0.8064891962418239	0.3643340822464791	0.18985592231761306
RP11-234A1.1	0.27780694211455564	1.3132220455127417	0.18980175253858655
RPS6KA2	2.2128250849747144	-0.11924470868922996	0.18966314815511476
FTH1	1.5561183982066595	0.17397986080833025	0.18958572557161435
RP11-329L6.2	0.21026722367722853	2.047065489346809	0.18953337548693233
PIK3R1	0.8624675034673364	-0.29022975726523453	0.18930263739497866
AKAP10	0.783010529686854	0.37716898435260154	0.18927347879271478
COX6C	0.273413267455251	1.337058852730829	0.18918297501020434
ITFG1	1.247980977933466	0.22888042429286215	0.1891647646203255
RPL37A	0.7542680714476057	0.39239611082735393	0.18907919392204214
DCLK2	2.2110561807530162	0.12567016141775245	0.18904387784695548
TPD52L1	2.073075115966191	-0.10888224774310995	0.1890401446994957
KIAA0930	0.9125043420696548	0.317125920942426	0.18856638267948495
RFTN2	1.195166202696786	-0.21455374249355103	0.18849516835499064
RPL34	0.40960123956916733	0.7848241339214298	0.1884757749786727
NGFRAP1	0.3201200411472885	1.0705391142892653	0.18844113379289906
ERBB2IP	2.220320419092099	0.12542790824931685	0.18825754714583598
PRICKLE2	0.7658661343741061	-0.2821057603168488	0.18808838925541177
HDAC8	0.9407543070383856	0.3071457657862689	0.18797908272340141
DDX24	0.3572525120236899	0.9261047756049461	0.1879610014200968
AEBP1	0.36900991609922074	0.8878554360215174	0.18777426568355887
UNC5C	1.0789504128791017	-0.11426073617775404	0.18770723703475628
AL163953.3	0.3913589049213061	0.8253364333227557	0.18769473193103808
KCND3	0.48223431455741284	0.6429462387315903	0.18760121745915193
PALM	0.6128102914918797	0.4886289373072659	0.1873877954197507
JPX	1.1751448276068235	0.21039587494001197	0.18738005332847762
IDH2	0.36725006779374186	0.8907174651795758	0.18733595818414256
NOTCH2	0.7192498013952923	-0.34145212345470455	0.18689399008750554
EEF1A1	0.41444278980485205	0.7652418163975717	0.18679714285972504
DIP2B	0.8346543018360166	0.34667101728060645	0.18668416488337508
USP54	0.5947020689887357	0.5021013282392003	0.18640476840476194
DEAF1	0.31205455654901315	1.090906774701426	0.1863924625547752
CPEB4	1.6351090413185685	-0.1574758458567231	0.1863611621187461
C9orf3	1.0316425843375339	0.2756858324856774	0.18631376383531065
STK3	1.273438368275068	0.22043328730777811	0.18614196333208155
RP11-317N12.1	0.7047825573694191	0.06458579161979328	0.18611935435601004
MTCH1	0.3576829156578744	0.9112243074774269	0.18584175890403012
LINC00836	0.16917641981697462	3.2050086393277226	0.18575822124503688
DYNLL1	0.6029708816204007	0.4922728280233256	0.1856363630379672
3	0.919095437043012	0.3105790991696506	0.18559490025039216
PID1	0.3819905368547525	-0.5843632984157932	0.18559084167250878
PREPL	0.6433417023631154	0.4571241981099524	0.1853282891564326
COL11A1	0.41717449858048444	0.7502170969282496	0.18499504300063968
KIAA1598	0.4261072537626568	0.7313171557741631	0.18496879972154667
PTTG1IP	0.35212202044431845	0.9231346382037356	0.18487685033634182
TRIO	1.596270889039826	0.1730220741075053	0.18481701531228997
MT1M	0.3723944935452677	0.8523369614963293	0.18344488707952133
SNTB1	0.35383648837123877	0.9078493233766318	0.18336982148886097
MYH9	0.25322366210729536	1.4253139492224147	0.18328407324328216
SNHG14	2.192554919092034	0.12077328510973537	0.1827741732968644
TSC22D1	0.7667244768174384	0.37116414601875075	0.18270289710384693
LRRC1	0.5407647121042468	0.5461875304582936	0.1826669974069366
CHST9	0.21992165587294707	1.7676944293429921	0.18266298981448773
RPL38	0.45928287359283154	0.6587303328530384	0.18257112925863014
MBNL1	1.4229796378335657	0.19233854143070242	0.18243237374673826
SCAPER	1.391156118325273	0.19687510687459178	0.1824080520059074
CLEC16A	0.9652300353618852	0.28847326331195067	0.1819214129292986
TMEM241	0.5364408761538317	0.4668806296430841	0.18180266968097258
HDAC4	0.5932181759020911	0.48895688111311253	0.18160019614083495
TMEM178B	0.9973871760431786	-0.24526993216569667	0.18140351219146425
FREM2	0.2728800863546913	-0.7753043915562605	0.18104973309072753
COL27A1	0.4571092675605983	0.6558894209129644	0.181029537871976
CAST	0.4879658160469612	0.6078107436604137	0.18097753124900173
OOEP	0.2501536850114901	1.4224452639275154	0.18090918468412193
EHBP1	1.4914308845894488	0.18154243466732226	0.18088886130767956
F11-AS1	0.7950694025247214	-0.2981310556892991	0.18056901549259796
CEP170	0.6433996376274977	0.4436147670164216	0.1804644825474436
ZFAND6	0.6716855804094672	-0.35175689018216466	0.1803992800333512
ELMO1	0.34998212279185587	0.9010896169994536	0.18037939852638657
ENAH	0.7405071433737604	0.3795303371290814	0.18014631532477904
TLE1	0.7937479345948748	-0.30126533131723227	0.1800817876888913
SEC62	0.6089447631849461	0.4700455869024135	0.17996213627415897
ZNF83	0.4384285245444397	0.6836838230042178	0.17991409634615496
SNRNP70	0.7152027157822616	0.2717043496804794	0.17978380686106948
EDNRB	0.5172495805001072	-0.4437512074457153	0.17971617405258974
USMG5	0.31242313674287475	1.0358475085816419	0.17962000335433453
TMTC1	0.754195895628862	0.3707236604330707	0.17956190042889963
S100A6	0.21097336608248696	1.83829	0.1794843126860763
RP11-266O8.1	0.5589219286676378	0.515632705242017	0.1794621399177155
MBL1P	0.3676947996922123	0.8414034945280954	0.1793568130654215
ATF6B	0.2963509728399037	1.1076237869175127	0.17927749007137334
MYO1E	0.3178820120889947	1.009766355668092	0.17921619439865732
ZNF644	0.7865676984692475	-0.3024249705179606	0.17920764155835808
PHACTR3	1.5705538210360692	-0.01976801032854094	0.17899862467244365
MAT2A	0.5852765733995352	0.4864674217325091	0.17841820922694449
COX7C	0.5562715099674804	0.5143378016795781	0.17821071185072204
LINC00511	1.4475403348785556	-0.16374126821809132	0.17808675882653577
SHISA9	0.2191578715075118	1.6979072115644693	0.17784724653633655
THOC1	0.36183395715234823	0.8490768092721092	0.1778400356910597
MSRA	1.1136396388041814	0.24164618669397275	0.17758971082557282
GAB1	0.8734698585815905	0.31253057250953825	0.17751630736598606
ZIC1	0.37582705517676157	0.8077005082836332	0.17734896507433992
NCOA1	2.325862644667957	-0.10680384737737929	0.17734722080035126
CST3	1.239305113613587	0.16104656181453145	0.17729712665620204
PTPRK	1.0021989875976025	-0.12455637935433952	0.1770983326649718
PTPN4	0.8011225048534024	-0.29390413059358494	0.17700613330917553
TAF1D	0.5079233940495632	0.5651105301798945	0.1768599301474366
BMPR1B	2.199110484726751	-0.11129705911717343	0.17677183791837997
ZRANB2	0.6832234097120142	0.4054420297020828	0.17663313145822795
RAB7A	0.5926809791971188	0.47370060245203505	0.17643746268329452
COX5B	0.23386813767127085	1.5106241656394495	0.17624709326026658
FGD6	0.758778949512351	-0.3075828477390138	0.17611360883315014
B4GALNT4	0.5368392027270739	0.46938151936449474	0.17608453619459852
AC079610.1	0.8182066674951984	-0.2866560818263247	0.1759725524274427
TCF7L1	0.6456013178408874	0.4212425265193801	0.17591378512475173
POLR2J2	0.27301406223074626	1.2049047439732394	0.1758845044547656
ANO6	0.5091247611102278	0.5599264672481069	0.17586852860206117
SPAG1	0.25592345990789545	1.3177402053595555	0.17577773445232497
IGFBP5	0.16391179739470083	2.9618258241361506	0.1756351329448373
PELI2	0.653332417837237	-0.35183600591621284	0.17558499512531273
PRUNE2	0.32139559487079766	0.9682896161901734	0.1754907895856893
NSMF	0.5054658479060455	0.5630581800307319	0.1754702000127034
REV3L	1.7374185434156573	0.14989141743715553	0.17543434339077318
MID1	0.719990797800762	-0.3216358065330009	0.17543135152164746
BMPR1A	1.121861798076484	0.2366253429896603	0.17538572093771942
BPTF	1.2781558529507975	0.2063860540815051	0.1753767378552889
REPS1	1.3705106803212677	-0.1751412581521175	0.1746491030644335
SLC7A2	0.6516324940764868	0.4214008314845862	0.1745358083328465
RP11-123O10.4	0.3150560026757215	0.9848949009883071	0.17436659349835074
ARHGEF10L	0.5702470267690425	0.4878678752670664	0.1743422806116824
FAF1	1.4137658055242497	0.18284116183871288	0.17423767364697818
RPL23	0.3261407316882508	0.9410312011420593	0.17416519688192222
DPY19L1P1	0.8857547178640142	-0.1715284693756977	0.17410490719000746
BCAS3	1.6174704328185505	-0.14894933405152022	0.1740335273820469
CLASP2	1.6252711000173388	-0.1467621670240372	0.17397170414152424
CTD-2287O16.1	0.3544018241745741	0.8465659740776313	0.17387817189062305
PCED1B	0.3190464155368281	0.964354042085066	0.17370790036896921
USP9Y	0.29098652388686824	-0.6843482318559347	0.173696069830756
BOC	0.464811043310564	0.6125002720443934	0.17369255035219744
BTBD9	1.4041805937418959	-0.14243984753730854	0.17353224959268349
KIAA1755	0.5247374590458345	0.5320944112084686	0.17333728756094166
SLC13A5	0.14061245366057012	-1.264541279951355	0.17310342021949776
HNRNPDL	0.6001503841842343	0.4569486024594906	0.1730175217076129
EPHA6	1.1772095801635372	0.026384823367689932	0.17298180351577266
ABI2	0.8684713687814332	-0.26686502489948144	0.17297664531007143
GUSBP1	0.8528905596947606	0.31098816997194456	0.17267510079945175
PPP3CC	0.6295449526200843	0.43245399232294285	0.17266591426399552
DIRC3	0.30770292210602457	1.0020238364760725	0.17265181905611493
ZEB1	1.2132677016780755	-0.1567325771228056	0.17263494665550178
AC009120.4	0.5297219633132461	-0.41850271723895344	0.17252079835882478
FTH1P8	0.4191483464488097	0.6067386347211217	0.17212731533609185
DIS3L2	0.5797983072718305	0.4719788936258256	0.17211120525028914
ARHGEF9	0.3711860697176332	-0.5712490588568889	0.17205542603123417
PSAP	1.2173431941165522	0.1894909483330824	0.17185681954025073
PDS5A	0.6350873350635267	0.4257210254350954	0.17175036112269648
MARCH1	0.4718638440922292	0.5927487625552659	0.17142168682461129
ALPK1	0.1717687615507802	2.4726496130263493	0.1710464679677965
CPQ	1.198780596815172	-0.19492495701537033	0.17098278772435388
ZNF663P	0.39215218609403685	0.7326642657130839	0.17082446420356734
LIFR	1.8450762784859838	-0.12840493450089335	0.1707572710820187
ID3	0.15600510670484044	3.1201601594016117	0.17063030789741723
ANKFN1	0.9347944378827545	0.26904508996916543	0.1703471977781092
ASAP3	0.4003120837156146	0.7123463076774081	0.17031130231666816
TP53BP2	0.5630891074786029	-0.3779270169283782	0.17023792982146488
UBR1	0.687966248906578	0.3862161409291816	0.1702074968649802
DBI	0.28004613019536395	1.111392308757525	0.170154579736275
ACSL6	0.9050133094992258	-0.2521696523584546	0.17002042118624716
MAP3K5	1.9564325161617928	0.1285333675845341	0.17000563503039823
CDK19	0.5770379226121933	0.4672348745549463	0.169781536018918
FERMT2	0.8856782083668482	0.29309941249836696	0.16956991338841784
RP1-167O22.1	0.13050222099631079	-1.315403349353575	0.16952853251182634
RAMP1	0.5511597199535242	0.4903193238912002	0.1693524137686261
GLIS3	2.7522588746535543	0.07968568217082042	0.16925078254443665
DIAPH2	0.4369474855959998	0.6380234774338324	0.16924285781124182
BMP2K	1.2132883960423362	-0.18775669524240485	0.16919284194672657
STOM	0.3444270061658029	0.8460746782732607	0.16904101375123445
DCAKD	0.36608175033461066	0.7852204353055874	0.16899647811698928
RP11-761N21.2	0.3027940479569681	0.9937644049817088	0.16892838001971316
USP39	0.9430640913830598	0.27298603875265387	0.16887631939066505
SLC25A33	0.3740918885359134	-0.557512	0.1686890209875503
ARHGEF17	0.3290931346461222	0.8905478226084285	0.1686000186266492
DDIT4	0.3190262233800516	0.9261351459549734	0.16840092030397497
SOD2	0.5304088778852596	0.5083691458461129	0.16834491402424456
LINC00693	1.1173777731140988	0.22603163793242315	0.16821406796077482
SLC1A4	0.5538556568944542	-0.39253031840635016	0.16820377344040296
UBB	0.3099937805855536	0.9587477088254674	0.16818032569646219
AHNAK	0.5408978937279897	0.49591415070468414	0.16792145011611675
WBP2	0.33048012863600007	0.882502135582319	0.16785861422354031
KCTD1	0.49375919624811687	0.5488798824124751	0.16775200720733824
HSPB8	0.24385486606933304	1.3168505674361148	0.16772375382388927
ST18	0.3269503732019612	0.8707347354041198	0.16739109412076067
OSMR-AS1	0.4382389420295403	0.6270358300786425	0.16726211624227988
HMBOX1	0.9992343367013409	0.25402638209259026	0.16717720137258013
GNAO1	1.2273892242121103	-0.1843162695491197	0.16707826728241953
PLCL1	0.5034721614117824	-0.07647712192025127	0.1670598837072541
RPL30	0.3110092007601673	0.9443593004335944	0.16677568382165064
PRDX1	0.350350745744414	0.8140957066478955	0.16668575409350123
DCHS2	0.47618844317456305	-0.44577487941217164	0.16655150975333177
STMN1	0.25048307522290825	1.2550094437375048	0.16654081503459556
DGKD	0.2664288361927446	1.150660912540334	0.16627260754229875
NDUFAF6	0.3534788748787393	0.7907512909339264	0.1661666090000391
ATL1	0.3503426016039982	0.808233738804663	0.16572225846310837
PAFAH1B1	0.8287646357095132	0.30668443355351255	0.16560648295420563
PARP8	0.22792813598958991	1.423065941150472	0.16550065996501537
U2SURP	0.7354298182464998	0.34838230221430827	0.16549784919622548
RP11-112J1.1	0.2020442236301666	1.713457832202152	0.1654479731294924
CELF1	0.9710232593753648	-0.20736173728269044	0.1654292041697262
LCNL1	0.26991649628966413	-0.3025877283124159	0.1653547462885303
FKBP2	0.2682822659308011	1.1296178252223759	0.16518388724856642
NPEPPS	0.6473255596079672	0.39923022446696954	0.1651713156334737
SLC3A2	0.5122316137678302	0.5172121001799447	0.1651525721735242
COL4A2	0.28008920057246434	1.066601850561858	0.16514239869113384
KNDC1	0.4427889428230088	0.6091573500211868	0.16486851437908498
CUL4A	0.4080795794784384	0.6687931043032439	0.164689578723591
RNMT	0.3786340656695745	0.7301288529887585	0.16461427595139816
KCNJ16	0.1208978983165453	-1.3600068078117942	0.16459321908113939
NALCN	0.829139709399269	0.30435529112732834	0.16453138953066349
THRB	1.0537585688870568	-0.21213598236243877	0.16441105496537148
ECHDC2	0.9867346681800784	0.2515511265019673	0.16436584440299312
SDC4	0.6851052649186908	-0.3157294727405253	0.16433783077887293
LINC01314	0.3545831449388853	-0.5704064112942859	0.16428830680459156
SUCLG2-AS1	0.8892248588324139	-0.24823132686739702	0.16407360524643852
ADAM12	0.3222315356442584	0.8838756090602067	0.16399109679012414
NOVA1	1.0358576171036817	-0.2039342996296391	0.16388746850130104
SIL1	0.7510797949189693	0.3367230985625506	0.16384671429984737
FRMPD2	0.2495913063120539	1.2315617811056656	0.16381512454665978
CTD-2337A12.1	0.38398672267505995	0.7120277301643803	0.16347475957241864
ZNF37A	0.42318092261326706	0.6348627047717785	0.163344818954748
MKLN1	2.6316395998819098	-0.07954911578239296	0.1633227625963808
GPM6B	2.409638414230143	-0.09452425956257735	0.16326468633139393
PHF21B	0.9545073581986375	-0.22210301378701158	0.16287295965749432
KDM5B	0.5800840459571308	0.4329031499347006	0.1628511343978858
TECR	0.388192533987065	0.6988796706580344	0.16269724079742803
DNAJB1	0.25411902491033356	1.1889505384576662	0.16260817034123165
MACF1	3.3166333413137745	-0.0604322378813344	0.1625998168747269
MYBPC1	0.5070367956562178	0.5135658701514598	0.16250275776392578
ADAMTS9	0.26476948429141195	1.1230953324152995	0.16241891146208123
PPDPF	0.21289060080206412	1.5259695015673505	0.1621131872154494
CCBE1	0.17919680650580977	2.026914973660657	0.16196897679211253
ZBTB7C	0.46276982290693897	0.5668399424784502	0.16186598269574304
DYNC2LI1	0.437119072886492	0.6048645512520419	0.1618280677148085
GLI2	0.5358463060183414	0.4798363726388287	0.1616249026136647
RP11-561I11.4	0.2396931263029441	1.1910082672989195	0.16157077926604402
RBM26	1.0790821998622437	-0.20377403230198285	0.1613764227868192
TLK1	0.9493983299937898	-0.19986564819844976	0.16114134175683337
CLIP4	0.8101691883367996	-0.2659000496472555	0.16087684498183236
GS1-124K5.2	0.3370716029027778	0.8154830890640491	0.16076161788486504
EGFR	1.0225161305821735	-0.20911444104055588	0.16074358850127668
TUBA1B	0.4163182472488561	0.6347109162464137	0.16072461604296273
S100B	0.44835297063295615	0.5824466377603851	0.1606314211430072
ZFPM2	0.8594937008143089	0.16505549888952067	0.16056025105760932
PIP4K2A	0.8922209909913269	0.27407831021623213	0.16046433144849886
FTLP3	0.23497665323851966	1.3000565313185726	0.16045623554875085
GABRG1	0.8024981681899283	-0.24193543014961508	0.16042186474358255
TAF15	0.8011059749986246	0.3064790068267429	0.16004626767455069
VPS53	0.7454882537030717	0.3309640567626188	0.1600235934892452
TSC22D4	0.5206288207940253	0.47770220637304833	0.15997748928421535
TMEM164	0.7233463041436055	0.3416847033539776	0.15994628978981953
UGCG	0.2715926280816036	1.0632146456170228	0.1599304664459476
SLC24A2	0.4008991431222513	0.6575450799087336	0.15987743097977583
ELN	0.21800520983789654	1.4388688220118475	0.15973890766945595
CCDC14	0.44177512247646983	0.5874994933126906	0.1595008160425183
NKTR	1.0160961176251009	0.23712447929993266	0.15931308583308107
IL1RAPL1	0.8883359175230077	0.2084024015181473	0.15916582063036616
PHACTR1	1.3285309935658334	0.08467766964010934	0.1588549883042233
SMAD9	0.2393570331924021	1.2473556007788886	0.15875851381584952
RPL35A	0.33636774959470483	0.8036309188477363	0.15856871831602398
SLC39A14	0.29761048206397894	0.9331419302876327	0.15835589025546076
CD99	0.29779330647855884	0.9320563868493541	0.15830826538090023
SSX2IP	0.269001579195618	-0.698595272073108	0.15830806701451827
ANKRD6	0.3427093731383833	0.783922150503963	0.15828267316931302
PHYHD1	0.34191557522147625	0.785571206519611	0.15819404043062552
RPS6KC1	0.6512466955613652	0.37806742698872875	0.15816566131067816
MIPOL1	0.3587860160180514	0.7403245418743502	0.1579893641610992
ABI3BP	0.17416359555056152	2.0349553805811085	0.15798341928324733
TEKT4P2	0.8261689065422556	-0.20712520438420284	0.15796154511143615
TTN	0.20001695406843453	1.6067490595273026	0.15769654788708592
RP11-83A24.2	0.43143394202116536	0.5883522650995305	0.1576393498616253
MYO10	0.9219448491191612	-0.22616705346332977	0.15703241394420395
INTS10	0.6352812361781006	0.3852980029722512	0.1570207990437486
NKAIN4	0.2744571484000192	1.0227476195206682	0.15697386561980692
RPL23A	0.44741031738197407	0.5681408913422652	0.15691632651021792
GSN	0.7981214523850602	0.3011484837836208	0.15688747372530837
APLNR	0.1378826508238866	3.4599684618430597	0.15683887769191715
CSGALNACT1	2.062287599200344	-0.0004522301629387984	0.1567817847387106
SPRED2	0.6270573034743582	-0.32863875490145494	0.15669524295325032
TMEM220-AS1	0.3484035140375589	0.7587475259099863	0.15664632928813163
THSD4	0.2746149246759697	1.0188924182012495	0.1566184118126424
PPP2R5C	0.6254178328264581	0.3903233500983171	0.15644488032987391
MTDH	0.6057901418098295	0.40255133262790344	0.15643555634672549
CALN1	0.551935201005119	-0.31171924016472563	0.15633853089486782
FADS3	0.38226617893617143	0.6778251423511186	0.15625872121547912
TANK	0.6361285563145718	0.38205164208629405	0.15602610281382748
CBLB	0.3966380543931149	0.6441236004699108	0.15601988931402722
ZMYND8	0.8795205579256214	-0.23864468045044065	0.1560059971084504
PFKL	0.33057611669458264	0.8036682125377737	0.1559279584320794
DST	3.3059947052770013	0.06892405589264841	0.1558617483450407
RPL28	0.34451408490830665	0.7640719677715647	0.1558281550558514
PHLDB1	0.39174493132819366	0.6562139617544046	0.15576195061362957
TF	0.25673193727789667	1.1012216840913978	0.15543619528950664
SLC24A4	0.21349794904424385	1.421639595547513	0.15536171794232384
RNF220	0.773756934505442	-0.09339655188748422	0.1552418235620504
MT-CO1	1.1902494614931618	0.1955115747536993	0.15520527219475239
CLDN10	0.47684587113592186	-0.363324972227736	0.15517012831144114
TRIM47	0.20545568647345636	1.4982664337340723	0.15490687388705482
DNAJB6	0.3941934785974814	0.6466343918629377	0.1547895087598179
HP1BP3	0.787596520368092	0.3010312629188902	0.15478832448123941
ARHGAP21	1.2782934480825439	0.18093379271398943	0.15471294109206746
ELOVL2	0.545493200110509	-0.36866492081038565	0.15466318504036997
NRCAM	2.5816	-0.06308014961545508	0.15466286854029676
RP11-554F20.1	0.4789920765223526	-0.4134924522802926	0.15464051997676234
FAM19A5	0.7980225895070211	-0.25941371080380954	0.15439702689887103
OPHN1	2.1361771747528153	-0.09127939855121815	0.15439430257371398
HSP90B1	0.31939899284407425	0.8276827606089909	0.15439096291772905
CLIP2	0.37001950533090167	0.6936515764979985	0.15431938443332735
RPS20	0.44277417598409957	0.5637046155589098	0.15428164113252132
NOL4	0.9100965937717753	-0.2258712410721966	0.15423985883222288
RP11-679C8.2	1.0014372448553606	-0.20931986836452388	0.15414846055157155
PEBP1	0.5296926414423826	0.4603281086766963	0.15404213979140643
DPY19L3	0.5390305063411123	0.4514691587575227	0.15402615173328923
KLKB1	0.31288282594623124	-0.5985010081660146	0.15390690502030058
PHYKPL	0.32645031071837394	0.8024695214782241	0.15385012401648612
KIAA1958	1.162535658560092	-0.1813694259907645	0.15383583851201807
SMURF2	0.783792767499656	-0.2624515039638205	0.153561664047907
LAMA1	0.5404245358058456	0.4451230307188729	0.15341897668306537
AP000462.2	0.44656701775400415	0.4235845342306462	0.15339675705695538
RPS28	0.23096493600427648	1.2455562029570992	0.15325848359516137
HS6ST1	0.2911189377906544	0.9186413731625804	0.15315467931267945
ZMIZ1	0.557331250248402	0.4320915907765004	0.15310144712832868
LIMS1	0.6241601486325209	0.3818283707887404	0.15305485577052885
UQCRB	0.4729131249682218	0.5182991936088642	0.15299839525744321
CROCCP3	0.2670293704766332	1.0238404130600478	0.1529968653544817
SOD1	0.2958758334531787	0.898539143260814	0.15292980190992794
SEMA3D	0.22061816327401446	1.322274582124277	0.15279443154264227
ZNF280D	1.195719264299962	-0.1731071475629087	0.1527047277469305
SRSF5	0.8686479467258404	0.25027944718288525	0.15267824518634818
LRRN3	0.32360633115749815	-0.5782696215057949	0.1526645101432061
AGT	0.7012436055774135	0.33564800992595134	0.1526349194377125
KCNE4	0.15977482689730535	2.234012693235625	0.15255378222893995
RP11-116N8.1	0.19625663639474963	1.5666197131570063	0.1524896147560927
ADD1	0.9873537838824518	0.23188019785316288	0.15237242295112036
RP11-513I15.6	0.19924009927655512	1.5288523184456806	0.15236497369379637
RNPC3	0.8688812558749159	0.21386017364876583	0.152350041679481
PHF11	0.3933095306494977	0.6361210266728292	0.15233539496832682
OGFRL1	0.7002405849113534	0.3340776098033628	0.1520393786331215
RPS19	0.3062990284041692	0.8534537298395944	0.15189389306091178
AC092684.1	0.16730430543501532	2.0242544157508027	0.15168461073109996
CHN1	1.4576595577436817	-0.12227858219954194	0.1516339967645689
PLSCR4	1.1264989082122252	0.20176712890138843	0.15155608059050868
RANBP9	0.524541594709816	0.4561432549724003	0.15134025377886023
SNX9	0.4156581616772576	0.5922548326588438	0.15131893016682885
EDIL3	0.35745435611673976	0.6990079703199612	0.15109007288984705
SARAF	0.6029784322146544	0.3907733783551853	0.15107749081476513
TBL1XR1	0.9535569190639243	-0.21117434919021905	0.15100965106321423
LRPPRC	0.3908107256739757	0.6341089671599682	0.15098725887284398
MTHFD2L	0.4971407700676977	0.4824652629202297	0.1508894150592704
ZNF565	0.28824064338918587	0.9118897302219244	0.15082803996690325
MT1XP1	0.2621784427436656	1.0252061556038667	0.15046740829691013
RPL27AP	0.17460145464557505	1.8462715411568797	0.15030375574326124
ODF2L	0.2677273868554407	0.9958039147590244	0.15022207603199664
TBC1D22A	0.7981342380767243	0.2871264978221794	0.15009622228781527
ZNF665	0.22721421423975155	1.2351039652266012	0.14999337527030498
BICD1	1.3415038135541761	0.16651809714670823	0.14989318551709802
ATN1	0.6277281467071592	0.3708520762012962	0.14989317378305078
POU2F1	1.3891255634979998	-0.14907399294699494	0.14979963752556635
PKP4	0.3193304832490894	0.7951171920535155	0.14948663122310563
TSPAN3	0.40148530487504136	0.6062989408909523	0.1492313024697042
FAU	0.2515411704789222	1.0697794607795519	0.14921665110320365
RAPGEFL1	0.19415359730310028	1.5366252159089744	0.14913331649692158
SORCS2	0.9142780489823292	-0.02926664885611094	0.14909727249784158
JUN	0.19336407682514278	1.5439054007405302	0.14899515764622018
GPR75-ASB3	1.6089740857612527	-0.1286478600809382	0.1488193348368967
FADS2	0.5907363963173061	0.39297471314441457	0.14881414055112635
PPIA	0.36231831952147286	0.679756452395045	0.14866410056444157
FAM172A	1.261655166638859	0.1759029182257188	0.14864902820271816
SPARC	0.13576476330848808	3.0447583537670884	0.14861403580435353
NTRK3	1.9668305131188444	0.10647494006425795	0.14833215781493056
ANTXR1	0.7280732801053788	0.3075501967497704	0.1482598021293379
PPP1R12B	1.1305278040640385	0.19657382278639393	0.14824583747960274
RP11-778J15.1	0.33193273377656834	0.7497518759710358	0.148122576633797
ZNF407	0.6062509135126445	-0.31358775168922215	0.14799500679392508
PCLO	0.4527191630188707	0.517234112743071	0.1479684061925198
ABCC4	0.24419994309725432	1.097750863250276	0.14786126227756902
GRID1	1.136193841014623	-0.1768732887166353	0.14768888807686537
ATM	0.5632373957175172	0.41013596727279783	0.1476059143371488
KANSL1	1.3483208084925673	-0.14541840806245537	0.14753197120761696
CORO2B	0.4254729731459813	0.559870634923919	0.14751638476960996
C16orf62	0.5501380730596703	0.4200694479324927	0.14734323878220898
PIR	0.5599891601747127	0.38994663012809067	0.14730535323636773
HMGB1	1.460522909716685	0.14973188060311066	0.14724705363489718
GLCCI1	0.5351735310833361	-0.35628760270430815	0.14683303690902202
FRY	0.2915277260422326	0.8684487157979038	0.14679798550697967
RPL34P18	0.29359413535429535	0.8609128186983178	0.1467953404598738
RBM25	0.8082081012083085	0.275462853555285	0.14669776724304262
COLGALT2	0.37126919830595123	0.649677766807026	0.14658738891010603
AGAP1	1.0775346221691975	0.20406170381844863	0.1464768944067712
CHRDL1	0.33222269966239504	-0.5422153821420121	0.14644985632068738
B4GALT5	0.537875898280858	0.4272040129853575	0.14631050214619584
DDX3P1	0.22407078393705918	1.2142227410586601	0.14625569552982998
MTM1	0.6307950125621652	0.3588842288988421	0.1461912159626237
STXBP5L	0.46913469927665896	0.14535215142757962	0.14605445150051563
FRS2	0.8126173163303222	-0.24162768120744216	0.1459676909673957
PCDH9-AS2	0.9721233595627279	0.21214147381242643	0.14584469882740184
PTPRD	1.2226119084584175	0.13833210311711608	0.14563186767603944
RASD1	0.16380428095455923	1.9452376832131255	0.145602660139596
SDC2	0.6257625450633364	-0.30747658988481275	0.14558805599818261
KALP	0.26805359268004514	-0.5328995930085696	0.14555327507391297
SHISA6	0.39411163628727347	-0.45872879998258426	0.14540293001177823
MEF2C	0.895612745797428	0.24566956297606946	0.14538820563873212
TMEM144	0.5743011090779548	-0.15397117979023134	0.14535529867622407
RPL37	0.36957523878033116	0.6460603649934079	0.14525329070300724
JUNB	0.17828917026101485	1.6784655816393552	0.1451391124388627
RP11-259K15.2	0.17756653574342307	1.6876929486841603	0.14505178224308765
RUNX1T1	0.7313613987552262	0.2967716018409861	0.14504872935563343
SLAIN1	0.3209090712223716	0.761345318260982	0.14503128955361327
ITPR2	2.319141367187811	-0.08766204809531525	0.14497547643112058
RPL41	0.3728643435440113	0.6374544121560579	0.1448679409051956
TMEM132B	0.9851902507328355	-0.20022887503834022	0.14477904959290885
PAPLN	0.8355992332632057	0.09953557957262602	0.14477888232493674
BCOR	0.3701329482041888	0.30306193263191644	0.1446899094268607
RP4-717I23.3	1.1716088281497958	0.18463494177307269	0.14467435860600156
FBN1	0.2973671071370044	0.8298112989034281	0.14450590047150402
ROBO3	0.3318492293303229	0.7280276050807858	0.1444570397234824
ENTPD2	0.2040808041174041	1.358311927727746	0.14441658806752783
PSMD5-AS1	0.32890958562280004	0.7351218727582818	0.14435561329109917
BAIAP2	0.2070339836311861	1.329608126678356	0.14433093941410807
SBF2	1.6094926928980362	0.1326824577821856	0.14429523988763787
KCNQ3	0.8080492713008537	-0.17058404168906355	0.14424894150157946
RFX3	1.9512306084387483	-0.05642379921968823	0.1442436923123067
ASTN2	1.7211714593799592	-0.1069661834168637	0.14421815909473645
AGO2	0.5671585390467732	0.37831286777015505	0.14384942457911093
CLASP1	1.485079914603936	-0.09495534219355081	0.1437910227704165
COX7CP1	0.31783557221524217	0.7617360750006943	0.1437440700996127
IQCB1	0.3629530773397972	0.6187510103367377	0.14345652659338243
GDAP1	0.6557236502870305	-0.2903699338261758	0.1434039224486055
MBP	0.35283004332371426	0.6713351783224778	0.14337886328331154
ZDHHC14	0.48004703257124853	0.4622437992541069	0.1432816720105546
FAM179A	0.2430182290050216	1.0573184824023891	0.14321246165910118
RFX3-AS1	0.9413159024588759	0.2291005663373136	0.143054008591619
RERE	1.7305934196943344	-0.11291740691763309	0.14305166178336987
FEZ1	0.2841517590625737	0.8657914418819443	0.1428628787995449
RPL13	0.269678241488494	0.9231178146204357	0.14278420741159692
HLA-E	0.16760061852435398	1.8030618882071598	0.14269612516460536
NCOA7	0.3099000598096417	0.7779050930957102	0.14266962422282375
CFAP70	0.5432862172408496	0.3897741694621217	0.1426436681661436
XPO1	0.9916479520490642	0.21599557767689812	0.14243606405698048
IDS	0.47457738467347477	0.47582162922017135	0.1424230959465146
CAMKMT	0.9375708948001692	-0.1984987459292466	0.14208251855521367
STK17B	0.39849530743685824	-0.4183269284002503	0.14208213447295065
CHI3L1	0.40874057172175243	0.560768109297324	0.14204425091969514
PER3	0.8584105748157012	-0.22039433891011156	0.1420098145641514
GDI1	0.4178324963375225	0.5466583354556152	0.14196942731762827
PARK2	2.104842547014607	-0.09413745812342997	0.1419372957397862
ABCA2	0.25818737453567836	0.9659819858300939	0.14176141651383076
NMD3	0.641614960186851	0.33868771394353675	0.14161671114985558
RPL36	0.3254604873493961	0.7259960183761066	0.1414317409410608
RDX	0.45045285129534296	0.5001471815301114	0.14140329531866921
KIF1A	0.4687132078618452	0.4785026008912466	0.14139913958338807
MED15	0.3373904173310475	0.6948120629647752	0.1412559497446505
NPNT	0.14304569483485377	2.359920927133902	0.14107328882783418
LARP7	0.3925328132260676	0.5820084005633854	0.1409781430289309
PEAK1	0.8587640856308669	0.24834527229462208	0.14088435281128686
RASSF4	0.5538596631673043	0.3838799050819993	0.14061492491191255
FLJ39080	0.26752492827196134	-0.6318835225007194	0.14040430467753956
CYP27A1	0.2738257049683209	0.8831715081107168	0.14001057102783948
RP11-467H10.2	0.5612662178349643	0.38725384530760937	0.13964901266151936
HSPD1	0.23642527230070787	1.0593447459764331	0.13958146162906285
TUBB2A	0.29078911590189066	0.8165905501869133	0.13947476626207767
FGF2	0.909173928117152	0.23141053759767494	0.13946634114552017
NBEA	1.0023474227764713	-0.05555011564238662	0.13945722726161663
PHACTR4	0.6523612871496929	0.3286521073764563	0.13940824755160677
LINC01322	0.269230022444182	0.8968635888331444	0.13940514862444714
COL4A5	0.5861224657331463	0.36876594929059187	0.13939696195213813
HNRNPK	0.39338701146083643	0.5377174398488932	0.13914205548689595
SEPT7	1.607300168634425	-0.08381871842335997	0.13908021590735883
LINC00854	0.5026718731079225	0.4343606970044072	0.13895769214512582
PITPNA	0.3519412991592259	0.6479979047483143	0.13885415140211643
MYLK	0.3262869557089711	0.7026766058135671	0.1388288581635097
MFHAS1	0.9743112185805856	0.21396134479123666	0.13881233308945667
DYNLRB1	0.31958433086234955	0.7247673534714995	0.13876134234733845
MBD5	1.93475	-0.07974182992028288	0.1386448525519724
PACS2	0.3244537229727058	0.7110025368079965	0.13860839791762025
LINC00844	0.16441484574861798	1.767190426633636	0.13854254471147154
CNKSR2	0.7269940881059521	0.29048994108482695	0.13850945173758789
ALDH1L1	1.101562860191386	0.18374457072845263	0.13846772831141294
BANP	0.30227168417855965	0.7721443438479021	0.1384335042328676
OXR1	0.9677300634432489	-0.16865215100356917	0.13840680729330063
ATP1B1	0.3257242708734292	0.7062268466704967	0.13836377065823408
KLF6	0.1866081592046582	1.4449375703440748	0.13811754661700962
SRP14	0.38415631932562944	0.5819159543891135	0.13802568246754487
RP13-143G15.4	0.23289765264566661	1.063890660464769	0.13801827124077548
TMA7	0.3157229325647937	0.730449930002981	0.13801662388490787
WHSC1L1	0.8800338122465718	0.23498585346166798	0.1380128972646112
CD59	0.2865085355492819	0.8202732083275142	0.13798398249860047
CLYBL	0.7393455239476822	-0.1899128561245071	0.13797426170064758
PDLIM5	1.292948458922305	-0.14732490109120835	0.1377588942113073
TBC1D5	1.608268431287531	0.12640663357069568	0.13757118745461144
CRLF3	0.510279382844226	0.4218333276866132	0.1375589359267581
CNTNAP2	0.9445428670533978	0.21130304593761337	0.13741384534008677
FGFR2	1.0974109534737555	-0.1718692885979501	0.13737664134764488
DYNC1I1	0.2288764356994675	1.0797510935200938	0.1372169172630927
CSTB	0.27033258064055193	0.8741351851891167	0.1371793744020079
CDC14A	0.9008046307096346	-0.206859582615943	0.13710163645902734
RPS6	0.26418563540953977	0.8986220164208079	0.13709537126136204
DNAJC1	0.6644440298425676	0.3163675648126248	0.13708714857675758
SLC25A12	0.6576272442700113	-0.27329269751652024	0.1367817918926521
RLF	0.5460207586404143	0.38976191093889195	0.1367185638554977
ANAPC16	0.4820195592703718	0.44657125468541636	0.13670322034939603
SLC22A17	0.34120958428062104	0.659198505572798	0.13668717886538875
PDE8A	0.8756966719788377	0.23396519593548118	0.13662419589874844
RPL11	0.35975439100827306	0.6197638586070564	0.13662022077317043
COL19A1	0.605619754789956	0.2981667730004627	0.13644097250513998
SNAP91	0.5053988705931161	0.4175870656824086	0.13643405603058262
DLG5	0.3100767418130058	0.7354237126792916	0.13637971630626033
CWF19L2	0.5307619547377036	0.40058565733199203	0.13629756954335104
FBXL2	0.2498450401663491	0.955588736011629	0.13622435872563757
CNTLN	0.44866728525215965	0.4767706107141131	0.13598950642398783
PARD3B	2.4809456945089874	-0.07660562233882756	0.1359198060216557
TPP1	0.26315459958980686	0.8920743851359532	0.1358048832510099
AC015936.3	0.1332535162580675	2.512522746300086	0.13573086429598924
CACNA2D3	1.0210396024048713	0.16749001545462688	0.13563654501934358
YTHDF1	0.19862730394263728	1.2852732750149047	0.13558726904831772
CLDN11	0.3465794660576867	0.6406249474999922	0.13548721221896387
RP11-175B9.3	0.23464113623155355	1.021242465972314	0.13485352915372065
GUCY1A3	0.13453870486322383	2.4209477497260123	0.13476231338012254
FNBP1L	0.43517846273972227	0.4916634175637142	0.13467421214093894
KB-1507C5.2	0.48785640677934855	0.43322311617817855	0.13467200567766074
ROBO1	0.7124559295638706	-0.22589558251596337	0.13462000298358867
KMT2C	1.5869390911385144	-0.11819252376451388	0.13460514074039787
SEMA6A	0.3788665575520491	0.5740592837175278	0.13459527896023146
RHOT1	0.7861428246845961	-0.23056740752605787	0.13455316041178214
RORA-AS1	0.3176026955985904	0.7030703813927562	0.13451811712689157
PITPNM2	0.4462919888600469	0.47704872209726057	0.13441500748485127
COG5	0.9578253381516144	0.207766	0.13441474869107334
CRTC3	0.3784291653184969	0.5575303506098739	0.1343908054183795
RBM6	1.3111519890352334	0.1518851491461905	0.1341279971391533
DENND5A	0.46326022632163794	0.4565215265556753	0.1340888418229476
FN1	0.19993780729797225	1.2529767182721498	0.1340827198156086
RPL3P4	0.19985449780682663	1.2533868445731078	0.1340514396010504
ENSA	0.6595004587955953	0.3110442086555709	0.1339236493454062
NAP1L1	0.5667137940798262	0.3539000740824559	0.13383234912846953
AP2A2	0.31597658243949733	0.6456665250763586	0.13383064111826548
ALOX12P2	0.6065334521668704	0.33614436680364923	0.13381291042166224
ERC2	0.3889946755043142	-0.43217411629529867	0.1337737748554172
SGPL1	0.2628337780120883	0.8756862721023629	0.13369537281290425
CFL1	0.27455870877759747	0.8301485153469728	0.13368973331242723
ACAP2	1.192435169758566	-0.07253424879456295	0.13366256631106718
CEP128	0.37665746485641916	-0.44929816302044084	0.13360791232988625
SPTAN1	0.8523010714572374	0.2352452637433957	0.13355659033750117
VPS13D	0.7690694819323515	0.23215220799111264	0.1335497028487132
NR2F1-AS1	1.30957	-0.141063868139557	0.1333910826169608
PPP1R12A	1.1082845435671989	-0.16358829645231815	0.13295588214027176
FLNA	0.1597022021494627	1.7240517021221244	0.13288777582267403
YWHAG	0.32584121090753354	0.6717243227837877	0.13277789305613286
FAM168A	1.0894318715314049	-0.1436948181422604	0.13274309152155095
APIP	0.23813506100030887	0.9804319119987803	0.1326481154165633
TMEM50B	0.24969092418899097	0.9233580233715053	0.13260668128426856
TNS1	0.36417680272552455	0.5897778134821048	0.1325422488227269
PHKG1	0.248381039530924	0.9286117990188432	0.132515853771571
RGL3	0.23856577092376077	0.9548736543974535	0.13241663516724464
GPBP1	0.9576088988667957	0.20728140416258456	0.13227763880057986
ETNPPL	1.1194862115580275	-0.08931225980581672	0.13227188120597483
NRP1	0.7918012753220108	-0.03027468926894687	0.13216703178731995
AMZ2	0.3514867342895058	0.6119750668307853	0.13215635998660438
SORL1	0.9509740505466686	0.20858057950514078	0.1321524580098063
CBX5	0.2671361505772842	0.8453880776794103	0.13209299033393418
EPN2	0.6632041702407998	0.30449681787761873	0.13204027622198386
GOLGB1	0.7226730123913516	0.2777132283754718	0.1319209993173346
ARMC9	0.36380790846185335	0.5870930848715121	0.1318961394748042
KLHDC10	0.4872323400316494	-0.35194468283574554	0.131865698099229
MLLT6	0.28440379723359843	0.7818412750470071	0.13183455160604102
FIGN	1.4568287011200565	0.13384084230923537	0.13179231604522962
PAPD4	0.8243703229838708	-0.21599061085508303	0.13158377155019696
NUMA1	0.3683633290147412	0.5770012104524476	0.13153557661113957
PCSK1N	0.15973703796967784	1.6926075567062544	0.1314890071163285
MAN1A1	0.22255227896170884	1.0567741220836182	0.13148748835479335
RGS6	0.4542316642044682	0.4554667696106252	0.13135519632377002
PDE4B	2.3641684615145175	0.000862052908634596	0.1313099095351065
TTC37	0.601292169836438	0.3320754220365788	0.13129570690198464
ACVR1	0.25391568134136877	0.8919919475047188	0.13120210478771005
TUBB2B	0.5444388789394091	0.3734739179991013	0.13115456895054772
KCTD8	0.7243109323318984	-0.22235875452013434	0.13099448188800944
WDR17	0.8119143070380354	-0.16789640629910696	0.13098815177375916
SMTN	0.19428708927969418	1.259474795501667	0.1309323143653943
RBMS3-AS3	0.299482299617534	0.6388338325571836	0.1308355885437758
EXOSC10	0.27131025541008574	0.8191490745207691	0.13076827906035499
PLA2G16	0.318752107365273	0.6764611096522634	0.13073851755550275
YBX3	0.20223215723389704	1.189756497028656	0.1307259066413545
CXorf22	0.30910192967830435	0.7003598972764981	0.13060998200225904
FARS2	0.7799131552975637	-0.18376271982019163	0.13059225980551722
ARID4B	0.9615362576247544	0.20306779061095634	0.1305510944500321
NUPR1	0.1899640399598322	1.29234	0.13044415117194816
RP11-526N18.1	0.21194466851498975	-0.7087696721042113	0.13029629660095568
PRR16	0.15119756566238596	1.821296810010223	0.13025315711398872
HNRNPA2B1	0.9082088127639499	0.2145273670541221	0.13021199114161622
PHYHIPL	1.2742090084356814	0.11158415651866938	0.12995258158642847
CKB	1.486223700218597	-0.12172236827477612	0.1299207345748348
ANKRD13C	0.4081142632217375	0.5068655436204904	0.12991123615820047
TTLL5	0.5341574049946507	0.3739352794625085	0.12963738970147756
INPP5F	0.47217621842935575	0.43014187578555346	0.12955653724054994
BHLHE40	0.22144365443035394	1.0423202738831827	0.12953371795245408
LYN	0.21554537551081032	-0.696809486275378	0.12951669533026483
GJB6	0.4119399692196748	-0.3952372320150693	0.12950607319783608
NCOR1	0.9863257481404588	0.19068387529540612	0.12928055980608977
SNCA	0.20698762888312894	1.134950773577451	0.12923782166942355
PACRG	0.5719094580267496	0.33008522944762164	0.12918586609903954
SALL3	0.2791289713009022	-0.5655479625697412	0.1291404545144892
EIF1	0.46983178979402634	0.4260892975374724	0.12911908214716866
KIF5C	0.28102477469070336	0.7724750289470513	0.1290591979033756
RPS23	0.2618759563085802	0.8403068850269109	0.12896919684860012
CECR2	0.8064081253060481	0.2355256139191179	0.12896302533028925
NAMPT	0.16834833997093482	1.5111005167063192	0.12892059245793172
KIF6	0.24118997021319466	0.9293446046368583	0.12890601978756033
NCAM1	2.4714733634316044	-0.06274166468666989	0.12887158874440546
PXN	0.1736691436864864	1.4408009520075478	0.12878909160233143
MYEOV2	0.3945389112110811	0.5210163550510536	0.1287533680173789
RBPMS	0.33325566325772155	0.6303099147855885	0.12867350849901088
KALRN	1.3130014023168715	0.14507138264602745	0.12849614336050671
LHFP	1.4727089210351056	0.12611471309607358	0.12845981993261182
STON2	1.620491302381493	-0.11030454092420244	0.12840183539817143
CD109	0.34047465106883423	0.6132888675425916	0.12834863481717657
IGSF10	0.2925112799190852	0.731378960919106	0.12831481441674483
APOLD1	0.23335295205535841	0.9623835788875439	0.12826932362196583
C8orf37-AS1	0.3951310934409608	0.5175179923594585	0.12818636938235087
RASL12	0.13012447910963446	2.3195385896199445	0.12814842930635356
TNS2	0.2619229480341678	0.8327087122167883	0.12806600488185801
HSP90AA2P	0.1702126121403759	1.469730589972486	0.12799161387752495
LRP6	0.5991681021589395	0.32805245394790494	0.12798654194894782
C1RL	0.17892387829491258	1.3653802346697679	0.12788664414896642
CSGALNACT2	0.31493220687140017	0.6680216741245385	0.1278737788620106
FTH1P10	0.16309013883473658	1.5646295622841553	0.12786848861645045
APC	2.126294782394017	-0.08417009759085088	0.12776291334250217
STXBP6	0.5325925822617082	0.20747354307643393	0.127736152497834
C11orf49	1.1045975548880227	0.1722380788502226	0.12768829215986452
WHSC1	0.5217776926431983	0.3795114497845463	0.12768727384002537
SPOCK3	0.30951832426645054	0.6803762497229404	0.12767819343040668
ZNF345	0.43661375676715447	0.46104746621582554	0.1276699969877927
PFKP	0.2935487408907725	0.7234579266418775	0.12761260859164653
TNR	0.2626882953171639	0.8258920201218064	0.12759044430792896
DAPK1	0.9424059534867906	0.20249583342215227	0.12738383369162515
APLP1	0.3482487251702919	0.5921116476547934	0.1273289863328398
ABCA3	0.3542867784303651	0.5805082879135186	0.1273015628639682
UNC5D	0.4203772994848533	-0.36947005261674054	0.12723131482965117
NT5C2	1.3009083171474123	0.1427881604527698	0.12708756743034885
ARHGEF10	0.7916941279597643	0.2423525027244018	0.1270813988557309
PLCXD3	0.1380469377211831	2.0369340090495514	0.12706475993344843
PIK3CB	0.44484135508728756	0.4489559748550697	0.12706012678947765
CFLAR	0.3693283053017462	0.5524248728853963	0.12702131875251746
TCF25	0.33836237092750665	0.6101339506114335	0.12701767940708228
DSTN	0.2569680512017266	0.8409456071761181	0.12671724892509809
ZCCHC24	0.3767204898792482	0.5384948962800217	0.1266651189436187
MTHFD1L	0.5476453270391166	0.3569961361348367	0.12660111852077813
CSRNP3	0.6590594122788414	0.29290022498491086	0.12658646835747658
ULK2	0.3846318854374194	0.5252269766717201	0.12648414113848092
MAML2	2.6190965274407314	-0.06730494681356225	0.1264799458888873
TIAM1	0.3493171076627736	0.5849496965335983	0.12638706634621655
NXN	0.34657767340381934	0.5900738690978218	0.12636239794275408
TMBIM1	0.3286187906957379	0.6269823949073875	0.12634782666356592
PHF14	0.9777631919320636	-0.11368940723197067	0.12634516350486866
TTC3	1.0583779520634085	0.17584706536498626	0.12632382890413274
PLCB4	0.1791573769345849	1.3373052380319783	0.12628137806249212
UBR3	1.0795028484896874	-0.14425527166939306	0.12623815370573124
KCTD3	0.36880661291912936	0.5491710322866048	0.12620060849072418
MDM2	0.27788569053443557	0.7598740099604052	0.12597698885644998
KIAA0232	0.6104995276676338	0.316067459623406	0.12597198333141457
IFRD1	0.3913788795680713	0.5125808246818805	0.12594045298470508
NBAS	0.6566759465463672	-0.25502642929278746	0.12593044901184275
ARPP19	0.35169687776240965	0.577507077512862	0.1258361352269221
CABIN1	0.33953667868003123	0.6010400950186845	0.12582837035882175
FRMPD4	0.43543641029178853	0.45494644989811756	0.12581872076643694
DOPEY1	0.5565283029960605	0.34843633632964965	0.12579657849572518
ZFYVE16	0.8197337046712696	-0.20725407869911128	0.1257934175303496
P3H2	0.20879163621877783	1.078460288672962	0.12556955798510203
AP000304.12	0.3617488004653253	0.5525382472828269	0.12552591540202698
ARHGAP31	0.9386462091608854	-0.18160836095119576	0.12545679440619847
RBBP6	0.4752052049956697	0.4118233272616817	0.12537987362000444
ZFAND5	0.4594213057281147	0.4119487910710517	0.12524456795820063
RP11-446J8.1	0.31803591968532813	0.6440786890125157	0.12520680848877114
RP11-197K3.1	0.34370740452679055	0.5867242207192093	0.12514984629372877
ATP6V1E1	0.23322384530415302	0.932118542423038	0.12510447357648896
RGS20	1.5272845548558986	-0.0024500153961943974	0.12509354729841068
UBE2D3	0.7006404067657074	0.27090374067949835	0.1250232797167259
ST3GAL3	0.6369978843318749	0.299342385690424	0.12490878773966077
PRKDC	0.46246483812665046	0.4215965135294459	0.12468608946401188
C20orf194	1.4437517337774142	0.12756600327558562	0.124682
ARID2	0.772581544589812	-0.21702204202563322	0.1243447606093373
IPO9	0.3933198292104168	0.5018443981666803	0.12422640999120903
ANKRD17	1.3414161539814309	0.040612204116603275	0.1241460549768369
ITPKC	0.17025860313486416	1.3984575730241795	0.12396489696327073
ATXN10	0.8759070536794722	-0.1927828435354465	0.12387328560460731
CSMD2	0.148545180103833	1.7167758428203297	0.12384519136774116
PPM1E	0.3380517734004033	0.5905111336314585	0.12373632138541338
PTPRF	0.4986641248717136	0.384975536196032	0.12373344171182225
EFNB2	0.23047274076883645	-0.6386985924452717	0.12372634693010381
FAM66C	0.39954896902302234	0.49083583381499585	0.1237122912869103
LDHB	0.42221474514549384	0.46164640732142537	0.12367844913062795
RP11-154D17.1	0.11766831602342355	-0.5935738257417449	0.1236188270283016
STXBP1	0.3383477673540398	0.5910053745713159	0.12361238934512987
TAX1BP1	0.5327362291041556	0.3582450243937726	0.12360967142527043
TUBB	0.17133482821067775	1.3775093591100767	0.12347105517129862
GNA12	0.5462488633322883	0.34803096668510797	0.12338256213070467
ELF1	0.46693586741079335	0.41186341619993344	0.12325381498297308
UCHL1	0.25339064178448545	0.8249820032785932	0.12313205134079111
PRNP	0.8622306742306707	0.17679964405394624	0.1231086433026952
CADPS2	0.5928608097723743	0.3147735902077501	0.12307525610752075
SFSWAP	0.4567549212439491	0.41921333981511705	0.12307472942631482
NDRG4	0.4631574427927234	0.41466742537054785	0.12302530461285988
RPL8	0.23311030814953396	0.9125335389756382	0.1230143697348758
F3	1.2111627572103523	-0.008715576477867944	0.12299840079224485
PRPSAP1	0.25930661432471436	0.8003970476244694	0.12289425111779845
SMOC1	0.12259200282426465	2.3884376277445645	0.12288260462503471
ARGLU1	0.8765451485524265	0.11271189654168105	0.12275927843540363
ABL1	0.5834971122156966	-0.27429208882396017	0.1225136020601977
FAP	0.17343726068453713	1.3378070604257675	0.12249331730399099
LRP2BP	0.38154240561957875	0.5106667018826399	0.12245294430717264
XRN1	0.6853676474664171	0.2697577902167173	0.122411316355598
PCSK7	0.26646952389150336	0.7706732671596157	0.1223730739232366
RP1-104O17.2	0.13703561510324905	-0.9687846520773884	0.12235045923588347
CD46	0.3257507313913014	0.609539175403855	0.12231792001887762
CTD-2007H13.3	0.7477917566455421	0.24025383872253298	0.12229323293633497
GRIP1	0.28660796318262355	0.7064500555340434	0.12227444992348302
DYM	0.8692468365532524	0.2106118312944024	0.12219943812694042
PDGFRB	0.4987481789662637	-0.07475822190760235	0.12203354875682879
STAT5B	0.3803917357498525	0.5101659144060458	0.12198837418863823
RP11-389O22.1	0.291804254047055	0.6893928158767804	0.12192582342654183
HEPACAM	0.9436292168488509	-0.1414999218358661	0.12189719982914997
KPNA3	0.5161806243154589	0.27734316593052405	0.12187112239173692
CSPP1	0.6592073193582488	0.2809471118851316	0.12180102490055711
ZFP36	0.13945145424994723	1.8491263065360677	0.12178892009354547
SRGAP2	0.1808394469915665	1.2513899758859386	0.12177072594956882
EDF1	0.23798840260050244	0.8771856016172355	0.12168335924418265
PRPF4B	0.4523044490732631	0.41983939761399636	0.12154854621211164
ZNF704	0.4578997907905696	0.41384656906172207	0.12144185637429437
AP2B1	0.5286021250187458	0.35360384096835074	0.12144018646016305
AFF1	1.2513855946894132	0.143257106251545	0.12136702509497876
RP4-673D20.3	0.36059290168757135	-0.4217140940745553	0.12129072246637732
FRMPD3	0.1262691378837008	2.1883956827765436	0.1212364950849695
PURG	0.5052459466534791	-0.31459713000948164	0.12092107412759932
MLC1	0.6784592709404111	-0.23947588721507315	0.12088252408903205
NACA	0.2739588665845056	0.734455227535602	0.12086008389658924
FABP5	0.17372985208789882	1.3073854556950304	0.12080048701098278
TBL1X	1.053575402394212	0.17056762795628155	0.1207117374991244
GPX4	0.17312196321568635	1.3115338750846883	0.12065945559828313
MAP3K7	0.3990521779710366	0.47752470974637695	0.12060517763363604
STIM2	0.7831173141273552	-0.20782694866528068	0.12059935963999027
TARSL2	0.2682734799614288	0.7505633626258991	0.12055626104148884
GABARAPL2	0.17826650199086258	1.256704407173632	0.12048104862674021
ADRBK2	0.6348479155739905	-0.1857500792632151	0.12047925243288742
RFX2	0.801309135653751	-0.20402220379424532	0.1203703209450332
CRELD1	0.263456636223086	0.7653211890799141	0.12035829997193086
STARD3	0.34495415771811516	0.5604677003182164	0.12035117104422086
CDK12	0.41989364848344934	0.447982373660611	0.12031066344783319
ITGAV	0.9087891353820476	-0.18070991998156904	0.12025715998655755
MLLT10	1.104563156151477	-0.15021900249626047	0.12023744689031995
CYB5R3	0.18881885897412173	1.1588099941773153	0.12019450139287452
PPP3CA	1.776459745670221	0.09935478532428063	0.1201440554480319
NDUFS5	0.28786132683036336	0.688063465559342	0.12014037033233634
SNCAIP	0.46583336879535064	-0.33398304944768054	0.12009734358071608
TIMP2	0.1816928114096937	1.2184204855105876	0.12006597973711157
AC005154.6	0.4394603554364015	0.4180965640089284	0.12006390669269643
STAG2	0.470012641341801	0.39701023694411286	0.12001100752984906
KIAA1211	0.4377247989532305	0.42877728113122204	0.11999221265455194
CACHD1	1.7040862930930016	0.04244899498261782	0.11996218092010323
SUMF1	0.8807647995861946	-0.18555086853429886	0.1198429475608078
AC012593.1	0.6715507102885305	-0.09020136740898417	0.11951936304056007
SMG6	0.5078442526522423	0.36330500425068585	0.11945852110022526
RPS4X	0.2371853906968297	0.8602116078986232	0.11944370954592504
ST6GALNAC5	0.3190935521689774	-0.46961653367166933	0.119400649233686
MEIS1	0.4372369224088456	-0.3544376126959717	0.11933018850098995
MKL1	0.6174292395731857	0.2911167922423165	0.11930660336353507
SNAP25	0.650111709759431	0.18449993635009068	0.11926498569550277
WWC1	1.141099101576982	0.15504692110991128	0.11920108671339803
KLC1	0.4286818568520089	0.43554867965001454	0.11919346268993011
PPP2CB	0.5070158443960393	0.3629065105270621	0.11914820175417526
GOLIM4	0.9183624605251414	0.1926932840186002	0.11912407479343345
HNRNPR	0.3352485632933921	0.5717229600851341	0.11908036261429439
VWA8	1.0606199528144633	-0.15447747828907535	0.11902896327124994
NDFIP1	0.6124589173104842	0.29620028358653844	0.11900090214866538
GFOD1	0.23533160484657323	-0.6068210010132756	0.11890336067568402
SDCCAG8	1.1639930258507352	0.1499764970892218	0.11883740908518103
SNHG9	0.1726936076886919	1.2859973463854415	0.11877859502380946
MAP1A	0.1986389747866293	1.066468082862759	0.1187633344862992
GALNT16	0.16002701175879896	1.4319806145260159	0.11875004318419922
DNASE1	0.43678065607671657	0.412545938756072	0.11869870004563654
CCNI	0.5382831869172578	0.33861139194899154	0.11859646232401533
NUP210L	0.2176130348658473	0.9476999654715357	0.11857316420074254
ADCY9	0.4752704613116252	0.3865592019600735	0.1184342368374372
REEP5	0.27783720631364495	0.7048175921366471	0.11843238764105612
CDC37	0.2566812192437114	0.7736956721431545	0.11841477145360521
SLC9B2	0.17687237448267545	1.236619605792288	0.11826237218099853
DDAH1	1.6896853526216153	-0.09802951272426744	0.11820056780577423
TTC7B	0.6296807390752437	0.2853296655172058	0.1181171615904865
EXOC6B	1.5589974107756879	-0.08337983315253016	0.11806192019079687
CEP350	1.039699485710425	-0.1277357490535901	0.11802762367890102
ETV1	0.47584124318035925	-0.3248394645188407	0.11800664610118647
PREX1	0.6908186165732021	0.2559365610511975	0.11800591347534166
JARID2	1.2634521912969419	-0.12959781935499415	0.1179489126892536
VWA3B	0.14724937437753163	1.6035701494153263	0.11793235331940946
USP40	0.6228756349554541	0.2862919759955054	0.11784743345768242
ESD	0.25541752495085474	0.7732996090500751	0.117804874352534
BRD4	0.35813277713386765	0.5241823007786536	0.11778646507704847
RAPGEF3	0.6641669714559284	-0.23832446911080238	0.11777252137985872
GS1-124K5.10	0.27848732222633255	0.6979401806908692	0.11774175750807714
HIVEP3	0.7618967536721251	0.23263079377973928	0.11770273306371827
IL3RA	0.22740638966739032	0.8884968233371878	0.11766279276736796
RPL18	0.204241769314594	1.0155	0.11759929642922237
HERC2P3	0.12138472842577146	2.2134997870057402	0.11753727106719106
GTF2IRD2B	0.2724462771009487	0.7142239004794674	0.11749151015291745
CMIP	0.7384119897464898	0.23980304130232827	0.11743575870665277
ATP5J	0.2895061711529739	0.6644409602764086	0.11733962919244056
MED12L	1.988578463109015	-0.07629881285680822	0.1172754090565589
KIFAP3	0.5040094441902319	0.2683863818099377	0.11725977299841187
GOLGA4	1.0175232606393736	0.1714456890914541	0.11719463068422768
CBR4	0.6342282406385569	0.27954090012924326	0.11716595750310194
PRKAG2	0.354081370177726	0.5264106552636098	0.1169212568801057
SPTBN1	1.4743545522762556	-0.10583537224631046	0.11688388161125032
CAP2	0.24678828459818417	0.7951371926155155	0.11677609192187295
RNF216	0.38837112601620166	0.47427443818315634	0.11674968982061526
RP11-3B12.2	0.45682207726837587	-0.32560547508433574	0.11672337829658849
GARNL3	0.7549982572480592	-0.19237597616564175	0.11663516597624562
ZEB2	0.9877066436947736	-0.023934113289671717	0.11652349079234019
BAALC	0.9534249555397462	0.08748556853595262	0.11639148491925116
NEMF	0.5512942848053617	0.31950030863873885	0.11633906348067757
COX4I1	0.3195096144453285	0.5863202266256574	0.11613480260384747
SCN3B	0.15969970614882706	1.386978415974357	0.11607248213377977
HADHB	0.3952458220188381	0.46209715217170483	0.11606165755671163
LPIN1	1.0954196111483385	0.1545102876164455	0.11595827499255798
NRGN	0.31451250853979357	0.5015053338245578	0.11581180132090184
RIMS1	0.6097754477000239	-0.2534718933768102	0.11576870975901113
THADA	0.6973533585213183	0.2506496771908775	0.11570862038887093
CERS4	0.3985907651628938	0.455357750678981	0.11550391592398006
FLOT1	0.31629098322998983	0.5892004125345617	0.11548325397482417
LINC01411	0.16436456996421922	1.3205644593502304	0.11542320818122373
ANKRD26	0.8404116848986167	0.04157693687281082	0.11529311962036587
DLEU2	0.9105527941693421	0.18891963984692922	0.11524951616103757
METTL7A	0.691238698008656	-0.2233162968145401	0.11524888852973103
ZNF451	0.5518737166846271	0.3195513531120609	0.11522941367139714
ACACB	1.0455231083610868	-0.15192543322829846	0.1152077466554009
RPS11	0.5196665041329521	0.34006373921503713	0.11503050602867747
GLG1	1.0602294542051522	0.16046480966741627	0.11501536098131826
WLS	1.2783195524516175	0.13294476405945585	0.11501164248444637
SQSTM1	0.4172198848562635	0.43105693434496256	0.11500864391632311
CYFIP1	0.2577873402159662	0.742082600217925	0.11494354093182824
CDH11	0.5221404406388626	-0.2906867916910185	0.1149216111446136
MAX	0.4351679820602565	0.41036389343524177	0.11466734252418917
DIP2A	0.2805520060001253	0.6702066666631084	0.11465585982312707
FBXL13	0.32357972796822637	0.569220720839749	0.11462276433956607
CTSB	0.22620700379143682	0.8643494866189699	0.11457028644967752
ARL3	0.46215289384219155	0.36921092449092374	0.11446284675319018
A2ML1-AS1	0.16243745945337423	1.3259612769743847	0.11446178291361933
TMBIM6	0.776405	0.1700373953420776	0.11445166733921466
DIO2	0.3164473999028438	-0.4551885898169702	0.11443222648183998
ARHGAP1	0.20323713886558087	0.9851310432485172	0.11440543102194965
RPS27A	0.3340716487686861	0.5479259932669478	0.11440375169911088
CCNL2	0.42523127652104376	0.4196888670671249	0.11439369056756475
C6orf62	0.5087283255801011	0.34565190441675875	0.11433992676506186
TSPAN5	0.9708659077633138	0.1746376930447382	0.11411804428741151
XPO4	0.35080155127369433	0.516967166988274	0.11405413594871557
MYO16	0.16349239615852812	1.3067986486638303	0.11403475331641963
TBC1D32	0.6298693793213026	0.2746049728469785	0.11400792619585662
CASK	0.6694310028033433	0.2202418372967683	0.11396346967070455
RSRP1	0.8244571528961593	0.027857985635250927	0.1139100399321605
HSPH1	0.30717019983634697	0.5984783239889894	0.11381848993662824
GMDS-AS1	1.1681922512593446	0.13088475644620814	0.11374377616136952
MBNL2	1.1173058875649966	0.04481644568500289	0.11372053821879387
GNA13	0.4721557913386126	-0.30576427414932517	0.1135538262334561
CSRP1	0.4999011855279153	0.34853800489720665	0.11349608077012854
CTNNA1	0.6955483580884557	0.246115002369891	0.11345010161363711
BRINP1	1.0487935778483046	-0.12636381736502858	0.11339307699098891
DSCAML1	0.1802932104138393	1.1348268915710824	0.11333019973892047
FTX	2.0838900910203986	-0.07667674389231756	0.11332548200661954
HS2ST1	0.6737979622026067	-0.20305555563776284	0.11329420328454998
TMTC2	1.9282019067646852	-0.07878507528522286	0.11328867790951944
ADRA1A	0.6977960774794634	-0.2182304925959502	0.11326361666609049
RARB	0.23512864241164802	-0.5788375672543349	0.11324641522610915
NEK11	0.5952090476014172	0.2894275779277483	0.11324399538845135
ZC3H12B	0.137985791537138	1.6564914354823146	0.11318097813988139
IFT172	0.41596562951394134	0.42473683694622955	0.1131648970331671
LEKR1	0.249116870505429	0.7577791329890221	0.11313399636610363
PLEKHG1	0.939756672412858	-0.16526558254057544	0.11311794074616977
CREB5	0.2752131054442992	0.6634201210090732	0.11308320435194502
HSDL2	0.5337267719971247	0.32433482091803945	0.11305214513801726
SYBU	0.3573157044798193	0.501224584673017	0.11301428375626685
TMEM67	0.25541001234716243	0.7347889245955727	0.11301337527640257
CLASRP	0.2839563591160999	0.6159249238534382	0.11286425975408933
IFNGR2	0.2236634758607778	0.8593254197842077	0.11281816987323429
PBRM1	0.7433357174315491	0.22819204061596526	0.1128018879238096
RPS20P14	0.19782669743398668	0.999524418213505	0.11272898591250181
pk	0.27140278381105676	0.6824106590140706	0.11272689893771373
SLC30A1	0.13910035172160845	-0.8934141766782344	0.11268560573368966
APBB2	0.399506	-0.20569390490122116	0.11262668079647556
KANSL1L	0.9505841054378833	0.16476809925404307	0.11261281379115318
RNF19B	0.21565114145022582	0.8964069847179904	0.11261136520527548
SCN1A	0.16115074802335652	1.3080895990591137	0.11257093018518599
TTC28	1.7686382587082796	-0.08408299715731828	0.11250131255634538
ZNF277	0.4808694661341809	-0.3035567071940274	0.11237896458005851
TMEM170B	0.2871632770622998	-0.48231055754444463	0.11237510593342093
ZFHX2	0.2998049933479098	0.6062794763503155	0.11235234879198325
COMMD6	0.20510857186156792	0.950445636189088	0.11230727371990659
AXL	0.26475836835521677	0.6987804849631126	0.11225017262059275
DOCK9	0.3552470164781674	0.5002806482548461	0.11219220035834683
NUDC	0.18889405534120554	1.0528500599674868	0.11214813395894291
HS3ST4	0.16057734193473638	1.3060270681360846	0.11207382531059117
USP11	0.22762146308050618	0.8338250311742266	0.11203026553749743
MAPKAP1	0.5233750486530622	0.32779695990809443	0.11198208146423783
KIF13B	0.31307698310625776	0.5748433545829751	0.11195514752825171
NUP160	0.2815852229201897	0.6486177473054846	0.11195279962674651
NEO1	1.6317199300735685	-0.08621015998565684	0.11191104438601643
GCC2	0.4319930492518209	0.40246585680279323	0.11187451142954483
FAM177A1	0.22920190453964764	0.8246060778967186	0.11178355398246329
CTD-2341M24.1	0.31539520854373093	-0.44668293899701006	0.11171905041023271
XRRA1	0.4145286113569432	0.4199703643373704	0.11166074052710731
AC159540.1	0.37377061802514044	0.4693813937272909	0.11144425960935289
DPYSL5	0.12786991429558311	-0.9409418485539061	0.11139079606268232
PDE5A	0.5421361299052029	0.3134912255086495	0.11138105858854916
RUNX1	0.20063156634232304	0.9645978469642255	0.11121654687053817
NKAIN2	1.200003872541877	-0.011341103035471629	0.1111751209025767
MAK	0.27317933318267434	0.6654949581929744	0.11109019539212815
CPEB2	0.698212217497384	0.2316635590959101	0.11108892187637266
PACSIN2	0.2633969778214126	0.6934769313378126	0.11099174801123725
DPH6	1.0285689777710896	-0.09430568505688676	0.11096112271830685
LINC00883	0.21355053018987027	0.8898364973670609	0.11092737346360089
DMTF1	0.5660722133387768	0.2985021114055483	0.1109264437546605
PFDN5	0.2657177268474982	0.6858161745064406	0.1109072896895016
TPI1	0.24795224943897826	0.7433326185935784	0.11087417990871669
NEGR1	0.9386110510271582	0.17583309458156135	0.11084491865561477
CASC15	0.16064061164973567	1.2843231140276685	0.11084362752051374
NBPF12	0.33035802352400995	0.5313583963801126	0.11083813399404616
CDC42BPB	0.36196494739859053	0.48304718872514013	0.11083355997708665
MYO18A	0.19857259788768705	0.972690332966364	0.1108308180064938
HLA-C	0.21575577704395074	0.8776646833660314	0.1108215593369103
GNB1	0.5184337073463449	0.3273568175471101	0.11080757089157278
TP53	0.2572102432757996	0.7113981011037873	0.11079130149596679
ATL2	0.4521786381752464	-0.31054190410621196	0.11073972199875434
LPCAT3	0.21309807671975367	0.8900429033899002	0.11072131264574539
RPL6	0.15399779887714674	1.359109350532929	0.11067437044447995
SOBP	1.0122360311402443	-0.13873742607250217	0.11065468174955459
PRPF40A	0.42658725372341616	0.40011141692147073	0.11064603076730893
BBX	0.8477271033096986	0.1820624793785381	0.11063307096598117
CYFIP2	0.7536145244571396	-0.1955083260370972	0.1105903920679639
POLA1	0.3487883528333846	0.5021278080223955	0.11056498733931303
PLCH1	0.5406642757813174	0.31186852252241143	0.11055841816530704
EIF2S2	0.18420795150787372	1.0664928799662743	0.1105506705581468
WDR70	0.7966778292494494	0.18982640099084525	0.11053305340142204
TACC1	0.5960009429134513	0.28158571725218984	0.11053050873881043
NLGN1	0.5841081231792498	0.24557062068787971	0.11050418391974018
FYN	2.380383154926145	0.011067502274770833	0.11047143231714515
AC058791.1	0.6427546683686076	0.2598143859125093	0.11044116473953702
AC003991.3	0.30598354359502167	-0.45020492283112973	0.11037389862480171
MAPK8IP3	0.44996110131729916	0.37935853861948876	0.11036040163546956
NDRG1	0.27736577175736005	0.6487614676898223	0.11035328990438822
MTMR10	0.46188570383717287	-0.3134934991997122	0.11032710735538176
FAM69A	0.6458029709321215	0.23775559679774916	0.11032236672317872
DLG1	0.9386073239398015	-0.02350191323203986	0.1102993664356853
PLXNA2	0.6256870734455168	-0.20611319011261872	0.1102299609989837
FANCL	0.2037981183339826	0.9320109389031743	0.10995931167355436
MAPRE3	0.3025925669138058	0.584665096815289	0.10990628195154266
GALNT13	0.2114619264536422	0.8894064187585554	0.10984803648241936
KLHL24	0.712918	-0.1940929162438915	0.1098393464659696
SRSF11	0.7520247304293776	0.21918022666504344	0.10983628101801052
MAP3K13	0.7144930239441539	0.23119956434802091	0.10983278728554449
TTC19	0.6830912729828801	0.24130175707999124	0.10973966973545465
PRKX	0.2179066094768143	0.8556320674371426	0.10966600312702798
MYO9B	0.2662644230459722	0.674321226172029	0.10957556270253724
KCNB1	0.19996738080835325	0.9497482027665178	0.10956157468009878
LTBP3	0.3181108153141802	0.5501969645459295	0.10948767914677783
ATP13A3	0.39471253775330295	0.43331761548505054	0.10946030751532218
GGPS1	0.21423215290440625	0.8708029116561063	0.10939892362479478
ACTN1	0.249591822251523	0.7254678878709263	0.10937982682934769
RAB6B	0.22298370689136401	0.8292017793964528	0.1093637949347519
ADCY2	2.8846828291704667	0.011603084658901749	0.10934592303979285
UBE2B	0.4457820214156268	0.3783940403532282	0.10917581858369688
SIRT2	0.20522914952365143	0.9147327690504429	0.10910941877270028
PABPC4	0.2328191861200372	0.7850054878114093	0.1090894147816064
GLRX	0.18439413788604747	1.0438015102728742	0.10891259733861561
BAZ2B	1.9974675579710943	-0.053981674814747437	0.1087105325417713
POLD3	0.22561207294030278	0.7586766942008875	0.1086530496055168
CTC-490E21.12	0.2091799264256127	0.8876617404330539	0.108615260194875
BRD8	0.31183158960431595	0.5574407213263313	0.10861224104107092
MGAM	0.23104530879602386	-0.5702447383838359	0.10858510427666465
GALNT11	0.3699571795312783	-0.37708231349233523	0.10847199884875033
ARL6IP5	0.2545284584241641	0.6941995310103563	0.10846556171733282
CRB2	0.33394536064610236	0.5108907829022393	0.10835103692248316
MTURN	0.16038311726332932	1.2452393686229508	0.10834795231596722
TBCA	0.5561701386750636	0.2964730729532141	0.10833217672965458
SF3B2	0.2223445998320462	0.8222054821471162	0.10832731943485699
ZNRF2P2	0.4345879912323717	0.38582286952178796	0.10831817146497247
C4orf29	0.5289765411860545	0.3101706348468816	0.1082288207524301
PPFIA2	1.3639946008274728	-0.0510275469539258	0.10815248754892776
LAMA5	0.19709014380673712	0.8635983269119677	0.10815016175674194
OAF	0.4298728323806129	-0.3107416802127357	0.10812416548890513
RPL19	0.2874784250213884	0.6076893805424501	0.1080953183445522
SSBP3	0.41854170395863305	0.38999210922999655	0.10803277855620504
PBX3	0.28490072417289114	0.6128441506401353	0.10793023352888503
TET3	0.27146392100929756	-0.43925794064066787	0.10791485304068119
DPY19L1	0.3663739459113691	0.4625496910515139	0.10788638088288355
YARS	0.267736024122134	0.6576512096204448	0.10788245494694106
CALM3	0.31047181486023534	0.5480517491169512	0.10783563995499942
BIN1	0.15369409621776706	1.3105986076720795	0.1078063158404571
RPS27L	0.18070592040878414	1.0564639460187015	0.10780375225106542
ST13	0.2694994685040687	0.6518604897234602	0.10779523625881665
MAP4K3	0.9162251808987447	0.1631971079075779	0.10778522898258644
CDK17	0.4411901931083958	0.3774867399363828	0.10777113226730003
VEGFA	0.6142122629760942	-0.16738687363375157	0.10776788525594297
KSR2	0.22578349683949422	0.8017203367480974	0.10773709705953433
THUMPD3-AS1	0.38468439178274105	0.4377815362858082	0.10773165407531758
ZRANB3	0.5159070135916332	0.31892435174190203	0.10765816882684955
FAM65B	0.44022995726321595	0.3378853874712772	0.10754933121504356
SPECC1	0.5669411259216557	-0.25341739129714863	0.1075448897012124
AMOT	0.3250900606517956	-0.42001576098120863	0.10753351610793338
UBA52	0.20978689590138436	0.8736400110866142	0.10750390693206946
NBPF1	0.5045947437078607	0.32470681205994684	0.10746293137815877
CENPC	0.3110333326384311	0.5487340095847106	0.10743193726908497
RPL12	0.1979133950958163	0.9372232801175867	0.10739192324628458
DNAJC6	0.4157713486507975	0.05088444622500138	0.10737810917410177
SNHG5	0.30461214075661636	0.5647372790844577	0.10737233791996961
C1S	0.2974802926191593	0.579927	0.1073581236396068
CORO1C	0.20354646619121194	0.9024848157170674	0.10713159031222658
TMEM184B	0.5671159079505291	-0.22471657905280318	0.1071087956214391
SCAMP5	0.21973541438518113	0.8216058831626045	0.10704861388828515
SULF1	0.10649278732549594	2.343278106083964	0.10703491055543166
RP11-114N19.3	0.24875496154418106	0.7090845974817189	0.10699787499748609
EIF2S3	0.29843748991947594	0.5753615851897866	0.10696484463505804
SRSF10	0.25248747715739583	0.6963719292563173	0.10693105969302215
GNB2L1	0.14557516360105435	1.3968256311116023	0.10690795439055784
TTC1	0.2658666591666228	0.6553763870301906	0.10684283266040388
RPL36AL	0.19288681009169223	0.9609377945395903	0.10681756672661322
RAPGEF1	0.3510737016077564	0.4788050495940912	0.10671104243388127
HDHD3	0.18893865064684365	0.9842362484247276	0.10666074452597923
RPL7A	0.13991619141785955	1.4732906522723195	0.10663916971103743
RAPH1	0.48294103869212074	0.28757769066153144	0.10659508749755074
TRPC4AP	0.49927554415953446	0.32662951899674814	0.10657192419900638
FRMD4B	0.2113040497930228	0.8560956569568853	0.10654353661926658
RTF1	0.23896288439131094	0.7393043035827587	0.10653658391633866
HOOK2	0.2815301534089916	0.6116266661359503	0.10651668278796698
PPP2R1A	0.221486259793872	0.8069203329667763	0.10632256215637895
NEDD4	0.28110111001993987	0.6111396876039382	0.10628801327874476
CLTC	0.5510508738501168	0.29330055752165285	0.10628591497336412
PTPRS	0.5486245967517976	0.26603057810602343	0.10617106942873329
NDUFB1	0.20846268973799054	0.8654697363293324	0.10607143519354888
CBFA2T2	1.0083930979138136	-0.13941641944793381	0.10605142128533922
THRAP3	0.3836560970845443	0.41511623954445365	0.1058719462060875
PPAPDC1A	0.1473806546913292	1.3526437183738798	0.10587179331247439
RP11-274B21.1	0.20979953088134645	0.8563133919154017	0.10583132054252403
FAM135B	0.4727168845965742	0.34359755775683276	0.10582281944918294
RP11-384C4.7	0.16885499403364493	1.1240917928534033	0.10579064021701133
NSMAF	0.39137812143667305	0.42056653626516705	0.1056938042691965
SHISA5	0.2506750142429409	0.684381669227118	0.10565874578032852
LINC00173	0.13926556007940022	1.4614538081408233	0.10562925798534364
MYO5C	0.1356976639955345	1.5179169674030843	0.10561763051966447
C1orf95	0.13149316515956608	1.5895195405337161	0.10554664541707955
AAK1	0.658563284564911	0.24132377499595645	0.10553278417263688
AC073283.4	0.18161700406072076	1.019871289414951	0.10552909403525844
PI4KA	0.6363226255480205	0.2501545949419744	0.10552908422759616
RCAN2	0.1708448462078363	1.1032375377168306	0.10552633634767822
CANX	0.41925883527996394	0.38929719436438437	0.10543552988522142
PNPLA7	0.4960009319450903	0.31486311920784044	0.10539295384527578
TTC7A	0.37541559743153474	0.4386301820653859	0.10538181006290889
RP11-138A9.2	0.14194950112430238	1.416235724151443	0.10536392695759245
DAP3	0.34410646491514146	0.4822344149547267	0.1053208200436697
RPL15	0.21708486453317985	0.8167962789312703	0.10531954645926397
RP11-317J19.1	0.18338500091947166	1.0046215400653666	0.10531189050312406
SMAP1	0.48435083529851547	0.3329044098707499	0.10528930832228718
INPP4A	0.45513235559218285	0.3543622782873236	0.10519084199542474
ZNF706	0.3154505517094678	0.5301867601354923	0.10516725636359603
IFT43	0.36077541950194103	0.4563636779514538	0.10514464244580822
RPAP2	0.5799274614015374	0.27469245602877285	0.10514083729432543
ASRGL1	0.4852713738432018	-0.015215157827991386	0.10511096300607287
PIEZO1	0.19886691682941024	0.682515808644778	0.10510187125062403
BRE	0.9905725417531811	0.14295284756902785	0.1050312379719211
RPS16	0.21612376493868976	0.8182497169634171	0.10502259241613768
CH17-472G23.1	0.7503231913199249	0.20398744464699536	0.10495883339446557
RN7SK	0.1715718281695402	1.0889688538938576	0.10495026331152069
XIAP	0.36897963470186207	0.44463351647129723	0.10488572538206546
LRP1	0.8528687204708543	0.17384908800526977	0.10487057460239349
MTATP6P1	0.35534879931088675	0.46132966551772714	0.10484826774377705
APBB1	0.2561597759811591	0.667991213067716	0.10474049633304958
GRAMD3	2.083391170367433	-0.0695597715811781	0.10467707443971389
ALDH1A1	0.953471421809361	-0.016914429459267192	0.10458122513819587
ATP5EP2	0.256246627038538	0.6662555204122813	0.10454727159518283
EIF3E	0.7829755317741858	-0.13365062461284188	0.10452538953205083
SPCS1	0.13204290983500375	1.5544008949022683	0.10450730513622201
PDSS2	0.5610840776142224	-0.24286912086850715	0.10449122446361364
VPS13B	1.1191762558352814	-0.0507384148607068	0.10448157641716231
RP11-308D16.2	0.3790189797306385	0.41394881630814084	0.1044754801172868
PGM2L1	0.1453921295074413	1.3514735916775436	0.10447373683475769
SLC8B1	0.19077741540437415	0.9458281534591507	0.10443521948978673
RNF149	0.40542436142859045	0.3993859601408291	0.1044236556464512
LPAR4	0.10476514649560402	2.2939757107911514	0.10441927459039996
C11orf58	0.44823784023542934	0.3581709325625839	0.1043452344480135
NRXN3	0.792334133578097	0.16908312135808556	0.10434202146705929
SGSM2	0.31805889571952434	0.5201955413851976	0.10427260203938614
HSD17B12	0.7492382610453596	-0.18946775375134325	0.10425564314603995
ZNRF3-AS1	0.1875814479227948	0.963663826741514	0.104249002896859
EFHC2	0.23915794693341402	-0.5338094069802315	0.10424004659593103
RING1	0.17773557210477747	1.001007858558929	0.10422816761240059
LIN52	0.4286546818348901	-0.3063995035549071	0.10415246544078628
EIF2AK2	0.2972986985248825	0.560039716947688	0.10412447315310422
NLRP1	0.17651095434132028	1.0376233796091037	0.1040364980006874
LPIN2	0.41901316260684407	-0.3110054647869138	0.10401096628989026
GPR56	0.7816031333451996	-0.17934145074538077	0.10399041834916535
STK32A	0.14090084375959272	1.4026829174585738	0.10398095449095121
UNC80	0.3866801024469275	0.41827309459686296	0.10394546246866773
PPP2R3C	0.35121584219816265	0.46440721180602623	0.1039097614967476
MYL6	0.22311649170578512	0.7772877783303626	0.10389910563857585
WDFY3	1.5180820551541578	-0.0727843665786797	0.10379878915317468
POMP	0.20209330736463046	0.8737521018160513	0.10375118610790467
SCRG1	0.4261274603866254	0.3564780197079765	0.10374271150613766
MPHOSPH8	0.5781532734516238	0.2689541195548427	0.10371098104505308
UBXN4	0.47298845385832267	0.3356733228435075	0.10364065423288071
SUPT20H	0.29882748575814483	0.5322807395147683	0.10363511379971124
CCK	0.29112657550927906	0.569804599404659	0.10356262597138535
SUGP2	0.48742339567103726	0.32481904532643996	0.10356045887043706
SEPT8	0.4112073876778426	0.38393191343300304	0.10355615441271701
CEP192	0.5359595763785852	-0.2543639592161764	0.10354696849389933
GPT2	0.6570325807802083	0.23597862694802804	0.10348529835609874
DAB2IP	0.26046917522519575	0.645722109573795	0.1034557735477867
CH17-472G23.2	0.7425720879140467	0.20830605900483362	0.10345210348800123
MRPL20	0.15627872469056842	1.2061500673810357	0.10341207922888798
RASSF8-AS1	0.2619446534157493	0.6411602489182705	0.10340173318707255
RPL27A	0.3554089581040934	0.45572873116103646	0.10337165811934598
RPL29	0.26296431197386017	0.637577657028482	0.10330086858994207
PDE7A	0.3530465895575913	0.4585929522231709	0.1032762077596408
ZNF608	0.7812112431001751	0.1757731029537143	0.10326112064385438
FAM13C	0.46601974658852346	0.3324065837189963	0.10324837777019502
RNF170	0.3342558471382883	0.48676786337119826	0.10323054387862926
ZNF273	0.14792392636916687	1.2962136696314588	0.10322990553754521
HERC3	0.5330005703068157	0.2943228417411037	0.10319930946362897
SERF2	0.34390104023528023	0.4715005715427866	0.10318061970942258
PDZD2	0.6397176693643389	0.24250434810427718	0.10303021700152123
RP11-1H15.2	0.13494217757629431	1.4709624290345376	0.10299683480125796
PDGFC	0.5993840713799099	-0.22941723132299374	0.1029885793541106
CAPZA2	0.40674533065317436	0.3916991957134506	0.10293300051930648
SYNE2	0.1724673590390386	1.0532442165149187	0.10291426971683496
SRRM1	0.45852122426217906	-0.2849617373896506	0.10289613108790142
EPB41L1	0.404472471059878	0.39376284362685693	0.10285900219028732
DDR1	0.40608996447943607	0.39186381512083784	0.10281017988772971
HELB	0.12299123285090399	1.6866658987419676	0.10280981150585028
PIGL	0.3110796600839776	0.5244516207035188	0.10277748512929957
DGKZ	0.4234038198390769	0.016096498504109897	0.1027206552170414
MT1P3	0.30305021406921334	0.5376117329869283	0.10267314291129519
TBC1D19	0.5232612310895921	0.04220146216192297	0.10263778592763631
ENPP7P10	0.12077825933437403	1.7292882684828499	0.10258872769318968
KIAA0226	0.2524035510833022	0.6616777123943225	0.10244607846555659
DZIP3	0.5933397837417874	0.2596834020497187	0.10241179776651141
RPS9	0.23698223096957638	0.7114281804681063	0.10240788615694119
TNFRSF1A	0.18793943537288582	0.9380390966981663	0.10230845756420301
NPC1	0.36978180193528837	0.42597393415032475	0.10226653848660473
FAR1	0.5310110541411115	0.2924216187963559	0.10220428169516838
DPP10-AS3	0.11710101929914131	1.8049478255883935	0.10218174818356135
USP4	0.2943589113762607	0.554043837034307	0.1021778777183326
SHANK2	0.22649619237403332	0.7468575126990005	0.10216621000092921
DOCK1	1.293306596555226	-0.11011188642408923	0.10213899003037684
CLTA	0.25526452258406074	0.649231380779997	0.10207888470146669
GEM	0.13641981518617796	1.426946829310856	0.10202881859497734
FBXO11	1.0565205019128519	0.14279949495060082	0.10201910216144564
GADD45B	0.11343372691594429	1.8969373477557265	0.10201015011986717
CDK8	0.4328051596339467	-0.295876521898263	0.10199409701180362
CEP63	0.3342083756716114	0.4797295064744872	0.10198214704742506
LDHA	0.16364776964713604	1.1129141346670872	0.10197095504382007
NARF	0.22166200030086197	0.7647719959635311	0.1019036343700305
HIP1	0.506944831014901	0.30601468733718573	0.1018597951903536
NTN1	0.17606482280977803	1.011343369896739	0.10181973905003684
CH17-118O6.2	0.17972756643037371	0.9853815545770988	0.10181170141375157
ANO8	0.31417514267232777	0.5115164515017001	0.10180438772438075
PARD3	2.7505098937839656	0.0019564655630593133	0.10179672461893428
TCEB2	0.1914401404882157	0.9099469430606241	0.10170542971280366
MPZL1	0.2545236875537031	0.6493242481304247	0.10165552897698238
FAM107A	1.1688005997380513	0.12822148650106696	0.10164670922092073
TKT	0.3889170827158886	0.3334443219315698	0.10159021265962223
RP11-864N7.2	0.2544344161172795	0.648707	0.10154010457112167
TTC14	0.7693440221042467	0.19704308664034503	0.10152946214218292
PPP1R9A	1.5699789254758465	-0.07469596722592901	0.10150151255992032
CTD-2054N24.2	0.21063443877190938	0.8085426431024522	0.10150121881175053
NHP2L1	0.16819885576884872	1.06598	0.10140194248047282
STIM1	0.559758	0.27397752870381376	0.10131414674403527
RP11-34P1.2	0.22615737947515593	0.7407600769735695	0.10121934736301205
GRM7	0.2988187968256795	-0.42559193087274494	0.10118890550824142
INTU	1.015788301152928	-0.130219779943208	0.10116605986160657
TGFB1	0.18094609131206468	0.9679764116370001	0.10109078725370224
BAIAP3	0.17353854367120214	1.0192542716948285	0.10102473117857472
ARHGAP6	0.14047516667595508	1.3472146749729426	0.1009548878610275
SLC16A9	0.6384730662374057	0.23780443296407983	0.1009548767233805
MALRD1	0.3510436399115921	0.44880722377895604	0.1008888949432582
SERINC5	0.7296009268018269	0.20664722484265358	0.10081378025328948
RAB31	0.7807957142861043	-0.15614467614540853	0.10078527508757534
STK33	1.2674472364480862	-0.11087740234210232	0.100784
ZER1	0.3395204643731203	0.4363271679150747	0.10071747939560086
AHCTF1	0.4493362888573851	0.3434941459909953	0.10066948089960899
CHSY3	0.1991276227828686	0.855838764733897	0.10064892765238787
FBXW4	0.38021115003516853	0.41081476198122613	0.10061076231817806
RGS9	0.20297179418790678	0.8356374093210922	0.10058187137716225
PCMT1	0.26932280330420594	0.601002045114227	0.10054692460807207
STARD13	1.3977992457587223	-0.081176865744954	0.10052386199884399
ZNF365	0.2532983665049076	0.6441981436572473	0.10051304567651444
C2orf72	0.6093619066388486	-0.21210018272167558	0.10049828071794836
EYA2	1.1887	-0.11762004989855905	0.10049507313547415
ZCCHC11	1.1132061310359382	0.06411390892004369	0.1004635741046678
PPP6R3	1.0478631487129024	0.14166449807620343	0.10041412477483935
FAIM2	0.3067254311777725	0.518662	0.10040739019706445
IGDCC4	0.19086579210345775	0.898184338726354	0.10039673953118008
DHRS3	0.28935422460969784	0.5531620005423833	0.10037169398629046
PTPN13	1.2964114611120756	-0.08269636834511833	0.10035573422227934
PKD2	0.5671247860032478	0.2674872766257136	0.10033659769830137
NDUFA4	0.3031147721933908	0.5250505701297008	0.10032760112843025
DNAH9	0.21570945041534048	0.7743015912912158	0.10028565489273879
MCPH1	0.5086000918711873	0.2997527569912602	0.10025363037412269
ATE1-AS1	0.1720823637023376	1.019481640153627	0.10023991965989773
RAD51B	1.2116486931388621	0.0024116414095504343	0.10016141582175303
TENM1	0.14964412805958163	1.2213576209705261	0.10016078591607719
BASP1	0.2850397685469688	0.5610794519731417	0.10013062158633948
HSPA5	0.28188400664976576	0.568032129765234	0.10011541956570626
CACUL1	0.46208846941432213	0.3312834230932358	0.10008401968543439
APCDD1	0.6059273603982441	-0.1479053380482023	0.10004677443408463
MTMR1	0.6032447453972655	0.24714317414971707	0.10004392460372563
KIRREL3	0.23138383292270107	0.7110471542608839	0.10004241042280351
MIER1	0.3129497460952782	0.5051045895530115	0.10003761457648695
CXXC5	0.1704794929450985	1.0282251537893485	0.09999281409073713
TTYH1	1.0417446537635935	-0.021140107615711445	0.0999814242098021
RP11-478B9.1	0.1693436730719566	1.0361830112077324	0.09993534370718753
SPIRE1	1.1407908843155894	0.12890935392396843	0.09970525595932117
TBK1	0.24675581441992936	0.5626550599596238	0.09962871899155899
GABPB1-AS1	0.6086105228358776	0.2406029944514569	0.09958441974319442
UBA3	0.3127214271243531	0.5028432879694008	0.0995747107800303
CCSER2	0.8597360016958676	-0.1589855293343978	0.09951299783407423
YAP1	1.1116975337143624	0.10457544172326406	0.09949059685740184
AC093642.5	0.13471661115884193	1.3969617807120691	0.09945255355804078
UQCRQ	0.19887697613475988	0.844005939737917	0.09942950658173882
AHDC1	0.3709642125929385	0.4162712835228099	0.0993982719317518
FGF1	0.48546050896197357	0.3117881153998884	0.0993910802966774
OSGEP	0.13961272682793124	1.327202396865676	0.09937359656999667
C1QTNF3-AMACR	0.43711956288806864	0.34866191564901133	0.0993408894878334
KIAA0355	0.26907985138552604	0.593149621007563	0.09933917793105734
SLC38A6	0.29613242102770626	0.5326275037578547	0.09932043336475227
CBWD5	0.17077698624160978	1.0153716508711612	0.09922104822519773
UPF2	0.45666608301489287	0.3322441399815903	0.09919811951967769
NFIC	0.6670217273888867	0.22299129793364808	0.09918934976323389
LARP1	0.5665377944759673	0.26450635688374036	0.09918931963848535
RP11-37B2.1	0.9022054609810604	0.15745252046391112	0.09915632008574413
TM9SF2	0.2573737960078387	0.622042388432823	0.09909914661327496
TDRD3	0.9676987811550973	-0.13998219656557992	0.09908048851642591
FKBP8	0.18960753634819957	0.8901390946941978	0.09907154008330438
IL17D	0.43556451253347156	-0.27937951449440734	0.09907090100535364
EZH1	0.3256788896920944	0.477930857693535	0.0990460500816695
SHFM1	0.7237817162538908	0.1819554572739999	0.09899797092396939
SMCHD1	0.581292031517489	0.2528177935766908	0.09896589189460325
RPS23P8	0.23066080379738593	0.7043326613582008	0.09896510806171727
MRAS	0.6921596965412935	0.1981814098168204	0.09894420898465717
NAV3	1.4280586767422268	0.10157398814386727	0.09886518051257386
QDPR	0.22404819912223722	0.7275959988334894	0.09885415645698598
HINT1	0.18676006095632938	0.9033565942772365	0.0987842236054987
VSIG10	0.34036124572977067	0.4526697542387142	0.0987337969881244
KHDRBS3	0.21319816861965987	0.7700216426595903	0.09872609121415701
DYNC1LI2	0.3138878496047936	0.4959067128422918	0.09872428581378315
GNAL	0.2566376860182473	0.6210782192725005	0.09869662525709907
UBR5	1.3978986310018955	-0.0987523693834482	0.09865668401829593
RPS13	0.24116385531450368	0.6663688567156324	0.09863872167202875
HTRA1	0.777081	-0.168911399651737	0.09857760315848156
RP11-650J17.1	0.16790406379897438	1.027599344547885	0.09852120622039728
MXI1	1.0844347410680264	0.03104768678750971	0.09850261607657326
ATP5H	0.13910784595222175	1.3157718896027937	0.09846209802666109
SPATA17	0.15092178208687249	1.178575701944614	0.09846113422041558
NAA16	0.2842878330285787	0.5518483121258386	0.09845592523426772
RHBDD1	0.5984402196548612	0.2448432712942909	0.09844267980979109
ME1	0.7578206657312607	0.02418938958117643	0.0984120042596776
SCG3	0.5896273455834983	0.17608125146777293	0.0983771
SRSF4	0.4260518797070891	0.3544075415199063	0.09834032946479887
PCM1	1.1728934804554434	0.12347800039639008	0.09829684757162158
RALYL	0.36183137236608265	-0.31568896679599895	0.09821377901397169
VPS13A	0.5276923021142669	0.2820203149294769	0.09821245340786336
SLC27A1	0.7332336671803696	-0.16944884277197436	0.09818687119252227
SEMA4B	0.5363940506664441	0.26701854401256936	0.09818042759699885
RP11-323I15.5	0.4796449157475084	-0.18465051648329556	0.09818024411972995
CUEDC1	0.24251234031913588	0.6550139516897072	0.0981781888061771
DYNC1H1	0.6193265217158634	0.23533451980246453	0.09815027053907495
ZNF350-AS1	0.20076735797451295	0.8207398507671154	0.09814847243946802
DARS	0.594594528466406	0.236045	0.09810803391811287
SRRM2	0.601394535637038	0.2219185297036732	0.09804354767704904
NBPF9	0.23497005203121463	0.681292458674054	0.0979986319874743
PICALM	0.990891029069617	-0.07923576072172545	0.09796083426517163
KANTR	0.4371773397259438	0.3430774290863238	0.09794750218246753
CSMD1	0.859768774060207	-0.1303959868229205	0.09794436029636534
TFDP2	0.6235941602049202	0.23532835438535063	0.09793377628914404
SH3BP2	0.338357403992465	0.3737339112647209	0.09791765274294768
ABCD4	0.2450417608705047	0.6479995551824914	0.09784371973523384
SUB1	0.21768352913059363	0.7422372724668425	0.09776298905826215
YWHAQ	0.27568441192482085	0.5664962322905448	0.09776102778663631
PAXBP1	0.4339412852737327	0.3452536290236699	0.09775185370170483
NDUFA12	0.17685140493677887	0.9527267861840766	0.09773319618349033
FGFR1	0.4742431105929064	0.31379187835482436	0.09765594630282676
TBCB	0.15195052867742556	1.1541432410869268	0.09762433005525448
HSPA8	0.22797710568740862	0.7016578279859029	0.09755438624660176
PARN	0.45001871873934296	0.32697757095769586	0.09752028624600134
DLEU1	0.2666497775818533	0.5862130731788089	0.09748924813215039
NINL	0.32829583323201766	0.4522177962540178	0.09748393906139796
CFDP1	0.2970961534103503	0.5191638194166834	0.09743696017941607
GCDH	0.18909327699057152	0.874050635183158	0.0974179371808937
ADAM17	0.32168515365463574	0.4753733069505499	0.09740511330892543
MORF4L2	0.23059797947015612	0.6909316918177133	0.09737902209709845
HIF3A	2.146256120562995	0.00945836323416603	0.0973411680452414
TMEM248	0.22005014664598058	0.7288515135246227	0.09730294219692687
FAM228B	0.2610927545008352	0.5983996746642032	0.09722424269663454
TUBB4A	0.2410169767490806	0.6551319665489951	0.09718819208366616
CCDC82	0.23719793186029703	0.6671292317215103	0.0971737106426456
NUMBL	0.1675941201411128	0.9825663181150568	0.09714321101655177
EPHX1	0.45330917200391363	0.32156102628591837	0.09707226057711642
FGGY	0.7377089321717282	-0.16690852309426027	0.09706289072023035
NBPF14	0.4711724593892128	-0.26595168053439394	0.09690955687944061
PARP9	0.23359229260957354	0.6764044565343188	0.0968653077906493
PRRC2C	0.6064457010488261	0.23735783091175797	0.09679488977394085
ZNF652	0.4707761508942917	0.31271358410622424	0.09664898723401201
ITPKB-AS1	0.17116270838025574	0.9775222465527251	0.09662824941597861
AMER2	0.5320390650110071	-0.18145739688372164	0.09660661751334956
EXOC4	1.5829024245745345	-0.08571189780497589	0.09657509575411138
NIFK-AS1	0.31478508782416037	0.4819592313029133	0.09654384371305874
PIDD1	0.12568627699702103	1.4606841914623634	0.09642212389540014
RPL14	0.19791800089336092	0.8166310204464735	0.09641459577696522
IL1R1	0.12037389039657388	1.5663917102911709	0.09637933250316108
ANKUB1	0.18797216403422554	0.8681888201637179	0.09635959305735511
RP13-104F24.2	0.19235922144355697	0.8438897345435719	0.0963164392258388
PARP4	0.20180886081925303	0.7966551846544316	0.09629215200007649
SRP14-AS1	0.1651292302531809	1.0172903168085845	0.09625709324585127
IQGAP1	0.3654589015624488	0.40817566927314264	0.09624739011364833
ZNF814	0.22004130226764984	0.7187238119342761	0.09618793347400878
NOTCH1	0.260201684464394	0.47873945482888713	0.09618608562203185
BGN	0.12173443671990805	1.534943015224677	0.09616560805986668
NR2F1	0.5645147761685426	0.22980282384430342	0.09608812751302376
FBXO42	0.5287988067667401	0.2745348011533553	0.09608757425781037
ATF7IP	0.6137239437880669	-0.11528147731105405	0.09600611880699109
IARS	0.2568497587743474	0.6002263662674268	0.09595143056193044
NUP188	0.1780418528879443	0.9223977679746477	0.09594329568424964
MAP2K5	0.9613575454449829	0.13040905978253906	0.09590603566628192
RP11-307B6.3	0.16403391135515324	-0.6804821986562899	0.0958161408694054
QTRT1	0.3930308786126128	0.37193844077255306	0.0957718575980023
HDAC1	0.21534657771498536	0.7324938960573619	0.09570351990963744
ADRBK1	0.10736610938611642	1.8509866749492454	0.09569579049925941
NEK1	0.9899590357146817	-0.13371658717649934	0.09565336818723048
KDM2B	0.2970011744638627	0.5083305098386758	0.09564254552608573
ADK	0.9040444685514328	0.15669368083502347	0.09562175119097428
COX6B1	0.22556803143620638	0.6933615260500879	0.09562103711274841
[truncated: 27,345 more rows]
