# Supplementary material for: Single-cell analysis reveals inflammatory interactions driving macular degeneration
Source: Nat Commun. 2023 May 5;14:2589. doi: 10.1038/s41467-023-37025-7 (PMC10162998; doi:10.1038/s41467-023-37025-7)
Supplement: Supplementary file 3 — Source Data [file 41467_2023_37025_MOESM3_ESM.zip › Source Data/CATCH-based differential expression analysis between control-enriched and dry AMD-enriched microglia in AMD.xlsx]

## Sheet: Sheet 1 - Supplementary Dataset
Source Data 2
	Mean Expression	Log Fold Change	EMD
ZNF331	0.5197220458580191	1.1614701200072421	0.3999010237186579
SLC2A3	1.1696297822979624	0.4706179766270616	0.37944882103409666
HIF1A	1.498379707587111	0.28787267348326506	0.3006846935816216
PADI2	1.2459543230886991	0.3311655586953475	0.2866909015128289
CCDC26	0.4499176036202791	-0.8930367094350176	0.2786329235277537
FTH1	0.984173175928376	0.3916473730410266	0.26707984421501957
TMSB4X	0.5304688831982708	0.7261160071486158	0.26431886725149983
AUTS2	0.9288842950540606	-0.37009802762852295	0.2405318252787918
FAM110B	0.5995208639099964	0.5572940215507016	0.2311426457591964
HSP90AA1	0.5773071602808143	0.5335846542608476	0.22772087107585295
WWOX	0.8319563816591125	-0.3836125972152433	0.22351939862442333
GNA13	0.8652109242036923	0.3673831711796052	0.22077445716727273
NAMPT	0.7514260778330235	0.4149557847182709	0.21651051006441738
CEBPD	0.5379340054727454	0.5531160311338227	0.21512591887401394
KCNIP1	0.3768997010568934	-0.8127929960429672	0.21428264252128704
OLR1	0.7395960978515509	0.4165558926558826	0.21395356375164615
ZSWIM6	0.9082946323570166	-0.33629033017601895	0.21388983251470628
KCNIP4	0.31286754778474657	-0.9770942378518659	0.2129172655924074
FTL	0.5749992901025794	0.5184157264514955	0.2128267940564232
GLUL	0.6659300005073748	0.4182991965604328	0.197602388376452
EPB41L2	1.1043651040412195	-0.2554026214175897	0.19732619576402144
DLG2	0.4579248054138613	-0.6109876964887029	0.19658157876652918
KLHL5	0.4175883607962581	-0.6673435259567757	0.19577064107263267
CD163	0.5963535619537612	-0.4662029516728158	0.19526298296186326
ZEB2	0.7346233132604447	-0.36960685101970503	0.19051284278290312
HLA-DRA	0.6595409300044581	0.41324600357294927	0.18966190601919652
FKBP5	1.2796725913708478	-0.21045369660074617	0.18824069643460986
UBC	0.4263656122162838	0.6211402007908988	0.18376746217162127
PTK2B	0.5178391795814055	0.5096469521917875	0.18351454795996977
MACROD2	0.5062182140932762	0.5122107972246226	0.18035351106164765
SLC4A7	0.4491707126038096	-0.5692082606109772	0.17998018701358715
APBB1IP	0.696739439607398	-0.36556085536278204	0.17885395633358947
JUNB	0.2777364452947098	0.9362528812077643	0.17863420564458082
LHFPL2	0.3781564574324867	-0.6606686585933034	0.17635221782044316
WDFY2	0.4653218248232796	-0.5380571910583235	0.1762943598630945
RAB20	0.426444657948925	0.5899733118527252	0.17489483786979657
SMARCC1	0.16665466839691306	-1.5308587713896986	0.17437219136161647
PLAGL1	0.1862500497933077	-1.3422813808115388	0.17288980938234472
HLA-DRB5	0.41638490289165003	0.5926961196985345	0.17162550704585994
PTPRJ	0.6242828398456594	-0.3883967404957108	0.1704710092803189
DDIT4	0.4286732616613625	0.5708041494083662	0.17025986590297415
MIR646HG	0.4806215915325577	-0.500219008243133	0.16936476986454488
HSP90AB1	0.3688297887708849	0.6510493872282817	0.16786649580651203
RHOQ	0.38188679484560634	-0.6171034269810426	0.16624690411325185
SPP1	1.5541327920246515	0.1526515232129837	0.16553864484128883
SYT1	0.3880334529010838	-0.6027257413336218	0.16500829568465822
CD74	0.9218805958681603	0.25599563385828966	0.16445343130204662
HK2	0.43697077807320406	0.5331028715949254	0.16235328703803925
MS4A6A	0.37362019960801435	0.6229989900400277	0.16202027115105772
CD83	0.6189705728310662	0.3736711960086554	0.16133421171490814
CXCR4	0.37739548828715896	0.6128017965184916	0.16103365167188988
PDCD4	0.2660330990381937	0.8718525287410784	0.1603974507363921
SAT1	1.3001941564909225	0.1767652354996403	0.16035406621335146
HIVEP3	0.48504767835457213	-0.4674070958557484	0.15982610329664385
HLA-B	0.4023778784127812	0.5621059352978034	0.15981032166174114
GAB2	0.7176634761050131	0.3191567569289223	0.1597545949675793
RBM47	0.9128745196791128	-0.24914639257351662	0.15942396621415653
MEF2C	0.7783988408823398	-0.2886455910086317	0.1577212040506984
MTSS1	0.45909053082730555	-0.4857763402045779	0.1573204012585169
BTG1	0.2724452821682334	0.8273815870420984	0.15627607822115208
PTPN2	0.344159458103119	-0.6331553930056317	0.15405562883398707
EPS15	0.5636991002808905	-0.38739042307360977	0.153791978585731
KAT6A	0.37714073270533494	-0.5735646063697869	0.15288539638620194
MAP3K2	0.541751804148529	0.40367287343989744	0.15269868701154923
RTN1	0.2491356641947722	-0.8532988489135918	0.150345504377591
SLC16A10	0.14696827473043153	1.5270286060432168	0.14985006738465173
DUSP1	0.5178864074614764	0.41175784687158445	0.1489678171581558
AL118516.1	0.17456850270547478	1.2514588988818731	0.1488052349421805
GRAMD1B	0.24097097356282937	-0.8668521660021343	0.1478094863897553
MBD2	0.16998350840996992	-1.2317249572299214	0.1468715074535579
HS3ST4	0.47902599515903843	0.43392962683077446	0.14528931116386157
CMC1	0.13915344415720257	-1.502545516762677	0.14490777427785392
NUPR1	0.15712232301973425	1.3559574062375943	0.14440825980537592
CYTH1	0.5242251813154843	0.39334997250717424	0.14413060625087368
USP53	0.4766312560693338	-0.4277218556119926	0.14390920519193934
RIC1	0.28501706617688405	-0.7076146711413492	0.14297647007054762
PALD1	0.5931645409150993	-0.3285581658434943	0.14217148359727452
PCNX2	0.5248590376015614	-0.3835856125809802	0.14198244240653837
TBC1D14	0.5736336992691146	-0.34966979424527145	0.14131815294706337
APOE	0.6886710107712074	0.29155374643387727	0.14097842970247731
OXR1	0.48317708408140403	-0.4111509533879972	0.14024633506622836
RNMT	0.27292432405309774	0.7363634426800234	0.14022151616820677
FLI1	0.44934716717400913	-0.4406847955649152	0.13991503437083674
UBE2E1	0.32665848244137646	-0.5996588552057097	0.13924659265301512
HLA-DPA1	0.3927365016449239	0.5048988366285619	0.13909854856511852
PER1	0.2894093660811387	0.6858428527342237	0.13867115203890468
CHST11	1.2833983707875447	-0.15380364925409942	0.13799395354096378
TTBK2	0.3329857611744044	-0.5838397890567906	0.13782558446971677
ELL2	1.1024668133537534	0.17874081302520414	0.13760880443684853
SUMF1	0.5420090128666476	-0.3589070006228864	0.13716992868733036
UBE2K	0.38944483280928116	-0.49581575478855555	0.13669344935092045
B2M	0.5144112248849877	0.3327078519670465	0.13653857599277133
SGK1	0.7926693811919513	0.23957818435150063	0.13645598161909117
RAB31	0.8266089869214632	0.2360032917196807	0.13619377441119432
ACSL1	1.246742802861874	0.15573675709966608	0.13607608737287769
ANKRD17	0.4088760580029154	-0.4691599229450215	0.13595862243101367
HLA-DPB1	0.4890750335862443	0.396764064472208	0.1357963862776838
LCOR	0.3673199526586779	-0.5215929958714107	0.1357327467880507
SND1	0.43298459940720263	-0.442775397369337	0.13556437664442536
RASGEF1C	0.1336593268975253	-1.4463875641891468	0.13508192783443043
PLIN2	0.21953635903944443	0.8758384877694634	0.13457013956694844
R3HDM2	0.23997163404830762	-0.7840684723496361	0.13374972133804197
AC245297.3	0.2639446458717589	-0.7110771121296628	0.13339299196477866
MYCBP2	0.500549	-0.3773497077197587	0.13334187439217027
PLCL2	0.2808613512613907	-0.6645141140919696	0.13262129624539076
GNAS	0.40586215573516654	0.46548035823043193	0.13234163967329604
BNIP3L	0.4505926673680026	0.4126646151947237	0.13219333103799105
EPB41L3	0.994057192698229	0.18859060392983779	0.13078945777771503
FAM168A	0.43706972289409507	-0.4228063097050873	0.13070504506606329
DEAF1	0.13902441918698913	1.378612856762905	0.13060199305870027
VTI1A	0.3814776256868257	-0.4829440865072442	0.13053574821984776
PHF21A	0.4846019562807667	-0.3810762913631797	0.1304433140776695
RGS1	0.8959375610771592	0.20851183490112984	0.13040369847058814
BHLHE41	0.5675110691774959	0.32707366704877966	0.12989677347429507
RBM39	0.43738097074104326	0.4219516812099204	0.12931702873677864
SRBD1	0.2472628672158741	-0.7340001062607231	0.12917325191430354
PDE3B	0.7887698464620093	0.2341749990308038	0.129047113770555
RNF150	0.26606845240208504	-0.6794589084428685	0.1286268662850722
ATXN10	0.25719103236610136	-0.7011148908300741	0.1283383892051174
VPS45	0.16269267761392953	-1.1037996635546174	0.12753867843921135
PUM1	0.3835381984457558	-0.4638973385429562	0.1263476598784211
LRCH1	0.46178557909486123	0.3894278781568044	0.1260363969330766
TTC28	0.35626991908842437	-0.4963093940257659	0.12546374909085076
PPP1CB	0.2726045375771399	0.6543300867186673	0.12512162945337468
NR4A2	0.1620214321774201	1.1105624080117413	0.12476894297324981
RNF115	0.13771142744228418	-1.2770946137362438	0.12450781252313972
ATP8B4	0.6787551792745734	0.25930959623922983	0.12442779027869431
DHX34	0.16569035345207178	1.0785292470730434	0.12411849534039064
DNAJC11	0.09802846273481833	-1.8402255455950443	0.12397560105804879
PBX3	0.42002516534464107	-0.4156732011758476	0.12362048448432043
VIM	0.23215547311938736	0.7430046086406242	0.12342709497232499
TAGAP	0.1459105188412027	1.2247675141518604	0.12334959202069211
DSCAM	0.6614905545212821	-0.26489371781261484	0.12331155010462615
CPVL	0.24775803456671547	0.7085209810149427	0.12314667772628587
STRN3	0.39716411070507546	-0.4367746664502736	0.12293133074329753
FEZ2	0.22095845415818663	-0.7750546875861584	0.12221080333720012
ZFAND6	0.29009339437311216	-0.5916978462346024	0.12220250664906668
LSAMP	0.29253685907789256	-0.5842414139322775	0.12165349086616203
CCDC88A	0.4643478095754327	-0.37013239371099566	0.12153389675633486
PCNX1	0.4627724324904012	-0.3711405876656553	0.12145795454949536
SORBS2	0.18545240419124642	-0.9118531178352535	0.12077252518156793
CADM2	0.6736476280285416	-0.25449294682990015	0.12062674024583082
ADAM9	0.3674814395309269	0.4616070150241272	0.12042091947174469
RFX7	0.2068789451801815	-0.8135483873324977	0.12022429894152008
PTEN	0.3524417794328532	-0.48033824432248956	0.12021033263573208
SRPK2	0.35720571378571553	-0.4737885647703034	0.12015077156204078
SGMS1	0.31805511889010263	-0.5300989615904896	0.11990406534432356
MGAT1	0.5200412754720355	0.3285011744437189	0.11973361508101854
EVI5	0.28663436241692836	-0.5847745188240776	0.11938663481809186
HIF1A-AS2	0.49568273362746945	0.3381403607170407	0.11905415277360293
JAZF1	0.6063940532056343	-0.2777782751059194	0.11868341233009753
TNFAIP2	0.17977334510631254	-0.9231261476741985	0.11863290001217922
ROCK1	0.533064931968359	-0.3141981026199249	0.11822005040486289
MAN1A2	0.15447752123824549	-1.0698895968241147	0.1180265846024234
HP1BP3	0.33206718905879706	0.5017213585216634	0.11787600587742796
LRRC4C	0.2529155899139172	-0.6518299017410485	0.11765169051442904
UBE2G1	0.21521001634539252	-0.7623980250899202	0.11729582468812932
PPP3CA	0.46961284150217514	-0.3511179818305007	0.11660918990236234
XIST	0.8816397267658693	0.1703626764785621	0.11624272743340441
NCK2	0.321032801069058	-0.5020296112694757	0.11612132532439527
KCMF1	0.18409471377239878	-0.8789240521068329	0.11582478933379775
YIPF4	0.14797135814871967	-1.09501	0.11581168136697972
RPL13	0.22860459762495255	0.7201171905630532	0.11577296275774643
ZNF618	0.28146487587449537	-0.5764963947596339	0.1156788134688803
TM9SF3	0.1823890406208937	-0.8823385266791198	0.11523041072231484
JARID2	0.5376897227360132	-0.3032294798825945	0.11508166447700083
EXOC2	0.2215362670226135	-0.7262956177459028	0.11507642476725506
MOB1B	0.22340127216310973	-0.7202465189145417	0.11506898487755057
OLA1	0.16252646006930185	-0.9866387180476361	0.11481446105396535
FYB1	0.6043562788687395	-0.2694387398263589	0.11474992628256812
CUL2	0.09561231333410923	-1.714743903988333	0.11454581112667662
RBM6	0.47639477291740673	-0.3400165073258511	0.11453995005471242
NUAK1	0.19643977656207254	-0.8126881336726176	0.11432160900003052
OGFRL1	0.4821665171161158	0.3354032099095742	0.11426833224845923
RNF13	0.5233432590561039	0.3103323864187222	0.11389139072579707
REL	0.5685249184261378	0.28402287855911246	0.1131693747519416
MYO9B	0.625576847885499	-0.2559557620649134	0.11308475591159234
SH3BGRL	0.45859636384564717	-0.34834486435523354	0.11303616324912662
ZNF385D	0.13056836591021945	-1.2102608968120552	0.11290406302432503
SIK2	0.1556344388137924	-1.0117249399436476	0.11284440452133822
COP1	0.5815136682636393	-0.27513384678970076	0.1128243599365711
BNIP3	0.08734294542986705	1.957483511574261	0.11281050800129992
NEGR1	0.2800971672716474	-0.5623531134079075	0.11236529030714248
USP47	0.23985257204137647	-0.6506072296111843	0.11231550461051847
MON2	0.3113146317929061	-0.5052895888665984	0.11202725327252498
FOS	0.3516378220134392	0.45263890180238747	0.11197848090674538
ZFR	0.23726739633146804	-0.6595904292187049	0.11193142246090981
RALGPS2	0.19402156520316685	-0.804387005840816	0.11187670138927253
SLC2A9	0.33352608793274424	-0.4714536967166788	0.11185570344431735
ARRB1	0.2749890632098662	-0.567776940293026	0.11143107828999134
BDP1	0.24135529306396247	-0.6435742264073022	0.11109064884104017
LIMK2	0.19915136503658218	-0.6501421758509117	0.11086514908421904
ECPAS	0.24758428790881998	-0.6253580641059492	0.1106998651739526
RALGAPA2	0.2394199226012514	-0.6462230538268997	0.1106773340461191
BPTF	0.39089476013624497	-0.39891274212946226	0.11063891313537474
MAP3K3	0.28893955601635346	-0.5367719376949768	0.11061473494836595
UBR5	0.477728388607606	-0.3271251097314293	0.1105214639449588
TMCC1	0.48811699368482975	-0.31897657327884293	0.1100770186348687
PSD3	0.2666857221654941	-0.5767187091139984	0.10985465407595323
ITFG1	0.3741056669037322	-0.40521540966134534	0.10983511706646762
KCNQ3	1.2266688800538896	-0.12802278641846299	0.1098254367919063
DPYD	1.2184412977503263	-0.12800422084118188	0.10981903876214665
ITM2B	0.5120750552558907	0.282532025344983	0.10971369714291906
MBP	0.4856425386255139	0.3216242600580001	0.10964705805166654
TRIM37	0.10435243739210114	-1.479003939702437	0.10960730738045092
RASSF8	0.3054885428569141	-0.502768257928957	0.10951309874867886
SAMHD1	0.3498691013128249	-0.43992584851055383	0.1094276800558335
SPATA6	0.3209856398617503	-0.4776489134395427	0.10917062108194471
STAG1	0.6144409482089931	-0.25141980282223936	0.1088525167116443
ADAM10	0.3029172386558405	-0.5041133957456224	0.10884922593804289
CADM1	0.5437342731939234	-0.28298433543380325	0.10861046850426748
R3HCC1L	0.207346572826687	-0.7289032782986705	0.10839881104080136
LARGE1	0.1954883258660406	-0.7712908225040701	0.10822546220374797
SNAP23	0.18670084015703758	0.8219472233245979	0.10816249806595786
IFRD1	0.13190379697806012	1.1701984407336659	0.10784141922611157
MOB3A	0.11528800839201139	-1.3061478520229455	0.10774238027209175
MT-ND3	0.22664735631284405	0.672919692795292	0.10762609437526764
PLCG2	0.4353976657758908	-0.348950105359266	0.10762569545255422
RAPGEF2	0.26688238299153927	-0.5641207448606957	0.10757745825616744
SAMSN1	0.5270131109145545	0.2908205653304526	0.10753833727016855
SRP14	0.11750104095874644	1.3181429159862061	0.10753049335207011
NRP1	0.17910405982340458	-0.835119646516126	0.10748377586216057
ST6GAL1	1.0379786396642474	-0.14779794615447495	0.10744451852614775
DST	0.659829821355393	-0.23110839568130695	0.10734936683398398
ZFAND3	0.8854671370670503	-0.1718115254813675	0.10672067476285213
EEF1A1	0.33629023168669003	0.44964454690447675	0.10653173210488814
FBXL17	0.3627134769160572	-0.41325402060103106	0.1065270018081414
MARCH1	0.576401613462484	-0.2610996730050314	0.10614753628180064
PI4KA	0.3113494134266029	0.4823237669830993	0.10587869866094547
FCGR3A	0.27280100686304737	0.5450098009417867	0.10563980628241727
USP36	0.19272091680743916	0.7750449756444828	0.10553013944632927
ANOS1	0.21163801806806024	-0.6934862778576485	0.10552025261193404
POU2F1	0.3015682601292993	-0.4902140598022433	0.10543328314815593
ARRB2	0.3393382833552514	0.4406894288317199	0.10537257561208778
PRRC2B	0.39312432538296405	-0.37580536816215354	0.10485752496508587
IQGAP2	0.3285958409758329	0.44540896370309535	0.10484499106669327
AC009093.2	0.17322263718235748	-0.8408705834199595	0.10482535810978812
ATM	0.572169332251384	-0.25922479350370975	0.10462660614062508
PACS1	0.4288372851010556	-0.3441601879568881	0.10459313454603332
WDPCP	0.22611031943417373	-0.6450816740628036	0.1045910458213929
SORL1	1.0644606046805412	0.11965156526854466	0.10442194701617484
CAPRIN1	0.13703352609848982	1.0808981288944224	0.10407931379113104
GIT2	0.26906048577569425	-0.5407579347978816	0.10401269811797181
TMEM117	0.28499664302614797	-0.510681097125955	0.10393249000849418
BMPR2	0.20306596123579088	-0.7120842245394053	0.10389133884421453
UBA6	0.1969049531381566	-0.7329083861747847	0.10373897664689977
AEBP2	0.18208852296886438	-0.7912736260602763	0.10368557588244308
DHRSX	0.1778147576660985	-0.8091822739250059	0.10357777120567692
NFAT5	0.421262205514649	-0.34655834856446777	0.10349984641139352
ZC3H7A	0.15127223259558006	-0.9486391377319037	0.10344060241714773
UBE2E3	0.13680353839028786	-1.0436765032649362	0.10295089742337589
MSRA	0.2786939727208229	-0.5160454985800244	0.10276404609460098
H3F3B	0.4089965903660938	0.3531011719739534	0.10274695127256799
KPNA3	0.16320824960923616	-0.8715780538126756	0.10253987599354289
CLASP2	0.4463679840465253	-0.3233910263411256	0.10250680470289852
FOXP1	0.9875429272369662	0.1484664787496599	0.10239595569925533
SPRED1	0.29718355195076007	-0.48211226468908125	0.10229404339248241
SIPA1L3	0.2767278702864272	-0.515929399601592	0.10223876193761802
TLK1	0.2209575746796143	-0.6441432644367547	0.10218245413038275
P4HA1	0.6467042471101602	0.22538445104570057	0.10212838930194745
ANKRD10	0.43433249481956665	0.33423654195083863	0.10210297870368137
PRKN	0.5780386915640665	-0.24541447449289522	0.1018498986675224
NCKAP5	0.8600399517899182	-0.16863856303271135	0.1017761636041515
NLK	0.3053591127638657	-0.4671787466793288	0.10176452836994278
DYNLT1	0.17638586619090976	0.8152260541377513	0.10170255140162585
LINC02432	0.3035459147755199	0.47330237765551036	0.10141977888222539
GNAQ	1.019813417943252	-0.14167821551100465	0.10134196478861913
TNS3	0.5129011583869351	-0.27604645505527103	0.10125130981849371
BCAT1	0.5352320519281767	-0.26162473629348115	0.10122089210593978
ZFP36L2	0.4414669099752347	0.325715627933775	0.10112971926101742
DOCK5	0.5673028090598724	-0.25242715256298937	0.10103769527396157
UBE4A	0.09873120209252714	-1.4241073289928343	0.10087531696564517
HCN1	0.21186299626450208	-0.6624572394558247	0.10085618426997553
TENM4	0.3614090770378472	-0.3921286001383461	0.10077218524830008
VOPP1	0.4334509978443293	-0.3261709443805662	0.10019632763008612
SPTLC2	0.4483284858585315	-0.31428404365098134	0.09980090623436673
RPS19	0.24432448795722414	0.576923727777763	0.09973378090485256
PLD4	0.11050155876990433	1.2888119110514717	0.09967033742069877
MCF2L	0.26002549950130066	0.5414688269328487	0.09957638032150648
MCF2L2	0.16917555624466335	0.8309470627311754	0.0995381691724866
FAF1	0.3768990708762286	-0.37137872041812026	0.09948311870682922
NUDT3	0.1591887162575582	-0.8634342100825928	0.09926994156872329
DENND3	0.9793197251469445	-0.0904965747332568	0.09925941776915641
LYN	0.6334826463900631	-0.2220447336322421	0.09908866258030209
ARL15	0.5200363336791632	-0.26949380464508005	0.09905497116332322
UMAD1	0.23441702965793162	-0.5887730524181982	0.09902934505431249
PACSIN2	0.3676164477555175	-0.37870141741198055	0.09897411771417301
FBXO38	0.12848226822581657	-1.0651939061561166	0.09896936705358107
NRXN3	0.29684618800226753	-0.4623997001778021	0.09890395105545054
FDFT1	0.15012629737131836	0.9310495417489328	0.09889985182951909
NEDD9	0.21293588662629634	-0.644851341687828	0.0987207396132113
TAPT1-AS1	0.12812065824826735	-1.0648580248667423	0.0986821373716665
CBR4	0.12486495148169997	-1.0918606756576699	0.09860976648905115
FAM129A	0.2700901108734097	-0.5099104841212232	0.09853397960216732
PSMD14	0.09922112197545298	-1.3778318179491427	0.09845507975205448
SLMAP	0.19263388115355357	-0.707804974514774	0.09822965018059915
SRGAP1	0.849524333383949	0.1646876014857857	0.09818675234114216
CTNNA2	0.22098853585381195	-0.6171658373583124	0.09800004227563504
CEP350	0.39693847967646156	-0.34741953225210304	0.09791303812620519
TNFRSF1B	0.9017273729899117	0.13175095930314573	0.09770591847884832
GOLGA4	0.5137906290136998	-0.26712323310875574	0.09763925032397652
FAM208B	0.15309968788561118	-0.8802895140688693	0.09747229758955961
STXBP5	0.1302741085393105	-1.0328559756614226	0.09742412244792513
FAM49A	0.5169653980095988	0.2668171115040347	0.09689378668135207
GADD45B	0.09100323870357024	1.529129794058552	0.0967299752135685
PPP2R5E	0.2470987164840416	-0.5456874403973502	0.09668533810970424
RFX3-AS1	0.15050542710286388	-0.8106339075800516	0.0966793128503413
DANT2	0.130216008640231	-1.0238928051140563	0.09659729616191663
VSIR	0.29691668461859133	0.4600577052424141	0.09655845816465561
GPNMB	0.16056250089726037	0.8476227708100608	0.09653431696911696
ASAH1	0.5187073470987814	0.25130578706593926	0.0963811754444257
OSBPL1A	0.36930461791090685	-0.36561599075494366	0.09600468336806603
PKN2	0.41048315376388717	-0.3235161508729155	0.09600267933305598
AL137145.2	0.2264258523089357	-0.5893128465559677	0.0959783821706448
NEK6	0.13098478486872447	-1.0099237178026415	0.09589142688375149
RPL19	0.12578222912749917	1.0773463853394438	0.09583000704506603
PTPN9	0.10385366579390254	-1.2744143441297202	0.09578887726473378
CEBPB	0.25008457618886465	0.5405610349772324	0.09575434023814063
CAPZA1	0.2732902694556719	-0.4621170822443533	0.09575432979476031
HLA-DRB1	0.7268206891915284	0.18800539866968322	0.09568261071947672
DROSHA	0.11131285919917662	-1.1858310618328944	0.09565607221629699
ACBD6	0.19206685428877054	-0.6894991723168404	0.09562982017294049
MICU3	0.16681812173266017	-0.7928666443003194	0.09562732663467442
PSAP	0.6468339764438709	0.2102633659710501	0.09533645342521119
GSAP	0.42758707385569517	-0.3142522671152221	0.0952748774807751
GPHN	0.37494279694598637	-0.35724346296806725	0.09521467392314908
TANC2	0.6712232212381699	-0.20145107778527252	0.09518366526994042
LDHA	0.2130608061126285	0.6295470047151585	0.09516172441471671
GAPDH	0.4210110901666377	0.31771116644378006	0.09510053205925667
MPRIP	0.1982940500837408	-0.6651526043587658	0.09506261571270411
CNEP1R1	0.09880308944508855	1.371676517094125	0.0949443835587823
GTF2IRD1	0.14167400232720115	0.9413384707418139	0.09463533535082364
STK35	0.11353864641777338	-1.1474222911084357	0.0945355233295956
DTNB	0.29700992630224254	-0.44522340932526167	0.09447561597417999
GLRX	0.16573255901162437	0.7990193922510062	0.09409388441034558
IL4R	0.29451005000509967	-0.4461031997517586	0.09388050749152112
RNF38	0.21788197120347874	-0.5957722120850129	0.09340414699039755
CSTB	0.09919646733548826	1.3325391184171111	0.09327158584123811
LINC00937	0.188231448425239	-0.6854992138761493	0.09315785443417982
PSIP1	0.11541985513759657	-1.1082055772619697	0.0929660950611923
ADNP	0.3050191240036447	-0.4228742903291692	0.09293132236576417
RNF130	0.647290105647036	-0.20364726247554396	0.09283871089836285
SERF2	0.13714460412649504	0.9519385797855571	0.0927623219074646
PRKCA	0.2526557980372332	-0.5116841561852563	0.09271726475496805
GLS	0.3495942088662735	-0.3724794528408609	0.09271278319760727
ATRN	0.38774952702052257	-0.33644385815699424	0.09268617182129553
F13A1	0.1770035246036731	-0.723501918968961	0.09259743380986155
AC007566.1	0.11483343937961182	-1.1073832152952443	0.09246831990375072
ITSN2	0.4866965831486874	-0.26832102194255997	0.09244058108827835
KCNMA1	1.1760648590185296	0.0766712426620511	0.09243102064888256
FTX	0.9925154805545227	-0.132416508767528	0.09208669676425986
FCGBP	0.5455924029774701	-0.22800658539444407	0.09208218136627043
FGD4	0.9176057051022554	-0.14309986882322323	0.09208036385356991
GATAD2B	0.26869795379312617	-0.4771170797849316	0.09182327331844793
ALMS1	0.11897755053807399	-1.0603341829800672	0.09178734198380485
FANCC	0.11071743996127177	-1.1381513650986512	0.09169443872808539
CPQ	0.39024679338153334	-0.33070124050491734	0.0916842933499679
NT5C2	0.425832716232807	-0.30313912291366585	0.09155086502647193
FSTL5	0.1870220039937673	-0.6462215657498758	0.09151093873734811
NAP1L4	0.26413907573261447	0.4884821446453756	0.0914493332812601
CMIP	0.7495495630442431	-0.17061979624171447	0.09125881210805004
FCGR2A	0.44816033494185126	0.2891119464900988	0.09121414136033884
AKT2	0.09689920601307918	-1.2902776066665325	0.0910793234624313
GUK1	0.13222708266727226	0.9679799411928293	0.09105184689613019
KBTBD12	0.10439594551335679	-1.197910033581953	0.09103419483051074
CFL1	0.14759091716892328	0.8655792501908673	0.09095795426601137
TPST1	0.18473376384336823	-0.6811548951180869	0.09095102455661401
NSD3	0.2766195752596031	-0.45918364203371015	0.09092628317936133
TMEM164	0.08851863748912628	-1.4142776768989405	0.09085276610787704
CTNNBL1	0.14342812842502303	-0.868906479053715	0.09074777739485268
GSK3B	0.33416648554085154	-0.3795659851502125	0.09041125643198346
RIN3	0.6243652901173424	-0.20537420169133197	0.09035971222519709
ZBTB7A	0.10425964376273851	-1.1888600033686176	0.09030322288496764
MYO5A	0.2986891154530873	-0.422868786378383	0.09030009105190394
BSDC1	0.08316033225576754	1.552777237344709	0.09016313474724705
CCDC18	0.12773613590142044	-0.9691958029849547	0.09014228328820004
CAAP1	0.09007557921094625	-1.3755396166848697	0.09007961923564885
PIP4K2A	0.3758138499898041	-0.33335831203577476	0.0900410965462008
RAPH1	0.3071084428560364	-0.4078808019702064	0.09002718400091543
BICD1	0.20440240476341082	-0.6106445224700516	0.09002392390619518
ATF6	0.5007251310263684	-0.25334828742990423	0.08992782795037635
ARL4C	0.08923267167598677	1.431328439226384	0.08976905581938853
FAM155A	0.1838089131744336	-0.569970803969749	0.08972004148466933
VCL	0.09408671265861683	-1.3095324251195897	0.08971593113927559
NUMB	0.6713604731795939	0.1905917895260955	0.08969175832636803
XRCC5	0.2527189567849382	-0.4945533772437348	0.0896789705842897
AGFG1	0.2856734720497914	-0.4385591938212862	0.0896472896350547
PKM	0.4956877317733052	0.2570539416007601	0.08964406696051222
MKL1	0.4040864213214231	-0.3111017756582017	0.0892581484667582
AMD1	0.20353992034266719	0.6153834515056265	0.089125309181298
ZNF117	0.12492650556556971	-0.9785524204592807	0.0891026750206144
DCAF1	0.10291763901125568	-1.1830524996272564	0.08884707663082497
RBPJ	0.48840966330394325	-0.25694971491517327	0.08878921672829482
TPT1	0.278253	0.4502103942743996	0.08878650573199685
ZFAS1	0.11689993802947383	1.0657760308122033	0.08869192176696661
INPP5D	0.8319122387900819	-0.12997587538550243	0.08856567567134663
CCSER1	0.32449733589747776	-0.3816770189392495	0.08835633937968372
RIMS2	0.4008750314130867	-0.310313	0.08834228146795449
ZNFX1	0.11607907316729475	-1.0425899667867728	0.0883317223924911
SLC16A1-AS1	0.10604790773829023	-1.138603462152366	0.08817957512591673
TDRD7	0.10571549898135177	-1.1412761942959289	0.08811564911771085
ZNF148	0.3340445878151153	-0.36957407384265395	0.08801650185928844
AC027644.4	0.179285122908934	-0.6770409949918601	0.08788758999586486
OSBPL8	0.4080688779634481	-0.3032111260529636	0.08784017621288219
ADGRE2	0.26791245717538403	-0.4243193426580228	0.08775081437459983
ACSL3	0.2069733696330887	0.5948024658514872	0.08763442344112327
DOCK8	1.0683864456772183	-0.09342793709669737	0.08756091606278968
KDM2B	0.16615301550659603	0.738453	0.08753938748318789
PIGK	0.09044310798106417	-1.3213191134105977	0.08727184678485693
RPL41	0.14117919594065895	0.8529800501431575	0.08726509266258656
KIAA0586	0.09023901084481366	-1.320878393623906	0.08706239864427753
MEF2A	1.379711939519493	-0.0729539073194083	0.08705299310004819
CD86	0.40758365929018636	-0.3008099155514392	0.08704611446520472
TENT5A	0.08027916507216769	-1.4884880289207287	0.0870079353180912
PARG	0.17077335837193658	-0.702358040629556	0.08697906122691933
SNX9	0.3173403837898723	-0.3833496109110291	0.08684195656186708
BCL2	0.42126167020621436	-0.29048901727616205	0.08682407585765016
DAP3	0.12964106063363479	-0.9172502857858723	0.08676873742925333
CDKAL1	0.4171800031136176	-0.2879934794138061	0.08668695178261916
ENTPD1-AS1	0.26044340043680764	-0.46379717688295624	0.08664638580136344
CDK5RAP3	0.1494609316134213	0.8104198745709282	0.08652818162669611
MAP4	0.3095403303343383	-0.3912120404859313	0.08649789248253893
KLHL2	0.22237479213167952	-0.5400294789727889	0.08649711657430509
FBXO11	0.3990081198046154	-0.3050544491569913	0.086456769792197
SLC25A36	0.21904811361777834	-0.5448900820401719	0.08623376951478039
EPSTI1	0.13434584880064096	0.8981599465674781	0.08623041040301466
RBMS1	0.2693116161385835	-0.4466497641656495	0.08621618065635654
PCDH15	0.2651352614884085	-0.44902236969163317	0.08612336657423633
EHMT1	0.2757092264390019	-0.435624411237923	0.08603673170124813
PPP6R2	0.3273629738379749	-0.3682145498695975	0.08599179729776182
RAB28	0.16154822185641313	-0.7321720322737912	0.08592817049600768
KDM3A	0.19629918201383517	-0.6056094753554783	0.08592326173693009
FRZB	0.1557120042262402	0.7716776903936957	0.08585899453045588
NFIC	0.33897921008952203	-0.35526030648331824	0.08584292600943069
MAN1A1	0.5576233876510551	-0.21790268452638828	0.08577901777108063
NHSL1	0.4847132808583411	-0.22890623117990327	0.08576955934868698
HS6ST3	0.0679885323079323	-1.7437075733846483	0.085739971896895
SLC38A10	0.17930221673714208	-0.6548031672444995	0.08570888273553626
TNRC6A	0.3474491735525959	-0.34607171451693824	0.08566547468660753
ITPR2	0.8969431423938904	-0.12862160342601164	0.08561109993367405
MAP3K1	0.3171927500366064	-0.34006614252231665	0.0855539064931245
AC084871.2	0.20338461665351437	0.5890356853522986	0.08537748347201403
TUBA1A	0.1570039984703446	0.7592805477823613	0.08521189027061923
SAMD8	0.15804185952099417	-0.7413804373323343	0.08519382413712984
YWHAE	0.24398396335723968	0.491143770181591	0.08517626963938325
TCIRG1	0.2070054889786208	0.5642717986128428	0.08516780927421853
LRBA	0.4579280376437699	-0.2620854767646313	0.08502101497770007
SLC1A3	1.625251643910916	-0.07294926411968063	0.08494800733713925
AP3B1	0.3560623785060319	-0.33503281483693365	0.08494634535380255
FMNL2	1.0993234726465035	-0.11025876824580924	0.08484395313386997
TBC1D9	0.2654165476595123	-0.4387035808322328	0.08483121590575153
UTY	0.13844920731918736	-0.8287995727194633	0.0848167251957796
OXSR1	0.1681211732674572	0.7056158638805293	0.08476651481851187
GRID2	0.22485985522598534	-0.5220646627774436	0.08456828537952915
SRSF11	0.3050252489220997	-0.38792187228110386	0.08456403682792205
APMAP	0.3371056343648661	0.3545965069531552	0.08455381129210816
SEC22A	0.08256007713758122	-1.398393684053634	0.08452293154902679
RAD51B	0.5048404233334183	-0.23039670741148055	0.0843926652930572
ETV5	0.21487839977179204	-0.5433825013928966	0.08421747396567182
CRLS1	0.0872315249067781	-1.3164900240162658	0.0842017770944712
UBR3	0.33785136319300485	-0.3494494704752297	0.08417423389505577
DPH6	0.08094560050918127	-1.4172966261147686	0.08404618980864637
SMURF1	0.21220094396083142	-0.420627777705631	0.08379755227667429
BMPR1A	0.23005831504410057	-0.5056157328439592	0.08375024006554788
HLA-A	0.22013569458826374	0.5284059732608574	0.08368277265151555
TMEM182	0.06265100806551191	-1.8451647288653659	0.08355169557351015
NOD1	0.0711992881630608	-1.6067790428384598	0.08347836657572287
RBL2	0.15731281884307838	-0.7280393133624598	0.08338195533606817
PDCD10	0.129274196681265	-0.8815032405242428	0.08334257649711484
ERC1	0.44896444669856694	-0.2619129511614806	0.08333760449987544
DMD	0.4988836123355605	-0.2359758274269926	0.08327015965691634
VGLL4	0.2337604279235468	-0.49449790700471397	0.08319828439462613
PAFAH1B2	0.06466184369448628	-1.7727026581358336	0.08317773026739404
KDM4C	0.45844260543025955	-0.2559121200575994	0.08314636483714648
ERI3	0.13256478537049649	-0.8576550781745321	0.08311552085055422
LSM14A	0.24176235346505756	-0.47754654704569593	0.0830224463888977
LRMDA	1.9589401307783378	-0.060754207026589006	0.08295932163016087
SBF2	0.8217927782626397	-0.13984145172818443	0.08279027480636857
USP48	0.1761914720103612	-0.6471929353432885	0.0827412077192664
RAP1A	0.6047712706103691	-0.19397887474758618	0.08271443437767012
NR3C2	0.1586351294412444	-0.7162941452373278	0.08269725587113244
EYS	0.3304014558881667	-0.30612657561559514	0.08259580397640026
DAB1	0.08737828104580989	-1.2819801066598182	0.08236140064058921
PLXDC2	2.0036343629774067	-0.052285752603823364	0.08232960726756407
TRIP12	0.3276654994214369	-0.3521152440323598	0.08232904916921738
SERPINE1	0.15380779771235908	0.711125	0.0822727918199812
SMYD3	0.5252498119059974	-0.21913933493210191	0.08220802679197924
MCC	0.08387856655497151	-1.3296387638727991	0.08219906264166872
KIAA0930	0.09777560226038975	-1.1432252435033623	0.0821975982679631
HLTF	0.08669940889028069	-1.2889396840315674	0.08218271379436236
ZDHHC7	0.1443787291265559	0.7936432697548161	0.0821357832308716
WDR82	0.10390068602660717	-1.0735127307407633	0.08198918937547107
INTS6	0.14919503227294148	-0.7532318044794053	0.08195271419251342
PURA	0.1183748167103356	-0.9436333183652862	0.08193099251779386
RNF111	0.2651555658244636	-0.42993501059319883	0.08178735071930404
GLCE	0.08495612989285356	-1.3049044432645625	0.08158924295579677
SERPINB9	0.1688708905658799	0.6617330505957695	0.08123833002878554
ST3GAL6	0.32610306081582024	-0.34895041117357967	0.08121586609147126
CLASP1	0.4405596495875473	-0.2599313745676377	0.0811940742212663
TPI1	0.20499771008881673	0.5548029196163251	0.08117805227926292
CHD7	0.31509767764883617	-0.359936128666539	0.0810144134194178
PLEKHA2	0.4040865735161668	-0.26592489095138555	0.0810107766496576
ANK3	0.2600952475808387	-0.431355427225683	0.08097991577572551
VKORC1L1	0.08259670920735084	-1.3288842523179998	0.08085564245527262
THUMPD2	0.0663203244402366	-1.6564563986248715	0.0804671258131674
TRIP11	0.19779134412546812	-0.5617105645541384	0.0803949829804367
EVL	0.3091259522157012	-0.36373853234184084	0.08036282243273846
PIK3CD	0.20514010143822195	-0.5418384416648707	0.08034546781753767
RLF	0.41283720266238816	0.27563754981389893	0.08029463829853656
GAB1	0.22777805358367612	-0.4845293112424534	0.08026917725146836
VPS13B	0.5172167131530122	-0.2184190710723415	0.08024247778849043
ARPC3	0.16806467738613745	-0.6559826938142992	0.0801760751738071
MLLT10	0.42654287086482334	-0.26480099987868283	0.08013811339225325
TFRC	0.4611057181052874	0.24659317959108423	0.08011814640622224
MAVS	0.10606226156462618	-1.0257936593926165	0.0800955161654713
IGSF21	0.5141196246262332	-0.22007885407313177	0.07999465078247799
ASPH	0.24325142724099708	-0.45707070756701734	0.0799752652009764
RAB22A	0.07257604479586527	-1.4938455257514442	0.07982877935778301
PTPRM	0.21358981812519076	0.5234874538603164	0.07978992506992257
MANBA	0.5168810761731946	0.2191141399320608	0.07970882422859424
SF3B1	0.22665413757747316	0.4927443126747439	0.07961682940745819
AL078590.3	0.17087487642080154	0.6491275103994731	0.07947007875942874
MARCKS	0.1589594709749483	0.6674234750779349	0.07946769062541027
NFIL3	0.18791562939420467	0.590925472489483	0.07943367648066994
TCAIM	0.08791438331943736	-1.2221063878718559	0.07933871141834734
CUL5	0.16916807884175875	-0.6448031399227752	0.07933364735869539
URI1	0.15611744780306738	-0.6955511784435676	0.0791763871830471
WWP1	0.18376067506854982	-0.5869037183655982	0.0790839361709344
PIP5K1A	0.18720850381754722	-0.582157343409393	0.07902266247172471
LUZP1	0.14327085132970666	-0.7542985229926892	0.0790106787719917
DIP2B	0.36832654778258517	-0.3013377766475222	0.07900074531230215
RC3H1	0.2630283974477966	-0.418400371231553	0.07899839788966008
ATP9B	0.3945650808285483	-0.2722565062245861	0.07895061755734513
USH2A	0.12617227017073387	-0.8519861268405243	0.07888869857804647
APPL1	0.17346137386934113	-0.6254699257359252	0.07885844049670852
ZNF592	0.1687222069841196	-0.6419115909407442	0.07879037047113609
ATXN1	0.7487114134641003	-0.14960151548267653	0.07873638616580243
SCFD2	0.2007551287329223	-0.5413889958242195	0.07864370869582658
SETD7	0.10761434212977836	-0.9915154696908389	0.07863300114456909
KLHDC1	0.10332990288828099	-1.026332252812671	0.07860169325025437
MAP2	0.2645898508196997	-0.4128731387126938	0.07841013993800505
OLMALINC	0.07753081086496244	1.4144369188960972	0.07839547587757101
ALOX5	0.4757119928926165	-0.23207978769834525	0.07823464197669111
ZMYND8	0.2756241002296454	0.39880424998901315	0.07818411129818995
TMEM163	0.4123053736567468	-0.2664084205476748	0.0781659090237792
NR3C1	0.23604197392141005	-0.456278250963736	0.07810950661992902
EXOC6	0.1935966296037493	-0.5568511185162636	0.07810315842972347
JADE2	0.07556758199040849	1.4452737310967814	0.0780396229693216
SH3BP5	0.18675801014341456	0.5835182774116097	0.07801200344145633
FBXO9	0.06892202484918025	-1.5325575894154047	0.0779755673051947
DOCK11	0.3180439125125027	-0.3426841435661411	0.07785301580148274
XPO7	0.1313016073563102	-0.8080349999100754	0.07782043934683537
LINC00106	0.062399817164946914	-1.6947917243435688	0.07777918092979441
PLXND1	0.20046823543706893	-0.5354201777601949	0.07768541865365991
DLG1	0.20781325462558636	-0.5165662107760707	0.07761024154936086
WSB1	0.565611091873928	-0.19076988426762426	0.07758314117620851
SNRNP70	0.21312360153457974	-0.5037500367632597	0.07755910294131087
MFSD14B	0.08800083208098593	-1.1901079549303848	0.07755327652958703
STK33	0.08223673887280182	-1.2728149222919223	0.07751486319842286
ARID4A	0.22386192616794925	-0.4787563272782362	0.07731236536291836
RPL8	0.13084019047761472	0.8098186094330386	0.07727024420457879
BTF3	0.07263056468323592	1.4878545667203695	0.07720802059131555
KMT2E	0.5433351779746076	0.20187722651040604	0.07712865414348836
PSEN1	0.20054861888322506	-0.5312863251452618	0.0771250050230567
NAA15	0.18083009891185337	-0.5872224460645388	0.07711837599809857
NLRC5	0.14479544697162233	-0.7280236740717567	0.07711220097877297
S100A11	0.08855714591181105	1.1871700887085381	0.07708853568447871
NAPA	0.10429522873819363	1.0231953520383945	0.07698041141602407
NAIP	0.5145923413352195	-0.20940053456377114	0.07692528467077553
HERC1	0.507374453011481	-0.21407557431534466	0.0768140128764327
RASSF4	0.3590223465434068	-0.30003426348567513	0.076784524592752
ERO1A	0.27868515542346484	0.38408920503632354	0.07675902402441184
CCDC170	0.0888120052521071	-1.1664320877011307	0.07675503618155156
ARMH3	0.4212369929438962	-0.256416675739809	0.07672810618485029
TRIO	0.6148547773062645	-0.17700630251936988	0.07671992442277799
FKBP15	0.1741009369282406	0.6143102889112744	0.07670918429449318
TENT2	0.40550103042461977	-0.2660430654414006	0.07663218693069677
NFYC	0.07322466221495684	-1.4113215617944235	0.07660939104964251
CPLANE1	0.14497118479853707	-0.7222146517443929	0.0766041390131783
PHF12	0.1268217838413723	-0.8116522595798744	0.076553242167114
SLC18B1	0.07437405803108871	-1.3872080538882106	0.07650962382849193
AOAH	0.7203180167851956	-0.14897130618600216	0.07636721058964879
RPS3	0.20615148112221957	0.5100098440041333	0.0763583675644725
PHACTR4	0.17837349174488729	-0.5887629076402283	0.07632115005886747
SLC12A6	0.17051520773811063	-0.6134479563101161	0.07619989750959869
FCGRT	0.2003339438734731	0.5311064840856728	0.07612154288805124
RING1	0.07454168984896867	-1.3756125769387821	0.07610085301985131
UQCR10	0.10837987993327566	0.9709091480094562	0.07599590660669801
MED13L	0.7890191641045073	-0.1307131948223087	0.07581054987583437
RPL28	0.1737954355463387	0.5734170392130842	0.07579959042518601
LRPPRC	0.1661838106672599	-0.6251932402250333	0.07569757720533603
RASAL2	0.3917492944169462	-0.27178859708273534	0.07569161118020924
MBD4	0.16562746061434497	0.6352316564813387	0.07566238370924595
STAT3	0.4265046694317849	0.25132756656648453	0.07563844481032439
FAM222B	0.0917398261077875	-1.1115631445281495	0.07562339985164251
CPM	0.26685805311965066	-0.39466667837019703	0.07561505624652003
VPS41	0.2905504022285164	-0.363394965512448	0.0756123291860233
ASXL2	0.17150559262638124	-0.6056727015500373	0.07560449025549491
VPS26C	0.06863460388395203	-1.483327720911939	0.07556036575435583
CMSS1	0.2952980974624127	0.35896259004839987	0.07555266853463895
PHF6	0.09289723329627822	-1.0965463405632532	0.07553309398062476
CDK8	0.25047626128113115	-0.41900364204462365	0.07547420258062315
PTPRE	0.6691192437772092	-0.1422596715627418	0.07538162902110665
RAB10	0.354790015851795	-0.28439456086517506	0.07532827489605855
SP3	0.19090599338384479	0.5507746442323304	0.07532302669482398
USP25	0.23193306952238996	-0.4498469887849123	0.07520707063065643
CTSB	1.1496569697461059	0.09141027154079646	0.07517974523246135
SLC20A1	0.10872925977329322	0.9557758837992401	0.07512673610986143
Z93930.2	0.09334334545110393	-1.0837155919504127	0.07504218373785587
PARP14	0.3718988023409462	-0.2833798487364415	0.07501069291466987
RNF7	0.0570386438225448	1.8640971050392543	0.07491527457941818
IWS1	0.12380068042265109	-0.8217791251208506	0.07488875120524291
SENP5	0.2362135639322547	-0.4397981534373363	0.0748462165842464
CLYBL	0.13830021681148355	-0.714921314919358	0.07482031758623406
PPP2R2B	0.22957283146694063	-0.45170699934726666	0.07477786035573303
ATP11A	0.513343	0.20693480657641464	0.07476519889411716
FCHSD2	0.7682140075667037	-0.13847202755489174	0.0747524887609732
RPS13	0.0880079968664576	1.1746878047329494	0.07473565444181778
LPCAT2	0.4783348182010626	-0.2059252164317031	0.07470744384718886
AC124312.1	0.22317171623412949	-0.45609433363299295	0.07451656071519654
H1FX	0.10233323185301595	1.0053485123705133	0.07445423521715856
AC005154.6	0.14228319100638548	-0.713864654208313	0.07443325910745174
PVALB	0.12044042896188327	0.8530196961908173	0.07426593414670975
TTC13	0.11737067876076905	0.8744055336393841	0.07421472429130618
GNB4	0.3388151653841481	0.3091782010162156	0.07421284762867877
PRIM2	0.218238951332348	-0.4706239153617755	0.07418781864863973
GBP2	0.1312387841082947	0.7827096544733889	0.07416734458372459
NPEPPS	0.32239874022264037	-0.3217021346931794	0.07408030346135322
ST7	0.14336221825992398	-0.7045689031550384	0.07401524152968733
YPEL5	0.13743343201012356	0.7455475277819749	0.07393540479156481
N4BP1	0.1668688657605858	-0.6077159923749148	0.0739160849153633
ITGAV	0.2868939828859143	-0.34558653893368463	0.07384228228722027
SPRED2	0.15645130481501468	-0.6458274933729446	0.07381687881619527
AC106795.3	0.04515059083354679	-2.2612605416390172	0.07378617856989546
ZNF710	0.42912370622147394	-0.24224714284195645	0.0737610857929447
PHKB	0.3106045907193401	-0.33204465646558734	0.07373752623825269
RGS10	0.24887591796027003	0.4145691898796204	0.07354369418040493
IFNGR2	0.3168881608271587	-0.3013341001590996	0.07352361352208951
CD81	0.277296314981183	0.33932477106433007	0.07340364679803169
HES1	0.08940055600474454	1.131762304970147	0.07332724907860784
CARMIL1	0.21400215310358164	0.4566127071351834	0.07320325646723175
NSF	0.42588680152405073	-0.24195671910495753	0.07312976761449651
AHI1	0.2460589276242928	-0.4127293199660846	0.07309332544328435
TPR	0.14534814891276038	-0.6861686440731272	0.07307426476767694
HK1	0.2922254293537353	-0.3490269885097546	0.07304561605201862
DPP8	0.16774480239604303	0.6053004647053364	0.07301300506327167
C1QC	0.23020288779238648	0.38922524346047327	0.0729892000932686
TXNIP	0.4322874705883917	0.14438225820278094	0.07297065426747687
GOLGB1	0.2689289752387256	-0.32865134296859083	0.07286905528301145
ARHGEF12	0.2130938920375253	-0.4728387796688079	0.07285246540933149
CREM	0.2757988370641128	0.3710929105008044	0.07281067042726544
C2CD5	0.19484814063587474	-0.5149920252163486	0.07277155245346208
IMMP2L	0.5956419052509381	-0.17138484614064897	0.07276122627264932
SYNJ1	0.12405473560143548	-0.7947501565732735	0.07273836883471872
ARL3	0.10300041229844323	0.9725567437293656	0.072655541136688
TET2	0.36440848732986797	0.28110809214905796	0.07265437166313801
DHRS3	0.2975189777538693	0.34363396851628875	0.07262556524451969
DDX5	0.6140694678360902	0.12365452027266542	0.07261271544743264
PPP4R3A	0.12418701271304348	-0.7930886799220326	0.07259094086477753
NFATC2	0.34546164865320994	-0.2945491228927968	0.0725602126401263
BTBD9	0.45454707789446563	0.22634501702097778	0.0725506369303219
GNGT1	0.08930836053227144	-1.0906523051177865	0.07253766108463296
HM13	0.2041854817873712	-0.4900573610001091	0.0724565409187352
BASP1	0.6082988130239134	0.1057608630157593	0.07245050418989936
JMJD1C	0.7349632967214004	0.047262844385316624	0.07243525017944565
APBA1	0.238367728490786	-0.4163539684481913	0.07241936009527261
AC244021.1	0.21031575641054762	-0.4667408334598418	0.07237273398518518
SLX4IP	0.18271162708126362	-0.5432694000129817	0.07220545830724893
PXN	0.1163016476930356	-0.8388389466911775	0.07209308061375388
C5AR1	0.20042133746846952	0.499486056988318	0.07209165729758109
LITAF	0.29266385245110343	-0.34363866012002925	0.07207235879108635
SH3TC1	0.4776170699647613	0.21409115000238554	0.07205610303583722
FOCAD	0.17069149255878205	-0.5791711958321121	0.07204029174954293
RHBDD1	0.11685994291900327	-0.8335862129516389	0.07197874893551097
ACER3	0.2725893289017031	-0.3679095348485653	0.07197105638606445
CLEC7A	0.32520558660409987	-0.2981202100847001	0.0719160513921937
TEC	0.0862041183605071	-1.1182612705677542	0.07190412132838606
B4GALT1	0.3616851103510384	0.2806792247725626	0.07186007552777243
SIK3	0.552044514557617	0.18504626131494098	0.07184314710024431
RUNX2	0.3425825015118937	-0.2939692308810368	0.07183131264097527
ATP8A1	0.08721160678106146	-1.1022381620874957	0.07181318682028734
DGLUCY	0.16307449070925462	-0.6023624142886087	0.07170726410218957
ZBTB46	0.16243302769302537	-0.6042337306280642	0.07165853550944741
SYMPK	0.1389604803591358	-0.7017363136703532	0.07161082012009713
ULK1	0.06019213026175898	-1.590933197308846	0.07156767263886663
ACIN1	0.2147054225417445	0.44986440247899073	0.0715221896701812
SRGN	1.2437844723554823	0.08235512775130892	0.07148608519332514
GCC2	0.23342736714418227	0.42873899256295517	0.07147372016862515
CST3	0.17208566650767984	0.5709847507547118	0.07144441970208262
ZFP36	0.24953700369145043	0.4014351185421148	0.07143618905099537
NEMF	0.3101330817451499	-0.3220986892640709	0.07143424329530718
MICU2	0.21571408517480764	-0.45785269719259303	0.07139967938303131
HLA-C	0.2589347082121097	0.3203929706883961	0.0713460691504254
TG	0.11859064755800174	0.8297537201105071	0.07134024329602216
TAF15	0.3514600683876753	-0.28436543319895496	0.0712423300411946
IL13RA1	0.34186622457478877	-0.2921152843691161	0.07123491308473147
COPS4	0.06158008297791382	1.6057135866448848	0.07118893464146142
HIST1H4C	0.1100602893080416	0.8906577342816367	0.07116538693664046
TGOLN2	0.20100739358524536	0.4937235119658616	0.07112617863376847
ANKDD1A	0.12893249312072558	-0.7135442006967307	0.07110229726352674
KANSL1	0.6688942187368248	-0.14350167771240158	0.07107648949534506
CRYAB	0.0786555799884047	1.237893825199448	0.07104492044300867
MSI2	0.47916801423637945	-0.20937473117452965	0.07103337413147583
NBEAL2	0.07176678792955413	1.363953899766098	0.07100924708241603
ABL2	0.23749636080866154	-0.41448128387238087	0.07094628038085225
SSBP2	0.3992687325072785	-0.2433258112800648	0.07094209112869275
COX5A	0.062256075353094034	1.5790870118415243	0.07089517496294113
FGD2	0.3154724562331423	-0.31422232814953976	0.07085768503154141
KIAA0319L	0.24733661429328496	-0.39798884181512395	0.07085660816958543
SH3YL1	0.06510035631158925	-1.4512579018453178	0.07082146077787617
NEFL	0.25390030453303936	-0.328448567255452	0.07079663119017432
KIFC3	0.11724705406654283	-0.8166650906181198	0.07079655868917249
UBB	0.09670925077335966	1.0032321550549639	0.07068039053764771
FGD6	0.06742062956378117	-1.3975818319413629	0.07066228559506751
SUPT5H	0.10687569388342019	-0.8908395975623039	0.07064187659912922
NEO1	0.04580084910557855	-2.091007739190819	0.0705824731500841
SETD3	0.17875022277003896	-0.5421387584738143	0.07052839140120495
ELOA-AS1	0.05455896909142652	-1.729486662812329	0.0705075794272194
EYA2	0.15068896243318158	-0.6212621502305209	0.07049761972618755
PRDX5	0.07919076537058972	1.223109308023783	0.07047994398610485
BCAR3	0.16859856254189862	-0.5730543653190189	0.07046868505186957
MTA1	0.09511969291036826	-0.9931597786666317	0.0703884989460707
CHUK	0.05280705971203448	-1.7837689899778355	0.07031984583327697
EPS8	0.3571171433885754	-0.2762290429723113	0.07029342354770518
ZNF641	0.07805067979687738	-1.200949119125101	0.07022996247431482
USP34	0.5448732568564004	-0.17750578421529664	0.07022716323988971
PLD1	0.09240903330943835	-1.018720177397483	0.07021939929872571
HIST1H2AC	0.7752987145276451	0.12876792925029035	0.07020768670472372
ZNF821	0.05451956882445443	-1.72066	0.07017299765944625
CEBPA	0.07004670413778609	1.3782834147819008	0.07013705908361353
CHST15	0.29857001324193017	0.33042102416315544	0.0701067507961097
RNF217	0.14449816943905067	-0.6607481293644031	0.07005667712433725
NRG3	0.1501225164038316	-0.6366825224772087	0.07002998495429996
HSPA5	0.13802445122769394	-0.6900680082233352	0.07001321075914721
ATF7IP2	0.23437414778523197	-0.4142362148714287	0.07001023581722164
GABARAPL1	0.1654039032711747	0.5670448323710583	0.06998560347124874
AFDN	0.16124242266029593	0.5657105865876261	0.06988803585346134
EEA1	0.18500107111983585	-0.5195254742213046	0.06987375019500114
KIAA2026	0.2600804657537451	-0.3737407556793096	0.06986795807537716
PSMF1	0.1495004438504627	-0.6371141408627408	0.06980403095772407
IL18	0.3284708638821796	0.29955961034352047	0.06979538917012429
TFCP2	0.20067814195568964	-0.47645411093276757	0.06979406645193655
AKAP13	0.9598168576828555	0.10386523159423691	0.06970983710411319
ZNF75D	0.10710864942305538	-0.8763166252005915	0.06968689119781754
PLEKHA5	0.29709414247653754	0.3178912162541475	0.069667252206578
TYMP	0.2803254705804388	0.34909062956378206	0.06964390101963164
ARFGAP3	0.13268709356098327	-0.7120260292431475	0.0695985926982741
NEAT1	2.781774422564705	-0.0005651298475549266	0.06957336271393526
APPL2	0.24791457333846484	-0.38976147875723727	0.06955927001454201
QSER1	0.1248542810952843	-0.7546573010330215	0.06954885780094104
HSPA6	0.18886471683568076	0.5121589919075924	0.06947142997252972
NUP205	0.07634078032415884	-1.2120587901204798	0.06944166847317614
INPP5B	0.14395934297217458	-0.6569897573946323	0.06942589900949071
KLHL6	0.3102625523926713	0.3148955126893804	0.06938386010164253
ATP6V1C1	0.2009436071159012	-0.46863847345797705	0.0693758947273342
OSTF1	0.13531786548281002	-0.6956067499607603	0.06926806979425339
ARMC9	0.18195752236350665	-0.5225042353344254	0.0691713226188418
ARMH4	0.08234025214262349	-1.118811333979521	0.06904736307317547
MAN2A1	0.4913189460851282	0.19942811399188898	0.0690350273812797
SET	0.06932869795226701	1.367252509388528	0.06903398063632789
FAM13A	0.4675906864695825	0.2049585576620812	0.06902695690932892
RAB6A	0.22539903632407143	-0.4239181178650854	0.06900036589312791
AFTPH	0.29025822612426966	-0.3291493151275742	0.06897119422781522
PIK3C3	0.15681593611567163	-0.5995	0.06893052040168593
DENR	0.08612053702043573	-1.0690433180624517	0.06892420231508758
ERLIN1	0.08046182585194961	-1.1409121983485948	0.06886526867842795
TSPAN5	0.11370940548311363	0.8326768545165023	0.06885903165889222
LINC01001	0.13926212974944752	-0.6715798115950996	0.06876112014508468
FOXN3	1.1484041673804442	-0.08556223138985196	0.06874734217557006
DIRC2	0.26766262788371237	0.36036280307221435	0.06872200468586093
ANK2	0.4953046924712664	-0.19602456105447816	0.06870260295241043
SNX30	0.22539424672889322	0.417525	0.06867890802054136
ASH1L	0.5542066960522645	-0.17545699196344525	0.068667498510763
CRTC1	0.14028392677150492	-0.6657615168056928	0.06864863364108433
DDX17	0.6406135937193205	0.15050164075001207	0.0686154177852571
ATR	0.24254880617655286	-0.3926496363384635	0.0686128736280562
MTDH	0.26656957163304784	0.360967388148113	0.06856467016541987
EIF3H	0.10827646567361032	-0.852434622148482	0.06855549271986887
MYOF	0.25264115560640954	-0.37698557545743816	0.0685291685209983
CTNND1	0.1746795686812023	-0.5380621100841233	0.0684972943415097
MVB12B	0.19494031837893755	-0.4840259050149546	0.06848711279826608
MT-ND4	0.24375649164891866	0.393483922914653	0.06848483840792174
SKI	0.3695188084589751	-0.20194869491778786	0.06845143124965028
RPL18	0.1453011249322712	0.6509333098006307	0.06841610180297171
TXNRD1	0.17374682056580273	0.5022298884258537	0.06837349447748085
DGKI	0.054354937259729556	-1.669794787610159	0.068300628369302
HLA-DQB1	0.3378363361961709	0.2850548914941007	0.06828760091207611
OSBPL3	0.4105172334014474	-0.22711876936719502	0.06827610871225201
FER	0.5091295915216775	0.1807634097031391	0.06827334179665179
TCF3	0.06650379178584058	1.4059090492363666	0.06817026033130687
NSMCE2	0.41203933839809315	-0.232904550126019	0.06816233059048174
GAS7	0.29365097105340243	-0.32382355916989564	0.06811756148164362
WDSUB1	0.07730302147495316	-1.1718497205756488	0.06810156835927449
UGCG	0.5844502156439566	0.15511911885435062	0.06806801722292463
AC090579.1	0.04779319126536606	-1.901760122336582	0.06804993996370923
WNT2B	0.15512611528544187	-0.5986711297134973	0.0680040189648363
EPHB2	0.09871934052818129	-0.9226589621793339	0.06794641463417059
KPNA6	0.16795591354524814	-0.5268198264541412	0.06786006555097139
GUCA1A	0.055084819649889455	-1.6335505673707416	0.06783645877266666
OCIAD1	0.1908525491795498	0.49455648814992886	0.06781460214088252
CLUAP1	0.04674680026610485	-1.937089352051294	0.06777255365545311
HSD17B12	0.26941244978524276	-0.3502752572883471	0.06777199616216778
GABBR1	0.06533838587767131	1.4203076556784193	0.0677116078684279
GTDC1	0.33938124561672417	-0.2793837953875049	0.06765912383451342
TFEC	0.22642423897650515	-0.4101200243375989	0.06764000028709222
DNPEP	0.07689809722822927	1.201880163524605	0.06761826887431498
ZNF131	0.19933836583428938	-0.4657567716622794	0.06759834672131236
ADD3	0.09627954906082559	-0.9401874964841545	0.06759608845628674
ATXN7L1	0.25179789762108756	-0.3724235271382635	0.06756892204364091
WDR11	0.15309322738811104	-0.6016801777721306	0.06749702962312312
TSC22D3	0.2958942936609364	0.32060695213917545	0.06748148088509406
TTN-AS1	0.07078600926059245	-1.2641760502690442	0.06747976599815252
KIAA1468	0.18879567855760485	-0.4861002878813376	0.06737889249216845
FAM157C	0.17306883870022552	-0.533848772181781	0.06737708677165671
KRR1	0.07987085635614166	-1.1218376470725273	0.06736755751755197
CCNY	0.5897487076263905	-0.12167316314116915	0.06731003274465736
ENTPD1	0.4310700847863845	-0.2156675448629853	0.06724366925348291
VAPA	0.3025930189593299	-0.31020019826821116	0.06720816360448038
VPS37A	0.08113980221745543	-1.1008619237919206	0.0671446696803643
MNAT1	0.16682276308865393	-0.5509667652164195	0.06713668056502325
RBM33	0.2606671263138449	-0.3576601388402419	0.06703132247592332
CHCHD2	0.1052180102179114	0.8717307816801564	0.06694221774373418
PAIP1	0.044319917829057316	-2.0180814715200968	0.06692186166589494
RAB12	0.20075422465520915	-0.45942538075689493	0.06690733672804645
XPNPEP1	0.09277860513303486	0.9845126513775143	0.06682830406596754
AIPL1	0.1453239944258142	0.6350325293614344	0.06681934394909303
CPEB4	0.23449651820993717	-0.39487752497449585	0.06679909889919701
MIS18BP1	0.35597843453197836	0.25902914728295146	0.06679228903994804
UBE3B	0.08029128729722114	1.1351125806678823	0.06678350043073653
PDS5A	0.33100680661721593	-0.28252207162816473	0.06677680121733412
DOPEY1	0.2697928033766271	-0.3445682198811438	0.06676485254065251
PAPOLA	0.24220322944491754	0.38571183713964396	0.06674291980665883
ANKH	0.14880746084732627	-0.6078071927975146	0.06669417998730728
SOS1	0.3263209102693068	-0.28601384224756426	0.06667048030331725
TUBGCP3	0.15509937590071285	-0.5838357218845486	0.06664325692468547
NFKBIA	0.10952165458247283	0.833861226260815	0.06661680438364574
BACH1	0.5624833161591208	-0.1676028671793524	0.06655723794477256
PITPNB	0.1408130702924529	-0.6424194314150202	0.06653778448167817
METTL2B	0.06273199378350695	-1.4009666839969883	0.06652303612700387
PGS1	0.20170763950906204	0.4397661208443025	0.06652028967338396
CDC14B	0.14638426109799713	0.6270995092479296	0.06646667536467425
LRP4	0.1575249802597998	0.5837575229239849	0.06644782016371395
UEVLD	0.129940253701194	0.701723018217327	0.06624592829107182
XPO4	0.14715346114951408	-0.6126568577847109	0.06623772353742566
ANKRD28	0.10249599241048969	-0.8664668775791083	0.06622656108450661
DLGAP1	0.09720034023824509	-0.9115459840941186	0.066219351868196
CLOCK	0.15514044105659405	-0.5820194494206268	0.06615743668497566
ARHGEF7	0.36297	0.25457479566589725	0.06609188784565737
PLA2G4A	0.3070808209295044	-0.2432402418880791	0.06608298517251722
BCL6	0.26248433509317887	-0.3497833660566242	0.06599930172517057
SERPINB6	0.20750240555386917	-0.43884326339742846	0.06597628478987548
KANSL3	0.11446702327445171	-0.7763239597475405	0.06596496690627905
MGST3	0.09860926639898046	0.9139458531987426	0.06593947852714041
ARID2	0.252751274666391	-0.36116978034819114	0.06592953241648963
CNTNAP2	0.16690780718092743	-0.5351454182458691	0.06592907029701554
MICU1	0.14217140451680074	-0.6299762511560405	0.06586870358160529
SPI1	0.19019857454426803	-0.4760770000892442	0.06586767037688282
ZUP1	0.08117884244306184	-1.0774409164608316	0.06586425093304017
HNRNPH1	0.25941065835386323	-0.35299494288694816	0.06585039032152927
RHBDF2	0.7757782684612691	0.03499502262472952	0.06584745262694817
CUEDC1	0.10436054830217141	-0.8446368153165188	0.06578948953408924
SPEN	0.19668756506152738	-0.4605717248760858	0.06576479483270445
SNRPA	0.09980789760850382	0.9004982335760958	0.06575650892206235
ZCCHC7	0.2799652042470778	-0.323885432486223	0.065750188855392
CHSY3	0.1969131590627411	0.46360548332425294	0.0655875152518865
MLXIPL	0.24377500295795715	-0.37310049220281133	0.06553816256916623
SORT1	0.3971582696426665	0.23321321226965191	0.06550420755061839
MCM3AP	0.11783109213030242	-0.7493332790985829	0.06547832730839265
CD4	0.2148103560851225	-0.42103498294526503	0.06545267531688849
ZDHHC13	0.06227789323198265	1.4307127626188418	0.06536125590780886
TBC1D4	0.19544463501462137	0.46453536216695274	0.0653468103057531
ANO10	0.1467955065458461	-0.6058953762999653	0.06533520750794834
U2SURP	0.20070119590058397	-0.4477030755028084	0.06518963827312914
HINT1	0.11916448549607002	0.7500361082005848	0.06514379244338735
PTMA	0.2845565393022697	0.3150281999379965	0.06513963912964751
GNB1	0.5027192054032347	-0.18026105201638803	0.065071661889514
NPL	0.44390328427542375	-0.13185769404182765	0.06505013116838282
NSUN2	0.08742048980315233	1.0092105697068683	0.06502935006152272
SPON1	0.10077228284742075	-0.8508320404965058	0.0650102986655802
IGF1R	0.29065038569507523	0.29386222232025366	0.06497615099595236
CEP295	0.1741192064926157	-0.511335793359299	0.06495033516404529
MYO1F	0.47163692678682206	-0.1942063508491864	0.06493466052881434
OTUD7A	0.08722485563483101	-0.9901324297357427	0.06491645223088988
RASSF3	0.23305883327667212	0.37955657634099066	0.06491498524852356
CASP8	0.08336715439202724	-1.0292762619308138	0.06483686108077445
ENTPD6	0.07666261999727825	-1.119403029900624	0.06483335250179384
DISC1	0.6493199595983297	-0.1416897290697583	0.06480359622555604
CTDSP1	0.15363950428892525	0.5826495998453032	0.06478753584147907
PFDN2	0.0675477448920244	1.3033744558568963	0.064768715837005
PLCB2	0.1732944781895313	-0.5121299623616911	0.06475830974508108
SFSWAP	0.14287690767528913	-0.6160514037034222	0.06474570898236474
MED4	0.07279669597130474	-1.174343287056506	0.06471128720641545
SLC25A13	0.30817391028616575	-0.29339972856108215	0.06469615757502908
UBE2J2	0.05648632666238734	1.5628489938735255	0.06468776813919591
UCHL5	0.0808123383830164	-1.0612633410799885	0.06467935700874843
CAB39	0.39327717496661874	-0.21490802657915883	0.06466926182755603
FARS2	0.3376973849738617	-0.2623083101765456	0.06456502122875396
IMPG2	0.10230292304449101	0.8619487993753926	0.06456480441855326
ARHGAP27	0.1609104163033128	-0.5478060198050513	0.06451823152029734
ZC3H18	0.04796541187540061	-1.7682300143481273	0.06444634566526289
ADGRB3	0.45625112903615933	-0.1992689952984989	0.06444102800358982
DOK6	0.10125160091380811	-0.8515881103144898	0.06442270955313056
ZBTB38	0.08614001608841339	-0.9932601038403517	0.06438175853888733
PPIA	0.14263838083772357	0.6220942025117385	0.06437597014929147
NLRP1	0.21277307454149236	0.42017809646349036	0.06434923103202353
PDE6G	0.12497767446940104	0.7067022060034295	0.06432917018338033
ZMIZ1	0.3301781459233567	0.2708292578353375	0.06432602318569229
PDGFC	0.1714446909277727	-0.46868980503573876	0.0642763627478627
TRPC1	0.1047086944061384	-0.8223591385900973	0.0642462331846587
ZNF490	0.047932526806432625	-1.760520544536351	0.06418435606785183
ATP2A2	0.09134655010473892	-0.9357407177257809	0.06417123991512165
CRLF3	0.19198792131331993	-0.45757073622771655	0.06406663004970582
IKBIP	0.1310890628521778	0.6704540853406565	0.06404501955275774
TMCO4	0.0928803721412778	0.9386366835187542	0.06402097049489155
MTFMT	0.08761370759013948	-0.9702496477868863	0.06394908190684707
SNRNP200	0.1516882923316565	-0.5744460216003927	0.06394836689358457
UBXN4	0.17950660900268406	-0.48869721206526473	0.06393243721984694
SRSF2	0.15156136504057435	0.5820599101167144	0.06390215547212702
PHC3	0.3309825937572987	-0.27029770826027966	0.06389145331730642
PCSK5	0.2556795455613688	-0.3443629805970014	0.06385362402753035
DNAJB14	0.20496817949293958	-0.4291940486386938	0.06379090599860791
BTG2	0.1730521671348501	0.4768333970930508	0.0637890737957091
UVRAG	0.40884858009848585	-0.1930163742091798	0.0637873922835116
ITGA4	0.1141380501877373	-0.7506779170178729	0.06369667715954692
TPTEP2-CSNK1E	0.21809487648605647	-0.4018054149920635	0.06368439963694165
AP2M1	0.10960804351377729	-0.7791094445527948	0.06360844050313219
NPTN	0.14762852719080283	-0.5862306173342049	0.06359557061612944
CD63	0.13122595770233128	0.6659380002748666	0.06359038551373407
TUBGCP2	0.21537470750944657	0.40382766216912763	0.06357384492767659
DTNBP1	0.18553673569701226	-0.47072543491696395	0.06357168359249359
ZFX	0.14368592990918297	-0.6013205738422479	0.06356658664430476
TMEM156	0.3533961949016608	-0.23813625999743143	0.06355730265381544
CDK6	0.2656081756103808	-0.3328335562258084	0.06353839829303637
IPO11	0.08573247161114106	-0.9837030480649476	0.06353141499786652
PCNX4	0.1910628063456089	-0.457138498996394	0.06352430433146622
BRD2	0.1112886807581224	-0.7667790009960296	0.06352004573807936
STPG2	0.0836201224730094	1.0311710462736683	0.06350248798910835
SLC44A1	0.11488518973580995	-0.7433907358283371	0.06347993458678716
ZNF276	0.08449694975393547	-0.9964531671190869	0.0634716290729183
AVPI1	0.07774612100314415	1.1051560707435881	0.06345101017231379
BBX	0.4589004709901034	-0.19504560350215686	0.063434877500064
PIK3CB	0.1934990437937229	-0.4510310593487182	0.06342922879683842
CLEC16A	0.2544106170856295	-0.34639443426454847	0.06342681586987318
GLIS3	0.27585684311757425	-0.3156041794635217	0.0633778395969975
SLC12A7	0.09280222404006887	-0.9090898558290701	0.0633407017227643
PTBP1	0.10333394706652056	0.8249476548154236	0.06332177135662277
LRRTM4	0.11130924871724948	-0.7640878750692736	0.06331616462189814
TIAM2	0.1589482495338547	-0.5436530886297863	0.06330246489757047
WDR37	0.21775235174111576	0.40441950433612145	0.06328978602900051
TRIM44	0.3456797852305942	-0.2564730160315339	0.06328557122747465
SFI1	0.06523892614878368	-1.2732795302255715	0.06325067773467849
HIST2H2BF	0.13093228657498698	0.6630521709765199	0.06319454661573709
SH3RF1	0.10268102699463355	-0.8232339537280265	0.06317477776469259
LAMP2	0.11547524126292036	0.7284598821824119	0.0631215312571056
CELF1	0.3602440879135522	-0.24332508532596223	0.06311189423149384
ERC2	0.0707358115446133	-1.1745708026561383	0.06311167544608248
SHTN1	0.36647037563017915	0.24307175403332143	0.06310870750232064
SNX29	0.6650829906421997	-0.13470027069836735	0.06308101294426025
CUL3	0.3054865930841222	-0.17865527886811164	0.06307475984805955
TBC1D20	0.104066086818309	0.826807922981744	0.06307132204536627
LINC00894	0.10277177725479705	-0.8210898988059775	0.06306815807753215
RPS25	0.13235762915492125	0.6283631646265059	0.06306482641908953
ATF6B	0.08168138939700617	1.0465404416435353	0.06302888305562293
SLCO3A1	0.14091278896552029	-0.6070689945460327	0.06300301889033687
FGF14	0.09095893334591519	-0.9213366839240106	0.0629968493525189
PDK3	0.27048123439163957	0.27586803828542944	0.06296989152315877
SCAF8	0.26042030018582146	-0.2346473792364053	0.06294157794935634
SESTD1	0.14305383312307446	-0.5901268730625125	0.06292913330684581
PIGL	0.09653897838615672	-0.869246476122105	0.06291100702337103
GLE1	0.11151003403864561	0.7706642356514762	0.06287877582874621
BID	0.1389436330618067	-0.6138344251955373	0.06285812166479382
DHX9	0.18438834480883054	0.47301456176980183	0.06283962571512997
MIR34AHG	0.18208464645398256	-0.4733797755906996	0.062812272437628
CAPZA2	0.1360323217000809	-0.625799747376793	0.06280236534922254
DYRK1A	0.4699298567971733	-0.1880025952851258	0.06277060026362723
ZNF326	0.18662029014394813	-0.46167305144311216	0.06270937792466873
WDR43	0.07206859212017667	-1.1452043190134362	0.06269051504859753
ABCD4	0.11868759577342038	0.6772800888373688	0.06254280636239674
CCDC88B	0.14660829422480318	-0.580028634092976	0.0625290828079051
ESR1	0.11636686703990629	-0.7229526967470631	0.06252640584328194
ZBTB16	0.4894341211592105	0.17515339575929692	0.06248168478937212
GMDS	0.20453585740693522	-0.4210854376257512	0.06246870880341782
FOXK1	0.1922998417604225	-0.44608607910852044	0.06242752694060818
KIF1B	0.3611412270128659	-0.2425380836184761	0.062416564002041874
CRIM1	0.08804471275368174	-0.9403813402615941	0.062370667416385514
SH3PXD2A	0.11811490325433784	-0.706332	0.06235251150815107
TPCN2	0.11280716610124811	-0.7424885883051126	0.06235055908239652
IFT88	0.10050774764869358	-0.8285609719289349	0.062339537734309454
HECTD2	0.1345428652481966	-0.6194278442014515	0.062315271328567394
EIF2AK3	0.09700601938385298	-0.802337268554252	0.062303882864924984
IPCEF1	0.1780514191426296	-0.4796147476265384	0.06227790708523312
RCSD1	0.3857161914271735	-0.21693683276323644	0.062271000315516696
GARNL3	0.13511768718219302	-0.6206057601814391	0.06225790965743813
STK17B	0.15285355878808377	-0.5548413188081485	0.06225205458774991
CCDC57	0.1382731332925842	-0.6104506241070784	0.06223804667271224
YBX3	0.18200649935327698	0.47420446037774977	0.062222215673106845
ARHGAP4	0.07752966325557561	-1.0582344192073974	0.06217656952419358
DENND4A	0.4944507331673503	-0.17616275044016727	0.06216335080582796
THSD4	0.075592511825659	-1.0838514687322274	0.06215970514510253
SCAPER	0.4053878493606181	0.2162528461792764	0.06206105348691257
TRAF1	0.05777389369803553	1.4521778168173822	0.06205849588462397
GATB	0.05696426293677847	-1.4220916322159642	0.062049788270416094
UBE3A	0.21997407848912617	-0.3896242520041323	0.062002082212667724
PSMD12	0.05880408429047115	-1.3772068386229062	0.06199736604664826
SLTM	0.2130743734785371	-0.4016805503147409	0.06198764718987389
POM121C	0.11402054067071953	-0.7302003532870577	0.06196001079136007
ATF4	0.11831943300636924	0.6632737990014899	0.06194290789870904
CCNG2	0.07547872906816028	1.108819074330627	0.06191129090597793
AIDA	0.09199606579091318	-0.8946521108552031	0.06189846111204128
TMBIM1	0.11488390099202317	0.7360634151254538	0.06187036102719341
RASSF5	0.08539253689266592	0.9817838707737823	0.061868115692003095
PLAU	0.05210852930030787	1.6076060614183787	0.06182785072970667
TCP11L1	0.11432263495558438	-0.7264022719778946	0.06179867785034085
RPL32	0.14180512324085973	0.5994635488817105	0.061777212689454325
SAMD4B	0.12148276507038104	-0.6757339600825141	0.061745044674348146
PANK2	0.14812631446820476	-0.5669723948046554	0.06174165435344739
SNRPA1	0.07579984319189141	-1.0716519117395764	0.06166240887914705
UBN2	0.11809039734802809	-0.7022751994772162	0.06162362218161523
IQSEC1	0.1634858424377959	0.5052611920548988	0.06150733991478877
YWHAH	0.12026078624846202	0.6689830147366438	0.06149222725162598
CARD19	0.10195982448743066	0.820592481848167	0.06146948868228678
FBXW4	0.16592841400101432	-0.5057644990139112	0.06143271195970562
AP1G1	0.12677513876430366	-0.6540062291464106	0.061417876607967145
GUCY1A1	0.04339404396283744	-1.84484	0.06139684398647544
MAP2K4	0.15632710847134326	-0.5347028195447733	0.06131171715158961
BOD1L1	0.24796627272670668	-0.34269977995372186	0.06122461916053086
HLA-E	0.24276525677782426	0.3104441502344324	0.0612224304924501
MAML3	0.9923351524844146	-0.08802759033679684	0.06119980060669125
NRDE2	0.05872047411472757	1.4044036862245368	0.06117933736184897
PDHX	0.09708675666222467	-0.8394465985145714	0.061167467872927456
PCP4	0.1270125064447197	0.6495975791247798	0.06113672295097105
CAMKMT	0.23078518716288254	-0.3594735318322123	0.06106585970774485
SCIMP	0.12768147198341678	0.6365910699205202	0.06106301100534099
UBL3	0.2429478934803925	-0.34552438268277935	0.06102877698637618
MAPK9	0.10662885682247968	-0.7659730939597695	0.06101785891307751
GTF2E2	0.06114066090512287	-1.3018256054435193	0.060998165211496765
NCAPD3	0.04822447344916206	-1.6436183517396195	0.06099528752692995
ATG10	0.24873945192423935	-0.3325581497986634	0.06095410669233348
CLCN7	0.11416381861898511	-0.7163649497469122	0.06090790890079971
CABLES1	0.1737223070807731	0.4852847778925537	0.06089587870086244
IFI44L	0.061831763903686644	-1.2836387685062833	0.0608245261810123
TNKS	0.22606968034487437	-0.37209782869778035	0.06080300303967424
PDCD6IP	0.2036754159668602	-0.4109370327411402	0.0607322227626936
SMS	0.18763803739835924	0.4470481353807303	0.06066064838798141
MED13	0.24775040265781204	-0.3397398013348378	0.06064790295941041
DGKZ	0.10273789693191417	0.802816952419482	0.0606344270678202
CEP250	0.071709905986984	-1.1092694983047182	0.06061999677940462
DNAJC13	0.22492900741461835	0.37589597483389775	0.06061379747115426
AC009690.1	0.21204517355273145	0.397997007945609	0.060602207648563264
SRSF3	0.19274553178908305	0.43659344167399033	0.06059802014992864
AP003086.2	0.13721337213997634	0.6066108125842627	0.06059776549723632
STIM1	0.205689	-0.405769264822071	0.06054026671145583
FAM135A	0.45575895726912485	-0.17277371523879353	0.06052953639367572
SS18	0.11211704406988822	-0.7224425597720028	0.06038235957429273
AC012368.1	0.121174085028493	-0.6704081560506824	0.06032596017238494
UTP20	0.04554014374129618	-1.717047173750075	0.060303850643633
S100A4	0.05447519468916485	1.4879849889844132	0.060248459723640194
HCK	0.29456614206333004	-0.2781093686472201	0.06018661307088673
PABPC4	0.14539692988858077	0.5692403058767307	0.060153345064083825
GGNBP2	0.17006330781468873	-0.4835241759794767	0.060124703991779105
ARHGAP25	0.2563458416115762	-0.32586316133115656	0.06012347470949215
MBD5	0.49033334373791576	-0.17125453156767906	0.06010900412111561
ETS2	0.41515420011702314	0.20452396822276234	0.060034294077729936
ITSN1	0.35866742248959105	-0.23476425941138995	0.06001698642212629
LIMS1	0.46021048029616896	0.16008572360920015	0.06000025810479086
SNTB1	0.093035591342344	0.8727628784444555	0.059930281703531235
CEP89	0.07858134920431811	1.0281005667345842	0.05992775687280962
CYB5B	0.06852197395037142	-1.143249946513149	0.05988781278389745
SARM1	0.07612441794837392	-1.033608219856052	0.05985621283200348
PRPF6	0.1047968842834655	0.7587514132938937	0.059767441830478246
HNRNPA0	0.05139418728029739	-1.5050914484717628	0.05975511309760347
GRK2	0.1755893360890305	-0.44695937726831303	0.059700997157266504
GPR107	0.16702496412938306	-0.488296446060116	0.05967328333834164
ECHDC1	0.11493722627105032	-0.6964516949730274	0.05964229278668082
FAM107B	0.05858723545682202	1.3645445317572875	0.05958564709083067
INPP5F	0.12180875528910919	0.6679836425074658	0.059545938060088226
RAF1	0.34539907353366334	0.2303868458129304	0.059539231046532165
NRF1	0.14848553649233798	-0.544840868155124	0.059509713932634295
COX6C	0.0669070533260548	1.1834477469482634	0.059485367192058464
FRS2	0.08306723251920334	-0.9441518332225417	0.05942782497585108
AC008014.1	0.12001520917721835	-0.6660815656478386	0.05941779104666094
CAMSAP2	0.23474454442036435	-0.30967461022450843	0.059408848266900544
LNPK	0.14893534893916333	-0.538096805561714	0.05940360875304996
NARS	0.0768348866639523	-1.0157885966164995	0.0593808982185463
FSCN1	0.09115960662030927	-0.8497685438952105	0.05930204327586427
RRBP1	0.16027160566919002	-0.5046297488676631	0.05928928525474209
TCF4	0.7679445292070275	0.0860706320734735	0.05928863211356924
ITGAL	0.07047606779923242	-1.1003761585704757	0.0592643959472185
SHMT1	0.161719625639745	0.4941253281403315	0.059253974855555516
SRGAP2B	0.6599553679157353	-0.1269091210910536	0.05924716105786457
HMBOX1	0.2792057894609416	-0.29540068129447883	0.05920548586939865
HEATR5B	0.3502204005434795	-0.23689621566896138	0.059173430646608835
SGIP1	0.14110067788232128	-0.5682608698583113	0.05912994017667766
C1orf162	0.16598531930139615	0.4920109638376389	0.05912024242991393
MARCH3	0.2803653289387561	-0.29207537834107733	0.05910067215456835
ARHGEF6	0.2149862606168687	-0.37631737558126666	0.05904108546074443
LIN52	0.08520733992009631	-0.9145577646507859	0.05899480793835553
CALCOCO2	0.10588928848491283	0.7570874737380983	0.0589908612914552
NDUFV2	0.09382322428408131	-0.8346431982330406	0.05897933798107244
ZNF706	0.12714100734153091	0.6283603200373804	0.05896556091447138
CUL9	0.09390560549100649	-0.8333269412740173	0.05893723014915233
ITGB2-AS1	0.06233479533064047	-1.2293722580491764	0.05892570806131218
PPP1R12B	0.19383251441799454	-0.41796229000532426	0.058915990134991374
HNRNPC	0.33708900518457574	-0.24480305049288256	0.058915588145048665
USP42	0.09356087823173659	-0.8356430354775618	0.058897602159232905
FAM198B	0.06444678914834161	-1.1900574238334105	0.058891508930986367
NBR1	0.12521482463413916	-0.6335938723804599	0.058861805704128696
RNF2	0.03735455515164507	-2.042204262978963	0.05886114903371539
RMND5A	0.07954680312739597	-0.9733376020869088	0.05883937715653199
ADAMTS6	0.04761865038883533	1.6591433154629456	0.05882701887058917
SCARB2	0.18367856251376918	-0.439317045651181	0.058812422030240515
CASP10	0.10815107691405774	0.7397057412892034	0.05880990827242371
TOPBP1	0.0788182800975039	-0.9809609130458047	0.058789008826021186
NAA16	0.10289326680910914	-0.7617749437644705	0.05875177016711137
TCF12	0.7543124428895612	-0.11078559489668206	0.058735992845132326
METAP2	0.061340808016414165	-1.2435954708577448	0.05872011268419327
CYBC1	0.1753558628991681	0.4632803563048173	0.058713967031009714
NUP188	0.043107626249998914	-1.755027181125539	0.0586911712349824
NCOA3	0.30282244826469606	-0.27064094338238065	0.05868918038093669
CACNA1A	0.09712182230199783	-0.8034328020994496	0.058674237507798016
TTLL5	0.1803305014717791	-0.4453252370231016	0.058577708449321766
STAG2	0.28812104244937503	-0.276132243477472	0.058564307812210795
DNM2	0.4380387860957733	0.18762021346186838	0.05853386121093246
TYROBP	0.2236020271895764	0.35966087560686244	0.058523367045163976
HSPA1A	0.266101724306679	0.2797718020459441	0.05852252386854277
STARD13	0.3924994306741445	-0.2095854220493198	0.058506987283492955
GNPAT	0.09026939877501476	-0.8579229570176092	0.05847462332131769
MBTD1	0.1758383864072887	-0.4553429016740705	0.058467330562910966
MRPS6	0.08294910477241435	0.9496503114396124	0.05846677632745734
IKBKB	0.20078424198686318	-0.38802086077937287	0.0583671836765206
BRAF	0.4327648069165674	-0.1665453969015843	0.05836027002828889
SMARCA4	0.11781959445733037	-0.6653092759894444	0.058348514520995855
SHISAL2A	0.08908754872762133	0.8840804716647763	0.05833008942173335
MAP3K8	0.4063350634970845	-0.20173806535161545	0.058305194005455856
ALOX15B	0.13807459431814992	0.5791592789540868	0.05828540225272293
DCP2	0.15915709877853756	-0.4978177089719038	0.0582337868440898
KHDRBS2	0.0809768429842748	-0.9266950507728574	0.058180435958718496
IRF8	0.16414481559770638	0.4891976734257397	0.058175547229087965
CPE	0.10447047429279338	0.7558751606179132	0.058158988356355586
ABHD15-AS1	0.2512971961904571	0.32350103147041137	0.058138005992437694
ERGIC3	0.06729212872761786	-1.1255422626751157	0.058113836700296816
CBWD5	0.1526088314946265	-0.5167187822960588	0.05809668917389806
EPM2AIP1	0.06564993417470391	-1.1515719813991772	0.05808067546563029
JUN	0.2396506554646868	0.33438129467898536	0.05806671097647308
CYTIP	0.2854761629600643	0.2851945851584474	0.05803634948756162
GBF1	0.24840075256372177	-0.2897998922406303	0.0580279725030351
WAC	0.49031465418762926	-0.16697400744514723	0.0579487017280604
SNX5	0.12093011266564777	-0.6366251965437181	0.05782875691432279
AL645568.1	0.11005455850255635	-0.7027501727167551	0.057795474581697676
CFDP1	0.1969824291022732	0.40730509260703895	0.05778928600922173
SORCS1	0.06484732385308423	1.19067	0.05776144072396276
VPS54	0.2039137580931017	-0.39017072452481194	0.05775240483685478
BTN3A2	0.05306420763267463	1.4520629233612612	0.05774215701338978
RGS9	0.06392290651703149	-1.173352041363411	0.0577314845853346
ZNF782	0.07252593543589005	-1.0400440630938224	0.057687035952192274
BCL7C	0.03302602184991397	-2.2680513998561245	0.057685223830132165
TATDN3	0.11222631019543085	-0.688432743720953	0.05767817065069579
AGO3	0.2391694672450352	-0.328264287925351	0.0575159846312382
RGS12	0.34288749738167285	0.23281122572959817	0.05750044254863021
DYNLL1	0.07032998682260155	1.0940335022930112	0.057484536859923094
COPA	0.3361400727398248	0.18135088685433481	0.057447547916738964
EPC1	0.27564285185356663	-0.2739624036730689	0.05739996357881717
PLEKHA7	0.17000357952898884	0.45672942755299495	0.057364705680359694
SDCBP	0.4051931829197942	0.1640492421712361	0.05734276751389705
SH3RF3	0.6612707726982372	-0.06765250049468159	0.05733605395471684
SNX10	0.26794237528405235	-0.29758996171289154	0.057319792099951895
MTMR14	0.16719330980472064	-0.46823415817856484	0.05730683650902303
PFKFB2	0.07459734402311242	-1.004787893642447	0.0572661388476297
MUC20-OT1	0.3720042078959661	-0.21589585240057788	0.05719736712735919
MKNK1	0.33626151056127523	-0.2267791012558313	0.0571891930914137
ME1	0.12796567848830617	-0.6025247972547669	0.05717624598822859
WDR26	0.18350305480415763	-0.4082180488119749	0.05708188735707807
RHOB	0.27682054469505835	0.2831926548814905	0.0570369299937315
CEP85L	0.21444967325359507	-0.3668413359430557	0.056998934895979146
YY1AP1	0.14025223746955506	-0.5503401303769969	0.05697752903633546
ARID4B	0.4609506431521204	-0.17292820801009032	0.05696857835459529
TRERF1	0.16011370100657882	-0.48491349635052894	0.05695159138911256
ATP6AP1	0.08234743181139266	-0.9098791138455087	0.05694580335073046
SEC24B	0.3469506614113512	-0.15533773264823186	0.056937986526839554
MAP1LC3B	0.12042418596740075	0.6440316007452872	0.05687167542888911
RAB27A	0.16840891372632932	0.4662000337899027	0.056861680984067284
TPCN1	0.26369803588035884	-0.2995718689244058	0.056818969049122155
SAMD4A	0.2716740433464599	-0.2907750195963364	0.05681203000607341
RPS2	0.09540426844691684	0.8041656473116919	0.05677983831667673
RNF135	0.14062320714376725	-0.5468926142792196	0.05676672832243246
FBXO42	0.19716903412155964	-0.3959252131548327	0.056749787951469906
C9orf3	0.2083354468577022	-0.3755082695336611	0.05674711659672852
BTG3	0.08017844986321886	0.9499785537177501	0.056742054044009164
RPS24	0.1802066826254698	0.39745685364169747	0.05668809290609646
ENY2	0.08474475655948994	0.8994564859495708	0.05667524193923989
XPC	0.11183648157134628	-0.6769270498836982	0.056561043500491376
ABR	0.8660193480860896	0.09097938374312908	0.05655547249756732
P2RX7	0.2564530295906041	0.3083988772993429	0.05654840701470601
HEATR5A	0.0825768485488809	-0.8944449752746493	0.05648359715620916
NAP1L1	0.2409830924532376	0.3198025568041307	0.0564735400713159
RPL35A	0.05937252114545035	1.264059118137459	0.056421259663203646
ACADVL	0.18495589781613941	0.3677159293147547	0.056409399980027905
CD164	0.12695751730659469	0.6066904531574767	0.05638326537273425
NEDD4L	0.41384030042890296	0.18656264758942437	0.05638318945552555
MROH6	0.08769357393521829	0.8423192609210238	0.05635507794161258
TXNL1	0.08575823463512583	-0.865896412169385	0.056337709711605455
FOXP2	0.16358243648442392	-0.46939946732686055	0.056277029622664614
ABCD1	0.034277512238892485	-2.103292339192471	0.056247749916742106
FGF12	0.07451450178264693	-0.986545	0.05623848157806981
TNK2	0.15775502053350238	-0.4848496045753401	0.056169297639088914
PPP1R15A	0.08845283808478482	0.8547580106213979	0.056160702855850175
DUS2	0.06016644456228661	-1.2050164568020714	0.05613673580412949
ALKBH7	0.04044293361145915	1.85291	0.056114066053010156
AC025569.1	0.07903281462682325	0.9516193877820223	0.05611037317927897
RELT	0.07654591278289452	0.9802551945547424	0.05605035139970369
SRSF4	0.19099545551575386	-0.3506228406437711	0.05601183797893969
POLR2A	0.06449708940265834	-1.125170368918975	0.05599536414234408
TMED3	0.049036909514679664	-1.46036	0.05597583889701972
PPP3CC	0.13793002154905856	-0.549098974241982	0.05597265621951392
MSH3	0.1584101995752403	-0.48123847469930436	0.055959590289701315
MYO15B	0.16985485385307625	-0.45019289756747316	0.05595201307866051
ANXA4	0.21282946237869413	-0.3487953962076412	0.05592274051183401
ZNF577	0.044950832735509115	-1.586157102179863	0.05588691306684401
ESRRG	0.10413261803857937	-0.7099388836701214	0.055858306347240406
COX7B	0.06657616349411884	1.1173700361206766	0.05584661859520577
HIST3H2A	0.06149374985260529	1.2070281176411037	0.05584161169692092
CDK10	0.11407041601710116	0.6312605607754507	0.055834258750928026
STX3	0.13039601802665826	-0.5773962957349291	0.05580669317262333
JUND	0.229305374214435	0.33925736291373215	0.05580533972106854
CEP128	0.1669737255974019	0.45313945434051744	0.05573824813028022
SGSM2	0.1366131363175654	0.5534557736536118	0.055658321269009686
STK25	0.05527836603681832	-1.2926463584887486	0.05562064673837308
DDX46	0.18664473323753022	0.4117270604751238	0.055616496915031954
IRF2BP2	0.1509609497381651	0.5061945214946297	0.05559217746464291
RMND1	0.044921672016130135	-1.5761818518230644	0.05556266417693989
SUSD6	0.6983645498756406	-0.11244155816609351	0.055538504280380444
RNF122	0.06575702923178942	1.1234439132915224	0.05551807866169072
WDFY3	0.6016410858880592	-0.13081844022456487	0.05550458300803662
METTL8	0.06312592602115571	-1.1355147394666854	0.055427223605875875
KAZN	0.14336195586214537	-0.4839017903597791	0.05542708392136866
C17orf67	0.046203002087435434	1.5881948557291208	0.05540230492410935
NRDC	0.2777972944137472	-0.2773811463451782	0.05538317566646095
RPS7	0.10345940610449543	0.6910857074230582	0.0553820320778759
CEP120	0.08621565172220107	-0.8456592111941929	0.0553459336214557
DGCR2	0.09003170297911146	-0.8094640873003259	0.055298443426477016
PHF2	0.05355416640084773	1.3666180095697331	0.05528467370281265
EAF2	0.20694205713714087	-0.3680652465005221	0.05527495676980692
SFPQ	0.19032867372891313	-0.39879536988748826	0.05527056285898831
PHLPP1	0.16354182224487065	-0.4604993844960201	0.0552197196201276
RNF121	0.05179335246771122	-1.3637279081676044	0.05520222566809166
ARMC8	0.18387250474807595	-0.4114619350695579	0.055173469705129444
PRMT3	0.09142232787150642	-0.7969786353019606	0.05512444888438475
CDC42SE1	0.10346203943573003	-0.7093221261129931	0.05511650261304113
SLC10A7	0.12764646617746708	0.5766895227370147	0.055109342122846704
AC008691.1	0.06819665890738703	-1.0491267632355201	0.055103679297386854
DDX31	0.06330299903699771	-1.1248699863494778	0.055099456414706864
IMPG1	0.09265708861737502	0.8008480684246212	0.05508503850956594
TBCD	0.15884801675398846	-0.47193924752859484	0.055074621684865765
C2orf76	0.049699299011125395	-1.4141297351511466	0.05504901011822415
MIB2	0.0927320856845414	0.7847762146511449	0.05501608606321929
DOC2A	0.041803864844332544	1.7435	0.05499714431383319
HACD2	0.05983962794538921	-1.1837343781315444	0.05498071140211406
TRAF3IP2-AS1	0.22048021737997037	-0.3441863651953484	0.05497497787399724
MARK3	0.3794753555794155	0.2042420944132485	0.054920858743568016
PARD3B	0.07280585754490508	-0.9830320049638294	0.05491775565951872
CKB	0.2932854722669802	0.18341537488201656	0.05491754375873981
PTPRO	0.11975572231799522	-0.5702206820905977	0.05491454741907693
ANKRD27	0.09085176961163766	0.8133342171300483	0.054910253664442646
INSIG1	0.13565934032427926	0.5538886463337512	0.05490961975523948
RPS27L	0.08918903666027286	0.8137077945284443	0.05484394034817019
MIR4435-2HG	0.06360745216127757	1.1411176471164688	0.05479165938999496
HMOX1	0.11442416366787972	-0.6224089734374444	0.05477611600829862
ARFGEF2	0.2400014450838618	-0.3158946321095876	0.05471548733333261
KLHL28	0.08166434079785782	-0.8791837075970464	0.054715461677770715
EIF3D	0.08902111103342587	0.7937520668226282	0.05470941984068866
DPYSL2	0.2922905773349252	0.2435841788665385	0.05468975819472139
OXNAD1	0.07720424339621115	-0.9260854194919209	0.054678914274719895
VPS13C	0.5107629099055947	-0.1413706559608098	0.054670241030068865
DNAJB1	0.06974937706346912	1.0424349375094875	0.05466744582454276
USP39	0.12109991925122618	0.6146970744207484	0.05465844469786382
TRIR	0.06612827052777291	1.0978557297414442	0.0546489209782376
ELAC2	0.05759790855662571	-1.2186878692521663	0.05463551929463606
SRSF9	0.0733601737527868	-0.9704423842129175	0.0546214278617064
CCND3	0.4642684865115175	-0.16602140628926115	0.05461863744917369
ELF1	0.4343390269841891	0.10676308878907155	0.05460844644081687
EPC2	0.1127661714498103	-0.6478166886351827	0.05460700098206087
MARS	0.11566295487235372	-0.6321029157972884	0.05457342580374357
ELMOD2	0.060081479066039965	-1.1695129798994737	0.05456859065829596
RHOT1	0.38243814277241195	0.1492714527246341	0.054564772037382386
WDR60	0.1428107806818077	-0.5176693225882044	0.05456332558243746
ARHGAP30	0.14547475043630193	-0.508648740054475	0.05456173865685368
NEK1	0.14234564879285955	-0.5188901229656427	0.05452352980355496
RHOG	0.04825533484482763	1.4906231097553249	0.05451639732604356
TNKS2	0.1623368693815405	-0.45770754089733956	0.05449788947757308
MORF4L1	0.21226610177098243	0.3557968418600554	0.054456343932957674
GSE1	0.1196982657421224	-0.6106000941349572	0.05445422394458655
UNC5D	0.09141865132051391	-0.7862685837424279	0.054411271238989915
PRKG1	0.11594229231048513	-0.6231022305090071	0.05437380964790903
OS9	0.15527227073005798	-0.46278247354887825	0.05426477732981849
TBC1D12	0.17175716804380328	-0.4318374943654924	0.054262248320740114
MPZL1	0.1690352290008124	-0.43807268629699847	0.054240166915608755
TRMT11	0.038220488975890775	-1.792867435245877	0.054207994830998744
ZDHHC2	0.10261439909278075	-0.7024798167694405	0.05419349663222875
CCT7	0.07610338621359845	0.9498880197372783	0.05417318445740385
C12orf4	0.06009518133338519	-1.108927294000808	0.05416975332377972
C3	0.4737697454752404	-0.13917057360400426	0.054102775830353736
NAF1	0.04588851332942028	1.5509637183878604	0.05403879926820097
SCMH1	0.15590806746068592	-0.4693710246402247	0.05403077368836677
RNF168	0.08864752822501441	0.8146121912683666	0.05401679919920029
PPP1R9B	0.06649319477876575	-1.0507329142244646	0.0539798018786059
ATP6V1B2	0.31796661870131265	0.23857707129872244	0.05396863868138022
C9orf72	0.23916446861801174	-0.31240829700424266	0.0539330857390223
NRIP1	0.1111100781965857	-0.6442863084908542	0.05390363429237246
TTC33	0.08141034778661435	0.8851822818561155	0.05387317072504784
CPEB3	0.34550543095251157	-0.20993081712701472	0.05382115459518748
PCBD2	0.09688591191915596	-0.7356770568492009	0.05378648327421323
GEMIN5	0.038682053876569485	-1.7544247267862054	0.05378545529636298
MAPK8	0.19640822486777007	-0.376479277001847	0.05378487668263543
GSN	0.3548720745122107	-0.21115622477377438	0.05378123087256196
GK	0.390093255240697	0.19460969201406825	0.0537713418278921
ARHGAP24	1.4690959193151665	0.0444659178227854	0.0537608544803082
SIGLEC8	0.13329773797188255	0.5478580897822845	0.05374960444158981
ARMC2	0.10555689855398816	0.688819152525534	0.05374206564505306
AC100849.1	0.07302991379193847	-0.95783	0.0537407713230842
EIF3A	0.16636721051098127	0.44518161892164587	0.05372967427921797
UBXN6	0.10104945146928926	0.7042885176097115	0.053711654004620905
ESCO1	0.11833562786374348	-0.6084181661573332	0.05369391242051781
ITGAX	0.5856689068395576	0.1303124609411032	0.0536895031796752
ZNF791	0.11365635997336775	0.6407948439988758	0.05368425372651884
PDE6A	0.31646123047201635	-0.2206463033986013	0.053674403470460263
LINC02232	0.10816942534514566	-0.6615715730228302	0.05364849671073291
TYW1	0.13706024794511398	-0.5260542840588293	0.0536149265638709
TIMMDC1	0.033774534606464346	-2.001444217092527	0.05359536160358887
TANGO6	0.17893285238331538	-0.39479627548284074	0.053592244203907194
ISCU	0.07478037794254803	0.9546128464453226	0.0535852276536533
RBM25	0.2661617083011656	-0.2787606375225527	0.05357157863441321
TRIT1	0.09812968788467721	-0.723910268770168	0.05357116028051057
CRTAP	0.05809089201128804	-1.1828111246676973	0.05356609104047326
RCOR1	0.24683998206120097	0.30276644087834664	0.053523411416365026
MGMT	0.15949041614025541	-0.4561031917903904	0.053482025882302275
AL035530.2	0.08034878893474312	0.8885973767576969	0.053451623803373136
WBP1L	0.3106967700963622	-0.24016342645267597	0.05340606246633702
HGSNAT	0.2727400186640531	-0.2589460699736173	0.053405551267694674
XKR6	0.29888263371011814	-0.24452762126397914	0.053350947086835625
FPGS	0.05754534040686815	-1.1878950624287032	0.0533440579773325
RACGAP1	0.043381736083744314	-1.5531325868931372	0.05333956105952502
FAR2	0.19290944971561555	-0.3797711815275294	0.05333216524313142
KMT5B	0.10296996383317478	0.6995420187528788	0.0533198885831696
NR4A1	0.05425613106612798	1.2936107739119875	0.05331949927961337
RCN3	0.07130122791335353	0.9905469317201689	0.05329082882604234
CECR2	0.060714363533956886	-1.1282194320665397	0.0532840373085395
RDX	0.13715832321863447	-0.5183810991362692	0.053256041228623464
MED29	0.06518806694971983	1.0812077501107014	0.05323645598287835
NR2C2	0.15277080133259419	-0.47357493830554964	0.053235364541603644
ADGRG6	0.0896185019336556	-0.7664386532902921	0.05322437427103018
MAD1L1	0.26919124485741924	-0.2671310198618139	0.05318646702175374
LAIR1	0.12142483356869344	-0.5880472199881559	0.053184529652881035
STMP1	0.07094361590247002	0.9957893572714476	0.053182685587069414
ELMO1	1.303442892480018	-0.05446132020139136	0.05318085115117688
NAA38	0.08752104054234552	0.8143545547478811	0.05316326041297077
WASHC4	0.34306176184740833	0.21175673252956734	0.05312591328829726
RYR1	0.2852749182794859	-0.2593417173947036	0.053122057792712514
ZGRF1	0.03403777957142745	-1.9597615289986325	0.05306430978535975
RDH11	0.06683630296190554	1.0513198110527326	0.053041939571544176
COTL1	0.25141968718027796	-0.29020430174252615	0.053011920920841935
DLEU7-AS1	0.2049956343145812	-0.3359932983514042	0.05300216094356117
RPS28	0.08880851337257825	0.8001770546704414	0.052978061631782904
GNG2	0.10057157193238819	-0.6986593031997608	0.05292992479146415
VDAC2	0.06329098009424171	1.1048344720134826	0.05291257292689762
HECTD4	0.24082353889806932	-0.30420214979908217	0.05287192928321307
INSIG2	0.10445031049832944	-0.6343290901548131	0.05284815308229551
AC007038.1	0.11362568822250842	-0.6153638646974844	0.05284003065037423
PGK1	0.4429410631042463	0.12885447493936697	0.05278963910989297
ZNF717	0.03934486413281783	-1.6861075682113533	0.05278918246278153
DNAJC5	0.3794826861379551	0.18988254037439778	0.0527760021516998
SNX27	0.2999379139247517	0.24310868924898377	0.05277315072865122
LUC7L	0.18020262027147765	-0.4007112471033724	0.05272680560135192
RRP36	0.045546001105256376	-1.4619700035221845	0.05271406569113464
LNPEP	0.1687967606522625	-0.4212873430162388	0.05271125900963288
SRGAP2C	0.40606622489474525	-0.18257368923618789	0.052690610372033174
AF117829.1	0.0831355139252798	-0.8309445521908725	0.05268394481052928
AC079760.2	0.0343553528756386	2.0247416999184282	0.0526818273774863
MTF2	0.1605355739821146	-0.4469560646218043	0.05267557046015894
GNA12	0.20822828534146645	0.35130888013256345	0.052675189954189267
SIPA1	0.06735666378943723	-1.0106646030143096	0.05265048312924233
DESI2	0.08029984337968075	-0.8574179247927819	0.05263110451650948
GRN	0.13896279179909357	0.47319991221903346	0.05262645146337684
PHC2	0.4756831663130886	-0.10222378529583781	0.05262003195634915
PPP2R5A	0.09137939370121591	0.7725215479172799	0.05258119675392519
MRE11	0.10454066693593879	-0.6689763827915145	0.05256701182400137
FAM227B	0.06626482714093021	-1.0244219180578158	0.052565467786176726
VWA8	0.2645232011169961	-0.22033347542113838	0.05255452508355054
PPIL4	0.0693551173701897	-0.9814020535332013	0.05254744824659341
ZNF44	0.096059500047036	-0.7232453157349895	0.052498847239266164
MGAT5	0.48632018501717955	-0.14985633391431263	0.05246552510017061
AC044781.1	0.04632975711564013	1.481974548996501	0.05246039418720031
MAPK10	0.11936238707351438	-0.5838277739832546	0.052440458055429615
MAP2K1	0.35048159009966073	-0.1992158385397635	0.05243855461800962
NTNG1	0.03713987168659612	-1.7690998286213258	0.052431098579316
MRPS26	0.048117952111071734	1.4265191898172223	0.05242675451701857
HNRNPDL	0.34033738296983307	0.21675148743909076	0.052409381021093604
AC027808.1	0.04986556316882816	-1.3325712052254786	0.052402839080015584
UBE2V2	0.06417484862027012	-1.0280158663069023	0.05237245525202727
SENP6	0.42526537404099485	-0.1729798968057853	0.05237124824462462
PPARG	0.07147454663122045	-0.9507249570874937	0.05236617994610835
LRP5L	0.0801525653353061	0.8712159245207596	0.05235021450673194
SIMC1	0.14291337863051362	-0.49235942127647614	0.0523497023422737
TBL1XR1	0.6410929097286612	-0.11587768510378987	0.05233563875124733
SMPD4	0.11420598448021976	0.6214532190841888	0.05233248566202429
ARL14EP	0.05868871084777146	1.1734719683171517	0.05233026991304051
SCYL2	0.11905810550786453	-0.5891983751494595	0.052326874561641284
MALT1	0.29924308100685804	0.24259118709185412	0.05232548777608663
LDHB	0.04097456596699363	1.669831205852594	0.05230994894270152
DOCK4	2.354323471552166	0.03193133662756424	0.05230903658134533
HERC4	0.506047916317577	-0.14264316608555244	0.05229833866069576
USP40	0.08008586572387066	-0.8030460000017583	0.05227401320925955
CR1	0.04197534891097197	-1.5648982435116923	0.0522654999545941
RSRC1	0.34902042322364807	-0.20989486818867792	0.05226366199105999
AC116366.3	0.11634406593298316	-0.6011698623478378	0.05224480970457888
DPM1	0.05084157354424657	-1.3030062816839474	0.0522094346627653
WDR17	0.08744968808650931	-0.7846745086164096	0.052180104399808434
SNU13	0.07874055406664265	0.8829484514118143	0.05217681040096805
TMEM263	0.029546777467796735	-2.216019883190228	0.05216312240660109
LILRB1	0.187204075417907	-0.38217222261207334	0.05215787543030629
INA	0.09839286965562175	-0.7023694810286902	0.052154028345748074
CSF2RA	0.6777297310037577	0.10227805457605184	0.05212373380557778
PSMB7	0.07498178296193285	-0.9046869450930327	0.05212077149574039
MINDY2	0.2221185895313338	0.32603460522497185	0.05209655473325027
BRI3BP	0.061384479089901765	1.1170727968684921	0.05204794043309304
CD163L1	0.08592766041989942	0.8099269602060815	0.05202337139203091
STAU2	0.151573319644763	-0.4652374583430872	0.05199297166411708
SEMA6B	0.058462356115870334	-0.9720239426395682	0.05197872714371892
ZBTB8OS	0.0796018786900192	-0.8528944522338872	0.05196180287715661
MFSD14C	0.24210316717349992	0.16820894452275212	0.05195836548828807
ADGRV1	0.08844467255860883	-0.7719002149735795	0.05188770596130212
SEC61A2	0.059587918215596655	1.143990851287085	0.051829425678073755
ROBO2	0.24883888610111196	-0.2886802485501139	0.05178757701682886
RIC8B	0.08908071910199421	-0.7651410522194693	0.05178282382279141
NREP	0.040875945790395836	-1.5874586279521599	0.05177815046198962
PRR5	0.07264849391401705	-0.8448735466486558	0.05176983590301951
STOML2	0.05481960646734018	1.2268197705630974	0.051769670053423665
AVEN	0.03511794942305433	-1.83841	0.051738072348743176
PPT1	0.170066056536398	0.41209510481373635	0.05173596069637819
AATF	0.1058016437505254	-0.6504551741714705	0.051713468110844145
CAB39L	0.03287878282489423	-1.9604237487980585	0.051681059070941164
CD99	0.09544497560069531	-0.7155770636316011	0.05165923864944273
UGP2	0.12164801420624279	-0.5694984642131298	0.05162759751181857
TCP11L2	0.06314795501871154	1.0773938395897917	0.051627136393216345
TBXAS1	0.7609990635643046	-0.08391896528212797	0.05162032458505906
ACACA	0.19637337739996905	-0.3235120317658722	0.05160766637196799
VDAC3	0.08429446187942326	-0.8027060437164398	0.05160347538618121
CHMP4B	0.07238717349384478	-0.9250255228038419	0.05160269505852452
BTF3L4	0.0981896008344361	-0.6960225098806945	0.051600180188990444
ADAR	0.15114169517490342	-0.45668526588931174	0.05158556772897395
REV1	0.16974823183803137	-0.4149267245916608	0.05158075437498372
SLC9A8	0.08840633183285253	-0.7668936254104455	0.051543755090150044
C1RL	0.05704314853040183	-1.153209055510265	0.05153951373029255
MAGI1	0.20341325948971048	-0.3449297421645111	0.05151558039798221
CRKL	0.031211903622740213	-2.0565923753621935	0.051494017418956435
GYS1	0.09232436042225371	-0.7356895998568624	0.05149189467383583
DHRS7	0.053660491546814404	1.2558538068704599	0.05148249575834016
TRAPPC6B	0.07476476178332339	0.914041	0.051467824766588746
MT1X	0.07477164721966323	0.9124863748729662	0.05139085012856641
COL27A1	0.09915068499912826	0.6977021445353265	0.0513878956441874
RPL5	0.1233082135452486	0.5529095284899445	0.051369653504180136
COPS2	0.08048595026801736	-0.8340276534022897	0.051366566230781695
BMF	0.10574426611778105	0.6538181188026706	0.05136019726307705
ARGLU1	0.291207851121828	0.24688742056592503	0.05135853049781611
TAOK3	0.6429499705504256	-0.11319458609824165	0.05134726310837256
SPG11	0.30984695971642084	0.17615103677305752	0.05132599835779619
EPB41L5	0.055511436674244505	-1.1770411888845262	0.05130854637925835
C1QB	0.35866249133516687	0.1657909380112478	0.05130765465116015
IL1RAP	0.21016084859849005	-0.251927004231358	0.05129949530359342
KYAT3	0.08250603385229917	-0.7957719663596023	0.051266158563805106
NF2	0.055274960691791365	-1.180412530503065	0.051256305982913246
NAA35	0.13453055020182994	-0.5139506590495048	0.05124171125703985
DISP1	0.04163672181363972	-1.54013	0.0512309415675802
AMBRA1	0.3332435894970448	0.2041649942950822	0.051219948541691714
PLEKHB1	0.04746623863109643	-1.3601924595132655	0.05121978300478687
PABPC3	0.04038170319855618	1.642669629775381	0.051190287601314444
NELFA	0.09545621358128756	-0.7079745416255505	0.05117089829778244
CSGALNACT1	0.5998862183037822	0.0964975483818638	0.05116178887753858
LINC00685	0.048175176935691795	-1.3395849573673488	0.05115962823997933
UCKL1	0.04869755004853017	1.3678285653642444	0.05114298198430272
PIK3C2B	0.05283739687549035	-1.2276243291837214	0.05112336298097496
BTAF1	0.28962413241083146	-0.19393700790417126	0.051121749627859994
EXOC5	0.14234115628627977	-0.4860041531219729	0.05111478409466875
CEP70	0.05816831605219731	-1.1218821339038654	0.05110110337592671
DPP9	0.07309853110987598	-0.907087948259657	0.05109375283791418
KIAA0232	0.18260775369591906	-0.3721282529600293	0.05104666765629103
RPS6KA5	0.11826625012470766	-0.5778173207638377	0.05102160725108079
SH2B3	0.21814835965492244	-0.32273745835316386	0.051009329414474135
RB1	0.49079226138666043	-0.13726409436417267	0.05098731534745545
MAT2A	0.21755337327497026	0.32565007823253095	0.050962391101941104
PABPC1	0.37973434940700035	0.18097011900011192	0.050954320013016315
SEMA6A-AS1	0.04895618665472898	-1.3132757679770621	0.050945149756778836
AC092683.1	0.06659387939218592	-0.9858653906271578	0.050934984085530016
RPL29	0.06647496566467534	1.01055	0.05092695049952191
LCMT1	0.055670102109819014	-1.1634809715449252	0.05089362173819578
LINC01678	0.11002363752774941	-0.6089974918354705	0.05088819363729642
MVP	0.12779752492985633	-0.5336290682659027	0.05088818218145136
RASAL3	0.16038437220884297	0.4360727025612164	0.05086615066537925
MARK1	0.04503332171518102	-1.4174191688061482	0.05084900644195431
MYO18A	0.06609247746763437	-0.9904575791581972	0.05082209914772099
QRSL1	0.06868900962670839	0.9771435340379099	0.050813476062841076
TOP2B	0.21495018403186644	0.32843180551737255	0.050804497218643295
GSTP1	0.10924515946483247	0.594936249631871	0.0507802414935731
CXorf21	0.08051266447987418	0.8391503557970303	0.05075872310098519
NUP153	0.14671437760042869	0.47385847446785795	0.05074913696139717
ERAP2	0.0518744629070319	-1.2386861604807078	0.05074779751582213
GRB2	0.8175736785058219	-0.08030341484115847	0.05067874064395938
SIDT2	0.06114601367675701	1.0878960979680952	0.050655257573734964
GNAI3	0.16131168360468714	0.40064801866035493	0.05063974747376246
CDC40	0.05227127924968893	-1.22626	0.050612251034333415
BCAS2	0.06519031290496304	1.0221745669648499	0.05059634546376322
LINC00486	0.33762063603280257	0.21073062567854786	0.050567014421964006
NUP107	0.08600476532124125	0.7849275794511481	0.050548943606035464
MMP24OS	0.1215491383521081	-0.5572572034962336	0.05054360997370824
CTSZ	0.1711977997699796	-0.4028962957395048	0.05051123407278124
ATP6V0E1	0.13409679373637637	0.5069960357800998	0.05051022334099232
ST13	0.08962943595483842	0.754053502266305	0.05050305627659264
RALY	0.14665990828965048	-0.46663502711358074	0.0504951075467165
TDG	0.05469352302004289	-1.1725356696011253	0.05049166666294676
WDFY4	0.33985630402894706	0.2090107109270986	0.050479281164762024
LINC01094	0.10553315465918624	-0.6342520612720384	0.0504564540231592
THOC3	0.16341350245950592	-0.3966610562938303	0.05045452088074096
GGA3	0.08797626359408339	-0.7533110122693122	0.05044274615806048
FDPS	0.1465279602203616	0.47090783464990665	0.050380301019940774
TNFRSF11A	0.04200330415083041	-1.497001943869433	0.05036390334411149
YEATS2	0.254221619132814	-0.2721855708516937	0.05035782879014082
RARS	0.06448496104658961	-1.0034170604611878	0.05035657396367248
FRMD4A	1.5313981275026112	-0.04708632138179959	0.05032979488819745
USP15	0.549787380201543	-0.10633500139364888	0.050319523092726505
MGST2	0.10711390050359092	-0.6242839478765738	0.050319174762601795
UBE2B	0.20436737303979494	-0.3350337910082375	0.050286192004101296
AFF3	0.07329989014892613	0.8531314633069812	0.05027117876994039
PSMD5	0.07206011243358908	-0.9031434399874751	0.050247565807679154
P2RY8	0.10520232186509762	0.643953502823979	0.05022830470663362
PPRC1	0.0412108842422892	-1.5192339188060255	0.05022323260895703
NMT2	0.06307291622091707	-1.020304660833656	0.05017692690656424
HMGB2	0.15110701025260492	0.4548776268487416	0.050127077955798696
NAPB	0.061880839762273016	-1.0373553437755993	0.050125260858530876
TP53I11	0.07137838344319217	0.9280589476324217	0.0501129513111896
GPR155	0.40835286398436793	0.13606859892226916	0.05010925513886551
THSD7B	0.12152785592852645	-0.5347355440907063	0.05008703491152676
TCOF1	0.05475268434106991	-1.160653117471592	0.0500715361650806
LPAR1	0.07926609030912937	-0.8236268170830566	0.05006999914944575
WIPF3	0.05091749159633711	1.2789448638142855	0.05005178462130317
LRRK2	0.42395469106083694	-0.16620004553491918	0.0500296963385714
SLC15A3	0.08409388779942374	0.7929031152279296	0.050017751949940945
DDX42	0.14834421748874785	-0.4571959961929338	0.05001769249310496
ATP6V0B	0.14579203825892162	0.43309706113477103	0.05001653326407856
PDE6D	0.10141264422606838	0.6635727263543689	0.049995430551754816
EDIL3	0.10200434221253314	-0.6396628540410564	0.04996374471706525
TPK1	0.40071513065093994	-0.17427228097637784	0.04994841716339077
NPC1	0.12865623726383763	-0.46669076047709546	0.04993853000321512
RICTOR	0.3690081722100097	-0.18382986687861405	0.04992540688839432
MTRNR2L1	0.0506229267247661	1.2816	0.04991203804466574
POMP	0.1151811960093901	0.5866638549825719	0.049891390634016056
TSC22D2	0.16859699003346668	-0.40379264333877196	0.0498870695041732
GBE1	0.4263921527447933	-0.14900499239256187	0.049880015576381574
DNAJC24	0.053256886640466246	-1.1845993657575467	0.049831514772350684
MDGA2	0.12961808152246754	-0.3463202113939469	0.04982724623642164
EXOC4	0.616239638006334	-0.1137106619104374	0.04980527188256549
ALKBH3	0.029128110077373405	-2.1079524282100235	0.04978678054353639
EFCAB7	0.057062056611278625	1.1388018247246106	0.049746010377102745
GALNT1	0.11737119155605953	-0.5670257215111788	0.04973766451629556
SSH2	1.4581862046981366	-0.04809477061514427	0.049708525169669504
LRRK1	0.36648139184353823	-0.16765970020555965	0.04968358929559778
PCDH9	0.28347733557571675	-0.23662724976495683	0.04966589792877525
BAIAP2	0.12617915726773377	0.5309265978966935	0.049662149031550765
IRS2	0.27602397868482026	0.2424002912826509	0.04962756314151533
GIT1	0.05201628500157564	-1.2051185036257392	0.049619990872611305
UCK2	0.06717680642540153	-0.9497057869420703	0.049601191443215786
TRPC4AP	0.2671474567157472	-0.24397456281493837	0.04958658497075794
NNT	0.12686009544294813	-0.5250758445593448	0.049555975348794135
UPF3B	0.09855715989711164	-0.585807511275191	0.04949281274603227
BAG6	0.07462508002117853	0.8486065613293536	0.04948479312330491
FRYL	0.42445623129426974	0.16476500015537993	0.04947278778379763
SGK3	0.2702830720312078	-0.25453205879206253	0.049462348522015843
SCFD1	0.19120747794288334	-0.35500337437148716	0.049458026930633864
NEFH	0.1029282188336441	0.6385230404175484	0.04945708992448351
AC096711.2	0.055779073631827866	-1.1253671131437346	0.04945043334570797
THBD	0.035145974058370485	-1.7348162673825496	0.049428683702806626
RTN4	0.6022821212083415	-0.11632180485067885	0.049404649942169664
PREX1	0.7226814201571286	-0.09306700006140829	0.04939058846958975
WDR1	0.0902385690635532	-0.7193587622383949	0.04935961911966022
SBNO1	0.14540372731268572	-0.4596615836630781	0.049350499169431385
RNF149	0.6997060520990946	-0.09778008584721957	0.049347123859579414
MECOM	0.059531339850798025	1.0835936524637761	0.0493291797347164
FBXL20	0.2952016681246352	-0.2321812570745273	0.0493091346306915
PIK3AP1	0.2471928773136559	-0.268524027764378	0.049279823425791895
TRRAP	0.13364745732953087	-0.4969431784284424	0.04926759891176221
PELI1	0.683493835677276	-0.09629069581271077	0.04920532408949568
GLO1	0.0548300899456134	-1.137158576905595	0.04920429603962137
ZNF106	0.2697542550099098	-0.2536738558549346	0.04920295600326576
BRD8	0.06524551341786497	0.9905876271923441	0.0492023837000147
SPIRE1	0.14096379606304713	-0.4719057465079366	0.04920194404773186
MARCH2	0.10949178669458182	-0.5983751223734685	0.04918659265550608
SH3BP4	0.12182809886309517	0.547920352823601	0.049176006958873295
ZC3H3	0.11836941072542591	-0.5557985404214951	0.04915332784272163
RHOA	0.2152151334939686	-0.31415316792804293	0.04914355819185313
COMMD1	0.21043716573565763	-0.32163838238789794	0.049135052606526564
ARL13B	0.08663834722685726	-0.7435845004740903	0.04913423963377458
RPRD1B	0.09983932503557001	-0.6471773465649292	0.04912779453711971
WTAP	0.15409712167401035	0.4372497138319173	0.04911876826652981
PARP1	0.08312311872593992	-0.7723241205897462	0.04910877727657763
ZMAT1	0.059621155791576765	-1.0499594420614127	0.04909679740417272
KLF7	0.18028590510571738	-0.3726440422548223	0.04908220723111258
SMARCA1	0.08152562366771704	-0.777670740370997	0.049076624247734436
ORMDL1	0.1395897350816692	-0.4746101023498372	0.04907532355997299
TRMO	0.05803102026183485	-1.0758626304652792	0.049069822283383385
RPS12	0.12210866797684934	0.5442821819149434	0.049067678951769354
LIPA	0.12375309051658606	0.5366835624608275	0.04904843626224315
GFOD1	0.08467019247748417	-0.7466012905977393	0.04903155255975173
CA5B	0.09350416531403466	-0.6864953583423505	0.04902828718560398
ITPR1	0.2634444286911763	0.26009601038063884	0.04902262123786263
NDUFB9	0.05867147364936591	1.091065951512685	0.04902167079831153
AC090907.2	0.040033406981495157	1.5761018863710685	0.04901565737736207
POLR3A	0.09630532496050531	-0.6585921854427395	0.04899711590649723
SLC7A6OS	0.08740341870045971	-0.7351024849111247	0.04897779002733046
PSTPIP1	0.07133057454634288	-0.8872855233938811	0.048971689193150654
MAFG	0.10091007836767399	0.637228538620045	0.04890536879778076
MYT1L	0.04430320188102299	-1.3757382714627227	0.04888535633114007
DHRS7B	0.0426996376251529	-1.4237015572007177	0.04887998130673846
MRPL3	0.05896049349830782	-1.0552931441794449	0.0488598484657692
OGA	0.2531948459377708	0.26930305986105973	0.048854046633760806
EXOC7	0.03496461988244756	-1.71782	0.048839111033799565
ZNF611	0.07629626380304014	-0.8312102384644451	0.04883009971444078
CIITA	0.46928311263471895	-0.1446074653130949	0.048817987725016124
R3HDM1	0.2478448981226106	-0.27311906443616174	0.04881640823032666
CNGB1	0.06687788412311575	-0.9365564206671476	0.04881425891691265
ARAP1	0.2900634680879817	-0.22847999625935986	0.04880924688436185
SPACA6	0.07765157186971848	0.8273621701669576	0.048803294541954555
MTHFD2	0.060455265759761546	-1.0298016519297273	0.04879848931776714
ZZEF1	0.21195472726485073	-0.3071616538715546	0.048781125424860065
BMP2K	1.0403314419537122	-0.06507576947344224	0.04875519600727182
PPM1E	0.07124129190542873	-0.8834573369139022	0.04871761673400805
MLLT6	0.19067159806932643	-0.3466880041931851	0.0486653214951519
ALG13	0.18366682363236914	-0.3628999633931769	0.04865666974687012
TIMP2	0.32474734006357725	0.21006542506256254	0.048636558924164484
FAF2	0.0897942045264765	-0.7115166308125751	0.048622280798324535
ELK4	0.0767016133446163	-0.8113981070974567	0.048610021176103885
FOSL2	0.10026099235100344	0.6512296333760422	0.048595423075846425
TRAPPC12	0.1920992762334821	-0.3471968735596956	0.04859123318086979
SPCS2	0.13080843147153345	0.5055342220672584	0.04857015433268512
TMSB10	0.18977148237687683	0.3075635620785293	0.04856160457753522
ABCC1	0.1449883186934755	0.4580806411776142	0.048555555644205654
FOXO1	0.15417319890221434	-0.42766065791055274	0.0485433005397016
AC105402.3	0.24294545330906056	0.26655459901737744	0.04850762290547976
PCYT1A	0.13543447934532515	-0.48211399432676766	0.04848349648458039
CAT	0.11800079198212299	0.5532638345275446	0.048437615448442745
NCK1	0.11450567609812659	-0.5648286904997899	0.04843390221222314
DNM1L	0.15244454292260193	-0.4309036986136934	0.04842093507482104
SEMA4D	0.19888180379967343	-0.33463892841558024	0.04841522890781728
CD226	0.05529381800037619	-1.1084602351661201	0.04840854721466111
TBC1D16	0.143104969198343	-0.4575443179620492	0.0483991417226691
SNX19	0.08897817533952164	-0.7139542110978523	0.04838460961252457
CWC27	0.17492545986617078	0.35041870957428933	0.048376125138397806
IFFO1	0.12257122148885824	0.535201208705332	0.04833804966587185
STRBP	0.21487188193726428	-0.3101990230186761	0.04833206234555941
ANKAR	0.0631492860712147	-0.9752303235247193	0.048322759851705935
NLGN1	0.1300088888849963	-0.49950663293163183	0.048263846791739624
C11orf49	0.09603038234433231	-0.6631416969826709	0.048248548563559854
DCAF6	0.3273662767440396	-0.20600788074560633	0.04824668669997348
C5AR2	0.1009648081213805	0.6418441088838711	0.048228457962041046
RAPGEF1	1.3348180529988372	0.04942724908964262	0.04821682842489907
MIF4GD	0.07482261144743918	0.8510882981091371	0.0481912441778609
SMAP2	0.888457911099711	0.07660455280665737	0.04818925344315103
TXNDC16	0.09869117798202195	-0.6454239004356156	0.04817239738652126
GCA	0.10462154588913698	0.6196549074125584	0.04815959484599443
ATRX	0.44487895769615027	0.13608434792093138	0.04814548542616423
ELMSAN1	0.12930435533879361	0.506256729290287	0.04811825302865872
HKR1	0.030497581960990554	-1.9229315800749822	0.04809424091324106
ZNF337-AS1	0.02929481817195879	-1.9987686880327928	0.04806212350854629
FAM50A	0.07496526466916378	-0.8302727379368274	0.04802515397589698
WDR35	0.032707499919747134	-1.7918602427686705	0.047988971010487894
PIP5K1C	0.09223449405255126	-0.6840454581660339	0.047945668989702615
ETNK1	0.2020976764412362	0.3285939742820378	0.047925150691991124
SERPINF1	0.04444025762141073	1.3858344850822988	0.047922627728787644
C19orf53	0.04632828611925746	1.3292731569149205	0.047921870308357026
BET1L	0.04122798441858494	-1.4377599183180694	0.047921013698999156
EDF1	0.05863592990177726	-1.0380744964763862	0.047893286737324584
VPS39	0.14130535333973473	-0.4580691128901848	0.047884477156571945
LRIF1	0.04198159978425354	1.4604859817650429	0.047825476767569465
SHQ1	0.06352943501935487	-0.9625557788473654	0.04781222831971082
TMEM41B	0.10818047646329863	-0.586478082184815	0.04780866509013794
ATP6V0D1	0.10434146708713224	-0.6080066255983239	0.04780731052639355
TMOD1	0.11809449673166128	0.5481016843495289	0.04779860317332918
WBP2NL	0.03699027445580182	-1.5860004278197612	0.04778679534559045
CALR	0.1369339798155319	0.4759280034969854	0.04778495565372948
FLT1	0.14723114469835905	-0.35676930985661437	0.04778153557660889
TBC1D22A	1.0648113545317628	-0.05700337629353993	0.04777657664543692
LARP4	0.15531519304291233	-0.4177992243769722	0.04776442837832676
MB21D2	0.3072704479514495	0.21467986463985508	0.04774986612432458
AC114763.1	0.08742816735914223	0.7269769618325679	0.04773599027863279
EIF4G1	0.04349801733465458	-1.3617943887872799	0.04773221272645976
VASH1	0.20599385380072804	0.31537011704952367	0.04772293149600557
TRIM27	0.10594437729085057	0.6059517875104348	0.04767641831203194
PCTP	0.052556854359708596	1.1737413343369267	0.04766843463843475
ITM2C	0.04290389092757577	1.4230702456891287	0.04762613318666308
IREB2	0.14278524248886507	-0.43504458325918205	0.047609389784874404
KRCC1	0.06869525053017088	-0.8916680087933126	0.04760683833704091
ANXA1	0.05767829383508104	1.0668514448152178	0.04759780297235483
DHX57	0.11197917365649537	-0.5663563639554129	0.047576961150243305
LPP	0.6820153340406606	0.09924335202197941	0.04755852043343172
TRAM2	0.026745383286086444	-2.1570450368287513	0.0475429621024171
MAP4K5	0.2430542000277666	-0.27087408712216965	0.04753555709070908
ZNF91	0.22368054692692627	-0.2933103274654797	0.04752935760045642
ADAM17	0.3567960482268488	0.16556363548503716	0.04750628206761733
EIF1	0.19535802948317796	0.28053361902224105	0.047502625516495256
GLRA2	0.040154370802803284	-1.4581398778068821	0.04748997816821212
PRDM2	0.23706797096019705	-0.27606120644505555	0.04747921026023954
TNRC6B	0.6737722327591916	-0.0990321506497879	0.04746378368355347
STX7	0.4093388654293678	0.02123173571558685	0.047457233600923895
KLC1	0.21752661661834774	-0.30084678336413356	0.047434149897382746
VAV1	0.21898921855387068	-0.2975938126966618	0.047372064535943524
CHCHD6	0.09308148531924682	-0.6696748452288742	0.047355980243860604
PITPNA	0.15209160786056652	-0.42220748283730136	0.04732252842397254
SUFU	0.1426842213681197	-0.44784496932505846	0.04725435532747622
DCXR	0.051589368932022546	1.18112	0.047245891654830875
AC090825.1	0.06797261470173448	-0.893123215036413	0.04724266388146066
TLR2	0.8037661845807066	0.04738783626342466	0.047212985685706914
YTHDC1	0.21342162049772473	0.3068358764349673	0.04717830888452154
PIWIL4	0.043018532088778746	-1.3554206336397674	0.04710981995227688
BMT2	0.15034834161896224	-0.4189519162631295	0.047089371174132845
AL078459.1	0.03555334936436026	-1.6163296448729376	0.047063521743333094
CTSF	0.05153207901317338	1.178190497208418	0.04704503221458063
FIG4	0.11159677282586454	-0.5616032403983866	0.04703727044752473
LIMK1	0.08034614002684946	-0.7617977490011966	0.04701917866810273
WNK1	0.45698227968228167	0.11753672363195326	0.047013222688407796
MAP1B	0.4576649348459333	-0.13356674133492108	0.04701117113533164
SMAD3	0.07678737649705501	-0.7937551023223962	0.04700268370164899
ANKS1B	0.07574743476200894	-0.803653471160507	0.04697912847145024
ZNF317	0.07359136831486744	-0.8249603406911432	0.04695959091948123
BTN2A1	0.04541547339554089	-1.2786753418082573	0.04695046327107743
MTF1	0.03859826402553831	-1.4920284893183764	0.04693257814294575
BRD4	0.3026194341837975	-0.21638866200560036	0.046915111942368984
NHLRC2	0.10904257931929535	-0.5723446173423116	0.0469129625549642
NAGK	0.19288684878114165	0.2814021774301817	0.04690578035766171
SPAG9	0.3289966366170453	-0.15507210906669605	0.04687279596897813
RPL10	0.20315935574795835	0.31951482299006095	0.04684988001405695
RPRD1A	0.14931049862015439	-0.4247544183691789	0.04684038676159087
STK32C	0.03614844427941211	1.6468742722255176	0.04683825620266901
TSHZ1	0.05279868152293195	-1.113953831639724	0.04682249876747936
SUPT7L	0.041567469459396336	1.4373101581175112	0.046813293962396516
DCBLD2	0.0627416847748902	-0.9513092276916996	0.04678033213640783
AL035587.1	0.08413519713965709	-0.7257048125818881	0.04677642907523563
STARD4	0.07097864988854838	0.8662579770917261	0.04677328192302851
CORO1C	0.23667115871852154	-0.2707030252397998	0.04676286425108879
YWHAZ	0.23085745527749077	0.2817937420944012	0.04674955480665903
FBXO36	0.03376624381223368	-1.6823723102437604	0.04673627673972324
AL359644.1	0.035628868189114316	-1.5995742813529097	0.04673407733140548
ZFC3H1	0.2644450888682974	-0.2410467568043023	0.046705468590551226
GLDN	0.22631066479839593	-0.2601299560638872	0.04670398376551554
TOB2	0.05751685024554451	-1.0282359738184084	0.046697151524655575
TUT7	0.20317729501034584	-0.30029437720927576	0.046682128693871276
ARIH2	0.17997064898487633	-0.3546922201108183	0.04666817464146292
DHX30	0.06548222975522881	-0.9117141173034302	0.046634705183738676
CEP104	0.05464497295422796	-1.0758630475620825	0.04662753047092376
MRC2	0.07981644039080184	0.7722110045992374	0.046604741439749124
PARN	0.1526049880171335	-0.41434638045350475	0.04659692725969974
IPO8	0.1199506533530877	-0.5198113254991092	0.046589781776257465
ZDHHC21	0.15414972620711018	-0.40983818245646303	0.04656760009670533
CDH2	0.08018901246422593	-0.7552712251738254	0.04654995304054659
ACYP2	0.26644478786762155	-0.1820507936709654	0.04653577868582803
LRP1	0.35001855848715063	-0.17408178975111377	0.04651689762627777
FAM76B	0.07697140468730485	0.7980490829046268	0.046514491201410005
FRMD4B	0.6282615163154931	-0.09038292890991609	0.04650707538475632
ZC4H2	0.05043696610478898	-1.154449052601756	0.04650656197953139
DUT	0.07819247583075473	0.7850843133614972	0.04644433004251773
RAB7A	0.234541578497368	-0.27067716904985695	0.04641135080946594
ATP1B1	0.15039497367771423	0.3770918669661346	0.04640712506081087
CUX1	0.7294683554884551	0.0906453791448471	0.04639894875049484
LPAR5	0.08601697769407987	0.7163887521743568	0.04638335611908971
ATP11B	0.1945541371581233	0.32922573457703896	0.04638254761622124
NCOA2	0.44138293689455393	-0.14810021688833783	0.04637289184483782
BMS1	0.07521482811477742	-0.7977924244858753	0.04636080797419411
DAAM1	0.2242142456524124	0.2785280521128833	0.046356154115241716
ELAVL1	0.06895744228736739	0.8552837585226019	0.04635032484387131
SLC11A1	1.4748627619677614	-0.01408587763548575	0.04632042877830633
POLR2L	0.04062291829835568	1.4505878692256797	0.04631139732703746
ANKRD37	0.12445048415973656	0.4660344856178065	0.04629173471565986
RSL24D1	0.04397725063209048	1.3438841083178852	0.04628547126494383
AL513327.1	0.1169037028838265	0.5086531873744591	0.046255012213536624
BTBD6	0.03414301264043607	1.7144131409994903	0.04625152983906073
AC025164.1	0.09212548268300759	0.6695472015788358	0.04622321968722864
LYRM4	0.06378859814815013	-0.9246052595908711	0.04619720664554118
TARSL2	0.07043130957085379	-0.8439257971209729	0.0461759
MED23	0.12740443691071845	0.49205058656431966	0.04616306551948347
MTHFD1L	0.6805125913007417	0.09653245731556939	0.0461360242190065
ELOVL5	0.21427568091831375	-0.28897457380918434	0.04610657197680463
MORC3	0.2456371462261766	-0.25976207985549216	0.04609777095521078
KLHDC10	0.11603968808606722	-0.5249028003564699	0.046092661963538534
BST2	0.10486512752698225	0.5907226034326144	0.04608596395450364
FAM114A1	0.09298389798847294	-0.6512256254354138	0.046042502939113474
GLYR1	0.1363539206363202	-0.4506611394072223	0.046006784999520704
STAB1	0.19894832249232924	-0.308255619953555	0.04595749378312435
DUSP16	0.12026317778024545	0.5065117294219352	0.0459564614777664
SETD5	0.4316324158309421	-0.11207546266683517	0.045948407478832415
STARD3	0.07772369268088167	-0.766434315508142	0.045921861699428086
PNPLA8	0.13749420192243872	0.4550834581351923	0.045911891216356665
AREL1	0.10203651012865306	-0.5950522584417809	0.04589925512100893
MINDY3	0.07149128079319163	-0.8269099526643381	0.045883236422707405
UBE2L3	0.047808155820993174	-1.1932584210539696	0.04584087977990461
ORAI2	0.06681650341151596	-0.878592977339575	0.04582336093944384
FKBP8	0.11832193450939739	0.5234570762126729	0.04580092550211471
UNC45A	0.05596087520157889	-1.027052817807296	0.04578204172936075
NHLRC3	0.07952090531908687	0.7608486226046591	0.045766382578316375
SUMO3	0.028613518952331787	-1.9172570086720129	0.04575244237254829
ERP44	0.20231511790153112	-0.31087805828449067	0.04573268642581185
IKZF2	0.07414571505912536	-0.7968700718038065	0.04572839307596357
MAP3K7CL	0.0263293589923352	-2.0752002813297508	0.04569690930161422
MIR210HG	0.05416390950889325	1.0872722248368918	0.04566046978513036
MTERF3	0.030940245365197485	-1.7737148237629967	0.04563071432371134
DCAF8	0.06157546740319345	-0.9416425118689975	0.04558990852452489
DLEU2	0.48592038017835404	0.07941428096031687	0.045560655849170566
POLK	0.21301408254718038	-0.29026266040606563	0.04555870882326271
SLC25A26	0.08645845391345139	-0.6828119064160137	0.04555271680464833
CLIC1	0.07172947309308997	0.8336562075611635	0.045542381369889307
PRMT7	0.0629103431715938	-0.9222332742185742	0.045536766719648375
PHF20L1	0.19239961016102808	-0.32444572494524876	0.04549081585014437
SMAP1	0.17832973539907848	-0.34809693062626257	0.04548840410504403
CHM	0.09942951718796124	-0.6043437208307525	0.04548406334099204
NKAIN2	0.03815164604090794	-1.4538892706253013	0.04547913519576587
PANK3	0.05757209953233221	-0.9982336540364816	0.04547882017441437
ST6GALNAC3	0.41440020147275775	-0.1544653736113631	0.045474454225461376
VAT1	0.03312520803744551	1.7278896367666254	0.045463165087888543
PRUNE2	0.06956814654469799	-0.5030842418462752	0.045410004793466824
TLR5	0.12496773649291666	0.4741419012151824	0.045402913201140725
ZNF687	0.03252773383334042	-1.6808250895888524	0.045379519431549095
SDK1	0.601418838533396	-0.10677119465632073	0.04536939051575121
HILPDA	0.04681690102817155	1.236757138963622	0.04533668257425337
FKTN	0.0387978132820971	-1.4253125102317408	0.04530536186358335
CYTH3	0.11917994590106687	0.4303434441797257	0.04530527748048415
CREB5	0.07049297622462201	-0.7343407607674949	0.04529686704604649
SGPP1	0.16923476027089396	-0.2840471608535203	0.04528537481942189
PDIA6	0.12175075230192353	-0.4976958767734823	0.045254794318689326
CLEC2B	0.2017546684080263	0.3025411554375725	0.04522852655949157
SPAST	0.16544974617620292	0.34339782415590986	0.04520701875768513
YTHDF3	0.07887863661278605	-0.7431896030276918	0.045165780310182875
CAMTA1	0.3087633695895009	-0.135874919916349	0.045141633173423304
AC084337.2	0.0404200195113163	-1.3670760316073958	0.04513903419816711
ADGRL3	0.10341019772070802	-0.5766971414408381	0.04511849048208696
CREG1	0.06685267195804385	-0.8636804178636673	0.045104842662691325
BCO2	0.09530675285939717	-0.623068486445866	0.045095055754863785
SMC5	0.19713393015505198	-0.3142035567587633	0.04509185814695359
SKP1	0.08740425720553927	-0.6749339892144965	0.04508933992955875
NEK11	0.030888803178429756	-1.7493058218680433	0.04506910706440357
RABGAP1	0.22263928146390408	-0.17762955434453687	0.045051431071007446
B3GNTL1	0.09337540348847861	-0.6343122991440044	0.04504734752845532
ZNF862	0.04008810287700394	-1.371593271250766	0.04497176659746525
PAG1	0.6853105927673311	-0.08315700141034152	0.044966698084407654
H3F3A	0.1780044147239063	0.3480251560977539	0.04496005188392688
FAM20A	0.03682378206161425	-1.4818483361734904	0.044954755598302226
AC073050.1	0.030697193904197517	-1.753235489081555	0.04493901084997987
AREG	0.030986984436574203	1.817740632645896	0.044935776082285585
WASF2	0.33808248607112695	0.13149582203306007	0.0449225354029594
ABCC6	0.0914622185226926	0.6542762653450316	0.044918302282074586
CREBZF	0.07870596112299941	-0.7402281200950435	0.04490465982373636
CAST	0.34748158209453545	-0.18094435850160476	0.0448952715362059
SC5D	0.06494718306276046	0.8712037326254892	0.04489160408026838
HLA-DQA1	0.22219089915573795	-0.27880478273559406	0.04487183005879478
CKMT2-AS1	0.06634478946476653	0.8749061378813595	0.04484593712807714
COMT	0.11443377999119024	0.5287187645224863	0.044836747010839687
PPP6R3	0.5038509493494957	-0.12576349998397932	0.04483464348712704
HPS1	0.0913244339906628	-0.644044454196404	0.04481390161184157
ATRNL1	0.12017010878338301	-0.48710268683461644	0.04481307506528129
NDUFA5	0.08656607138199186	0.6867725255316903	0.04478243953679034
GAL3ST4	0.02674507542787974	-1.9892378871278664	0.04478155221666344
THOC2	0.2161755088598599	0.2853070293619085	0.04476299586332011
ABAT	0.1351914846268498	-0.4460041022984357	0.04475272731335254
ARSB	0.15658257092588168	-0.2974623494375299	0.044723646519262514
SCRT1	0.03803989249447368	-1.4276921398343825	0.044666216313021506
PDE4DIP	0.20290067493546235	-0.2682820185316609	0.04463215715427948
TMEM259	0.16471590082956658	-0.3686296401520709	0.04458390055514637
CATSPER2	0.13678765213857882	-0.4393772594375238	0.04457957606303231
RB1CC1	0.29257550588778586	0.21328628855146106	0.04456489742784208
P2RX1	0.12616948937077332	0.4726071567605678	0.04454942122688071
DCDC1	0.05328447004750956	-1.0475433806257364	0.04453291499276346
ARHGAP5	0.26469560955014376	-0.23274250188218795	0.0445201597561039
DOCK10	0.5552650115187218	0.10977837530845647	0.04450332260513259
H6PD	0.07026563063423442	-0.8136390413800114	0.04449905741507914
TXNDC15	0.027178055726111334	-1.9418244429419904	0.04448483394807619
AR	0.03053939044144662	-1.7395935954536303	0.044483813822368067
B4GALT5	0.12314208109502082	-0.47204807342866945	0.044479861439087366
MAPRE1	0.03864653990772401	-1.4003629334790733	0.04447699335179607
PPP4R3B	0.2040408118017125	-0.29979641177998545	0.044467469256354725
S100A10	0.041860433206409836	1.343665308232588	0.0444640976333746
GAN	0.04347137498869396	-1.2556073025233234	0.04439779459091272
USP9Y	0.07917156815785589	-0.5271769195754135	0.0443951836575535
PDE4D	0.19725849961539152	-0.3091175028332996	0.04439319690961297
ADAM23	0.07207074322002226	0.7995708254174231	0.0443896521473907
CNOT10	0.08365674414882032	-0.691438697443175	0.04438351033990459
KDM2A	0.6053906148222843	-0.10388042995600934	0.04434319021252906
SOAT1	0.27258470823283076	-0.22624494718058694	0.04433654724277541
CD300LF	0.05296981719107835	1.074083304073887	0.04432021819505272
SNX13	0.39200685886333025	0.15437725071673902	0.0443188716098379
TPP2	0.19737472517557944	-0.3083054137047551	0.04430042135709336
TSC1	0.12081810267926218	-0.48977482640479053	0.04428660305488976
ARL6IP4	0.14031252815050763	0.4202002593869328	0.04428652394351022
COASY	0.028827658249969204	-1.8257810643737926	0.04428336898538469
NAB1	0.06612202940997403	-0.8554353680911357	0.04426987416567349
ANXA5	0.11191053465409263	0.5171578953438942	0.04426083429170212
NDUFA12	0.040746004836942594	1.3617937759918626	0.04422987530092312
GPD2	0.4441769425390112	0.14050845808670248	0.044194881450004955
ZBTB40	0.058021769594369166	0.9823169459863619	0.04413840202501429
TIAL1	0.18319528066191246	0.27847305668174904	0.044109231274491456
UQCRC2	0.10733609537993995	0.5410485778166402	0.04409406274630361
KAT2A	0.08145380237600902	0.7148392462417146	0.04406433508921019
TBX19	0.0548070513300296	-1.0095064732692018	0.04406181393016071
TOM1L2	0.14119070932582023	0.4254778249713877	0.044060498328265335
COX7A2	0.06475546938638083	0.8851948003122999	0.04405811033537682
CCS	0.08012483745955915	0.7255840709077753	0.044045256235774974
TRPV4	0.03342857889916883	-1.5808744475419976	0.04404511259008253
SMARCAL1	0.08770124598529083	0.666605607500133	0.04403459963510767
MED27	0.1484961833772962	-0.40151152546159175	0.044024357163527886
AL356356.1	0.06994668084991025	-0.8042038981248729	0.04402305985106241
PRKX	0.2072078593141001	0.29432911668807404	0.044015915798028854
KCNB1	0.06046141324296991	-0.9222011506149209	0.04400581928504588
STEAP3	0.06729339599120246	-0.8365252236438675	0.04400295278199324
SPIN1	0.20849738426231393	-0.1682826431020962	0.04399607902033899
QKI	1.2752799066772549	0.022642573539720302	0.04399366516193998
ADAT1	0.07313238977217443	-0.775103316701157	0.043991847561294914
MT-CO2	0.21591019944990042	0.19497224905477964	0.04395750350665238
BAIAP2L1	0.05842707684062727	0.9531054953935004	0.04395433305268952
API5	0.06521342305200659	-0.8598007945737023	0.04395401085749881
CDC42SE2	0.3551707159527522	-0.1552945256050056	0.043947002887359074
BRI3	0.20534175066264465	0.2962215628029476	0.04391546510808399
ZCCHC4	0.04487844154216526	1.24046	0.0439045670736308
SKIL	0.24690870223514513	0.24399984819614068	0.043887741927452165
MAP3K20	0.03141746956081192	-1.6654843071913625	0.04386358994897682
ARFGEF1	0.32967024690779734	-0.18617000702039496	0.04386258359374498
P3H2	0.09230051799378211	-0.6235205099144858	0.04383873544318393
SEC14L1	0.44963127017054594	0.13786755259115474	0.04382262591724611
MRPS15	0.05098506800474308	1.0478130471701326	0.04374707594025019
MTM1	0.11599565865116719	-0.5031306812840165	0.04374378069651734
PTGES2	0.06682514272131422	0.8530291298613409	0.043740656593214425
C4orf3	0.048315888935232046	1.1388255396986242	0.04372599135567096
CDR2	0.09281542120232182	-0.6186791718303308	0.04372531480846019
PHTF2	0.1410958157646737	-0.418394930098903	0.04371770005601268
PNISR	0.5380477190679605	0.002779882248341071	0.04370998640911081
SLC1A5	0.07213759372219276	0.7937559977735149	0.04370640550538749
LMF1	0.06545563876325732	-0.8505889933900009	0.04364540286616821
KIF1C	0.027555047732084073	-1.8693171867357243	0.04363222936238602
TBC1D32	0.1420236898237904	-0.4146862823560295	0.04359983841234727
NPPA-AS1	0.029284592011295026	-1.7642249564334382	0.04359752125020046
GRIK2	0.06297343769527242	-0.879681149396292	0.043582060069126634
TKT	0.14602269217564612	-0.4037294999475381	0.043574687714070415
APOC1	0.1340667359138955	-0.36732607052051014	0.04353462142075529
MAN1C1	0.10582152237600355	-0.49625797614754796	0.04353270733423763
ABI1	0.3452274228185346	-0.16416906899644357	0.04352502783836041
DIRC3	0.23910678522015166	-0.24072950476266433	0.043513600320352855
UBE4B	0.2246571704311331	-0.2211586438711935	0.043511170569308526
EIF3E	0.12044582779119019	0.48148689232296465	0.043496362981152316
SYT17	0.20534209767112122	0.29325903344473575	0.043480779733524225
ARHGAP35	0.17189508952300842	-0.3447032426686613	0.04342116987548475
TCAF2	0.07836313234316722	-0.7117233427545251	0.04340955615019323
FAM13B	0.327024176615717	-0.16671489735893702	0.04340721981955765
CLU	0.28550913857497545	0.2127778232344886	0.043401674232504794
FBXL15	0.033225766835999086	-1.5618489366070136	0.04339578414925629
NCOA7	0.1554756657959955	0.3605323584911984	0.0433898100394637
RAB3GAP2	0.2239556575720408	-0.2538996137438498	0.04334295374139814
RNF170	0.07470861468601124	-0.7481774473402258	0.043325355211565844
KMO	0.03558235414990228	1.5183652900784244	0.04331198134064118
ZNF638	0.4618709469935118	-0.1268566552067622	0.043303522236358194
RBM17	0.11897897273326903	-0.48381169383047057	0.04330282511596396
ELP4	0.12962593793490687	0.4532759722524915	0.04329370241231276
GSTA4	0.02471514325851974	-2.050548388973752	0.04328164721243278
TASP1	0.07518997124142082	0.7110108051563304	0.043270828453705654
CTNND2	0.07173285862285107	-0.775126938545536	0.0432525136988424
CWC22	0.10993263172834791	0.52615	0.043243571975718806
ADK	0.4097183937625307	0.13306601290868145	0.0432435464775367
MSR1	0.8015867525754343	-0.0757854063170513	0.04324124374179331
ZNF143	0.08024665811126874	-0.6816762337180391	0.04323936101695849
JMY	0.11473154368363402	0.5081030376493159	0.043237611032976915
RASA2	0.3224592582355585	-0.04070209131384581	0.04323228837963526
AC008957.1	0.05019626747265897	-1.0707868142063588	0.04322941742089492
RALGAPB	0.18880343327504792	-0.3138006591228384	0.04322310448833553
PNN	0.2079698101158355	0.2769873476978409	0.04321143512349164
SLC8A1	1.185597761597337	-0.04445683772381171	0.043207564852876953
NTRK3	0.03229520542386933	-1.5939557657198533	0.04319254330502884
MTMR10	0.15209396537376485	-0.37533932537914516	0.043163271326549596
MAP2K7	0.07165650893381724	0.7879796085346311	0.04315202416877312
TTTY14	0.06334450217207883	-0.7664845082607126	0.043112582526459664
KIF3A	0.04152874495759328	-1.2663312830611047	0.04310707890509252
PRPH	0.03206528530781718	-1.5994645743744782	0.04308171190958886
TTLL4	0.07921768971949718	-0.7047501360243091	0.04306871997908871
AC016831.7	0.9197905883484024	0.0013184676226157578	0.04304021332036735
HDAC3	0.06518594093456855	0.8570342303050523	0.042995283077783344
OTUD4	0.09674852772182332	0.5922391227937913	0.042935672063029034
TERF2	0.06088822814040317	-0.8927357453868133	0.04293265378736166
VEGFA	0.263610152342609	0.1367716619928196	0.04293018351372671
MICAL1	0.11506116394838116	-0.4941982868417534	0.04290767066205168
KCTD12	0.17906033896954004	0.32971398158073983	0.04290317028935578
PLBD1	0.07012687246512925	0.7842799432437537	0.042883647969699505
AK9	0.06752451033048812	0.8269397773584567	0.04287256232055407
NCKAP1L	0.3201691855612713	0.18797486919917653	0.0428684282400069
ARRDC2	0.13485823894733098	0.4107622321446061	0.04283355078763262
HLCS	0.1268984618067742	-0.4526008571827411	0.0428279546111458
SORBS3	0.06000915321803077	-0.9021783677829068	0.04282507094134703
WDR70	0.454304634357354	-0.1328414016114387	0.04281974697818533
AC013394.1	0.2998566348343265	0.1998240509386306	0.04275362156191955
[truncated: 13,967 more rows]
