# Supplementary material for: Single-cell analysis reveals inflammatory interactions driving macular degeneration
Source: Nat Commun. 2023 May 5;14:2589. doi: 10.1038/s41467-023-37025-7 (PMC10162998; doi:10.1038/s41467-023-37025-7)
Supplement: Supplementary file 3 — Source Data [file 41467_2023_37025_MOESM3_ESM.zip › Source Data/CATCH-based differential expression analysis between control enriched and acute active-enriched microglia in MS.xlsx]

## Sheet: Sheet 1 - Supplementary Dataset
Source Data 4
	Mean Expression	Log Fold Change	EMD
DPYD	2.297471128258745	2.7941166038817724	2.0729499849976403
SLC26A3	2.9116509745538055	1.2420316511193261	1.742080524661176
NAV3	2.4167297715384946	-0.7534873604492861	1.6035537259738235
APOE	1.8161011004992722	2.279823733839235	1.5167006707130366
RASGEF1B	2.3866295283074654	1.1847850494579566	1.3853061969419527
FTL	2.8313716418587926	0.9249659248508271	1.3810057003678327
XIST	1.5198484680608682	2.6977805739864062	1.3575883384228455
USP53	1.068883173123709	-1.2052039450975751	1.3137863388068556
GRID2	1.5677514324420891	-0.8881977532907364	1.2820932433583783
RP11-480C22.1	0.4432422332199412	-2.1072292029829596	1.2675701480422423
RPL13	1.5423948632711568	1.8835544937622983	1.1792345849981936
ST6GALNAC3	1.9023165801043407	-0.6991528481206718	1.1526607112749647
SYNDIG1	1.958905537254053	-0.6811704187132378	1.1497303570186437
AUTS2	1.805061223606157	-0.7213160814842313	1.1366102407204897
CPM	1.41453	2.0026412963130165	1.1153561048449077
RPLP2	1.7013559169738006	1.4000389514646612	1.1007147602601188
TMSB10	1.5843633810548747	1.4594430819390165	1.051625978139378
RPL28	1.5673906755594653	1.4764808497216846	1.0476672943154863
FTH1	1.6272943728467124	1.3623331309556987	1.035471353625152
HSPA1A	0.7033079025677133	-1.3525125246413663	1.0236465543546955
FKBP5	2.6185329217773106	0.6900027330080147	1.023270398289704
P2RY12	1.7322290082955534	-0.6796762145567428	1.0146557810955392
RPL13P12	1.3304012209801115	1.8624020475109633	1.0123748428665866
RPL37A	1.6275383249075395	1.310554158667877	1.0107139116032116
RPL41	1.2787095429614799	1.9881340658215263	1.0054798030762493
ITPR2	3.025177501130259	-0.4166335940537223	0.9977234058810246
RASGEF1C	1.012530827642536	-1.0205862668834185	0.995272554959593
ABCC4	1.348638948629306	-0.8174013153486608	0.9936875566021541
TLN2	1.2138993574903123	-0.8815376998995735	0.9850297562961297
CPED1	1.1849074762026242	-0.8937223103673823	0.9787277098846625
CSF1R	1.7033061799975213	-0.6673096504044107	0.9758570297701286
CHN2	1.5868470525326248	1.2499089652442523	0.9560684870835596
RPL10	1.2194580448611867	1.9618422794318628	0.9530499650437803
RPS15	1.371465493457199	1.5565457057977572	0.9463769801550217
MT-CO1	1.6064613567523558	1.1935751757770492	0.9389519364493533
MT-ND1	1.3950048032346787	1.4877905867996482	0.9374109224358415
KCNQ3	2.6562956375446993	-0.44031771510060497	0.9331819679958078
TPT1	1.4883672684326008	1.325762817431655	0.9315918493424594
RPL32	1.2598766974856874	1.7534174077892077	0.9294035966284171
P3H2	0.40268877132972797	-1.8336536395565564	0.9267974707058064
MT-ND4	2.141800791947103	0.7873682196175829	0.9266103015870532
MT-ND3	1.9167271579729095	0.9062699934924716	0.9225042543386801
AC007969.5	1.3225657201719963	1.5618243988646787	0.9146605220451366
NHSL1	1.5097807331015878	1.2567013363365493	0.9134879819482395
FMN1	2.1211070950637803	0.7707385519798019	0.9026993873401048
AC004453.8	1.1984121913368888	1.7824396814070145	0.892149129982722
RPS28P7	1.2994398249297832	1.531281860069074	0.8885669185041968
SNCA	1.1447239293312006	1.9309470828323523	0.8881414901036659
SPRED1	1.521428405683534	-0.6685923714772765	0.8742929262171545
MEF2C	3.181767347761074	-0.3531831789372978	0.871938
FOXP2	1.6370301569427286	-0.6259026948402315	0.8685257890542082
RPS20	1.3747481732517086	1.3390596827807821	0.8663745314136204
RP11-153M7.3	1.4245483951742077	1.242057956647344	0.8553839314135482
PDE4B	1.2830240262915964	1.4416945032202424	0.8466145063879795
RPL34	1.108090808310349	1.8716492395866582	0.8466012772014164
PABPC1	1.3593671169136299	1.2993553359429304	0.8405943064769539
EEF1A1	1.4228870028143408	1.2054143650983815	0.8377749068373598
HDAC9	2.339623738954988	-0.44749468826887806	0.8376338353560895
MIR31HG	0.17474608237452297	-2.808596253245139	0.8328373481096456
PRKCE	1.0224312878534416	2.0959456827178737	0.825938575840224
MYO1E	1.1399398579816482	1.676516414793604	0.8214259983867458
RPL35	1.2776133698864722	1.3727805199357743	0.8181947473254372
RPL19	1.2205618965596579	1.4697496233914311	0.8150887710963295
SRGAP2	2.7703526529089424	-0.37571805325610436	0.8137204872838056
CX3CR1	0.8445128423750635	-1.0033854231471926	0.8133173897485884
LINC01141	0.3689170547947998	-1.7745744084165807	0.8091036113801277
FRMD4A	3.5993872976118375	-0.29441899753831136	0.8070241792230857
MITF	1.1208879365650166	1.6682057746590189	0.8056084464249126
APOC1	0.9841154337506535	2.1511980008448233	0.804818921522793
SLC9A9	2.4042997851891705	-0.41909241397006775	0.7989268085163979
SLC4A7	1.2622687588366968	-0.722373169703697	0.798140651658634
ARHGAP22	1.8847564608941858	-0.5165862553050197	0.7968356145839511
PDE4D	0.5454488177857113	-1.3534052207793719	0.7953677853606997
MAP4K4	1.993357842241656	-0.4914300655702741	0.7951830237130465
ATP8B4	1.8581646854725962	-0.5179901923484456	0.7881346391726478
ANKRD44	2.0415195137987996	-0.47674236558826366	0.7863337286928767
RPS28	1.195823231478604	1.4294124997316595	0.7856768215888337
DIAPH2	2.315690637539512	-0.42371637676806295	0.7792230019272754
KANSL1	1.60051	-0.5817000988689184	0.778410929295012
LPAR1	0.6547357849349356	-1.169912731131221	0.7771596026038842
ALCAM	1.2379863614055677	1.3257317307942864	0.7759090494319318
MEF2A	3.3812609327565686	-0.30040234733320265	0.775108192419605
RPLP1	1.7019092752150438	0.839651028124832	0.7742312135294074
SC22CB-1E7.1	0.9624430900353149	2.056907427433597	0.7711472078300865
FMNL2	2.4057411012740375	0.5428851387824148	0.7709609292460068
RPS27A	1.4166627342586229	1.0716309026143402	0.7702234374743723
B3GNT5	0.694432221305975	-1.103773042967481	0.7611134504276168
AC016739.2	1.6330147337965066	0.8652037535879609	0.7600166982221673
FRMD4B	1.6076955857967157	0.8813761554788885	0.758721012524569
RPL27A	1.1919699517640276	1.3540339279731735	0.7572710425004789
B2M	1.6447287562865487	0.8493509261805317	0.7548818219762712
ST8SIA4	1.2029523499830115	-0.7167219293612153	0.7536366647862964
A2M	1.469788509979981	-0.6049699417855828	0.7492946424128599
ZFP36L1	1.6530205936037143	-0.5451106009310942	0.7446305986608044
CH17-437K3.1	1.518618683719802	-0.5855266546527161	0.7445838597158506
RPL37	1.0384116685524247	1.6495142695644929	0.7422086312162863
ZNF148	1.0861726493714592	-0.767019653196599	0.7404893478964241
SSBP2	1.4680683815714681	-0.5974055593730333	0.737312115647938
RPS14	1.0258082339711132	1.6518395209427665	0.7338603939150706
TAB2	1.8917454920831762	-0.4786368776992095	0.7322576411574592
RP11-234A1.1	1.253120950823864	1.1839460157131105	0.7297683067917372
SOCS6	1.1926635272559691	-0.6995775938927928	0.72545
RPS3	0.9637132770820354	1.8023545622971773	0.72308
CTD-2192J16.15	0.7933328463470123	2.8041760862968323	0.7225724633593156
DOCK10	2.338548686224924	-0.39274922956100716	0.7223392843095776
RPS20P14	0.9326700856338606	1.9135560778886174	0.7217847435782478
LINGO1	1.6370369237617808	0.7980499617889728	0.7197964861496491
TMSB4X	2.6623925124559733	0.4448678173452415	0.7196807621950387
ACSL1	1.0411647825823989	1.5426427290549614	0.7163764851686516
PLEKHA7	1.093609741571256	1.411116099648969	0.7132536331544195
TIAM1	0.9560789593903393	-0.8230215462629191	0.7126911763015966
DOCK4	3.7769789294525595	-0.2510357987147723	0.712267874739834
ASAH1	0.8051930508791398	2.5857589309569424	0.7122453302703636
MT-CYB	1.5222293280441503	0.8660664585762767	0.7092991133059559
SLC1A3	3.4542940827111592	0.32628523548297295	0.7091582100689755
EPB41L2	2.8016491021980294	-0.32709981504798763	0.7055986899505979
PACS1	1.0989753769097912	-0.729033717482155	0.7035867270144236
RPL11	1.260322673303829	1.1115731245498446	0.7033362266227052
DLG1	0.9809690638081294	1.6527487295253582	0.7023068298640613
SRGAP2B	2.2629651956962613	-0.3938666037969603	0.7013261890281082
RPL38	1.1282266910449692	1.2841417658853118	0.6934673026748261
RPS19	1.8801669892498452	0.6419819122040951	0.6931821397044926
FOXP1	1.2570151424226657	1.0874296432890775	0.6909987889034896
ETV6	2.141583448537593	0.5456145967259195	0.6895485880510435
RBM47	1.9761232138280846	0.6007786496478834	0.6894705221506616
NRIP1	0.7988734623638399	-0.9209397875719483	0.688571617221079
RPL34P18	0.8688802192736802	1.9964903507045375	0.6871142775937519
MT-ND2	1.6089361547199355	0.771313445030356	0.6861487828040524
TAPT1-AS1	0.48815469622027796	-1.3141772638514049	0.6842769438498039
RPS6	1.1494646985368688	1.2221155882137007	0.6840806252994096
RPL23A	1.0473337136544614	1.4066220471766533	0.6820152163473958
HLA-DRA	1.2421744180958667	1.0835549150084052	0.681223294554671
ST6GAL1	2.956351429230127	-0.30107480965308725	0.6796509504412093
CDYL	0.8148528253501093	-0.8961358198749562	0.6779607355409177
C1QB	1.641948457252978	0.737378006957057	0.6762263416671433
FNDC3B	1.252293684082859	1.05028	0.6719912037448141
CYBA	0.8013707753387748	2.2586414053068937	0.6711952848700675
USP15	1.5914806709455416	-0.5141829284753002	0.6698607122954251
TLE4	0.6715662890613736	-1.0272135676422545	0.6690937270047652
MERTK	1.637902061215298	0.7294259707967832	0.668662018234354
MT-CO2	2.124572894154726	0.5235099202262382	0.6675227134986421
SSH1	0.5955559223328375	-1.119818925020036	0.6671324658889288
CACNB4	0.9169860629908296	-0.8038509264387024	0.6639106585220267
PLCL2	1.0966363034498965	-0.695497588517955	0.6627827922984205
RPL26P19	0.8959554961554003	1.7499405390261726	0.6623532621182875
BAI3	0.6034923444293718	-1.102289838098371	0.6616583969469907
RPL27	0.839856685776774	1.9760459049492127	0.6611158693136769
FAU	0.979072863193989	1.4913183291667729	0.6608296834513699
FYB	2.5414630181313784	-0.33595378978640905	0.6594560750137406
OOEP	0.7962524535627626	2.200391991890496	0.6593733242102529
SLC11A1	0.8812658376755195	1.7732851994854153	0.6562191342279793
ATM	1.697121478033311	-0.4771789773462797	0.6550171308185558
OSBPL6	0.31937305143052563	-1.6925684162006167	0.6544359290518168
C6orf62	0.7654794883615276	-0.9086399055110163	0.6488165723191902
UBL3	0.7742333078214182	-0.8985040165236403	0.6467591601281844
KLF12	0.44972678890675694	-1.3350489317068706	0.6456877654158906
RP11-96H19.1	0.5273401639474603	-1.1923566839637108	0.6447704481674649
PUM2	1.17475	-0.6414337490517803	0.6433846623123789
RPS18	0.9146300737900384	1.5973483812393023	0.6428684945338845
HECTD2	0.7054962422332601	-0.9580113215921034	0.6410169706542128
RPS25	1.1369063734092422	1.126165873192626	0.6406801290857979
RPL35P5	1.1295304806117155	1.1269861133055803	0.6368751967530286
RPS11	1.2161401748215692	1.0142025322291806	0.6368666400679348
SMURF1	0.8201725550566767	-0.8488833644551625	0.6368299619986115
RP11-761N21.2	0.8697531064870498	1.711532941014515	0.6355606184340625
RPL5	0.780716875501337	2.1154927230589817	0.6352833959596539
PTPRM	0.6758315959774522	-0.9785328078118837	0.631656593919039
DENND4C	0.8670243914651055	1.6979948747623268	0.6308591991824696
RPS23	1.060977845322173	1.2134388874642006	0.6289210144174283
RPL23	1.080760430671885	1.17558	0.6272138178478468
RPL30	0.7617112089135606	2.15694	0.6255182194912148
RPL7A	0.8218478809952127	1.8386987515693598	0.6241639317077852
MGAT4A	1.8697625379998843	-0.42011728112910146	0.6237619048559042
CD163	0.7289430949966833	2.357845096661022	0.6225115304419186
ABCA1	0.7157421626417493	2.4641534654947517	0.6224163733035689
FHIT	2.462725323175219	-0.326773043275296	0.6198607526282438
ESRRG	0.3094201880538293	-1.6641674319415733	0.6186662040072294
LINC01266	0.223796930385978	-2.0306750898593466	0.6162668338326546
PTMA	0.8824300378249496	1.5713567385479341	0.6147006096988297
PHC2	1.139718840950208	1.0536901518436212	0.6134501217151271
ARHGAP12	1.1860631904368606	-0.6108346563670245	0.6126279942507975
CHSY3	0.9233165729335562	1.4469688490030632	0.6124405113024981
ASAP1	1.0157451056487625	1.243108578749661	0.6119620184323646
WDFY2	1.033005542647668	-0.6823185527634917	0.6103034491319868
MBP	0.9169155360652272	1.455095357789608	0.6102912943424568
FAUP1	0.7806125080223251	1.9437785700978156	0.610086
RPS9	0.9512790187856958	1.367826871619052	0.6094624693195989
PCNXL2	1.316165358723671	-0.5568685735488397	0.6088515612181278
RP11-864N7.2	0.842122	1.6618442008564318	0.605744261992145
LYN	1.5792354613853596	0.669262457684097	0.6022474250708314
RP11-556E13.1	2.3476286114957112	-0.33201506938337005	0.6014729001036172
KHDRBS3	0.9356573983803688	-0.7297634760952284	0.600708
CSGALNACT1	2.0017610451658387	-0.3822222600337882	0.6001901925103035
RPS16	1.0088595054149123	1.2149186617019954	0.5987952325668822
EIF1	0.8096518115495027	1.746121944147497	0.598556609181204
HLA-DPB1	0.654126669266238	2.770488763714083	0.5948858782234296
GNAS	1.3378435700032634	0.8121850928865452	0.5943782381425926
C10orf11	3.7651751874496227	-0.2116371560940594	0.5913142426311173
RP11-889L3.1	0.972026816974679	1.2606701329115777	0.5912374624743705
MT-RNR1	1.2027028048198283	0.9275850338659773	0.5908267939954861
MAF	1.0387003731782583	-0.6454084464245547	0.5904489426867601
SRGAP2C	1.6775908084686058	-0.43911540777229824	0.5888086703235088
LY86	1.3189831960657679	-0.5399459819947122	0.5884704627078423
FCGR3A	0.7189887796550734	2.1331288872347436	0.587919441912899
QKI	3.1635260417976627	-0.2468272711895776	0.5861122531376651
RPS4X	0.8595938791729695	1.5047679000009313	0.584088930681468
SORL1	2.4930116243775546	-0.3049640888169208	0.5816040876893775
IGSF21	0.774317603360446	-0.8231984034425427	0.5796320702503048
FTLP3	1.0175047677285212	1.1401631710747502	0.5788120534221752
RPL31	1.2208855548241238	0.8803271523203111	0.576790336132109
MIR99AHG	1.2630477830281164	-0.5501375037401789	0.5761819206806964
RNF149	1.2272834947717182	0.8723211207657695	0.5758522557847596
PGM5P2	0.4920315071821764	-1.1530910542926158	0.5754675059192838
RPS8	1.2733412484184212	0.8264279766417005	0.5734708605729204
KAL1	0.8459412072309577	1.4928229945551879	0.5722216355499494
CPVL	0.9780764960435974	1.186780238236661	0.5717703516423824
AP000476.1	0.3157876959604724	-1.5559170829149982	0.5708191604775064
PLA2G4A	0.7828257149798113	-0.8063151099517157	0.5700064859968804
NBEAL1	0.7306165673552163	1.9330098001881006	0.5699376193895642
MARCKS	0.6283691299725279	-0.9537840766263614	0.56864
MT-ATP6	1.7128565789903387	0.5590687654514047	0.5669849339440486
HSPA1B	0.24075135049942284	-1.8373055125384075	0.5662225337436941
RPL35A	0.8059685684212686	1.5807259055571823	0.5639499985353564
GPD2	0.782101	1.6512099989071671	0.5610775914242903
RP13-258O15.1	0.773796030384775	1.6801067854080367	0.560540450356682
LRP4	1.118932349586861	0.9436570670442743	0.5573943466922902
SESN3	0.46284701623291385	-1.1741667358524301	0.5555649858031801
ADAM28	2.2526398903054012	-0.32009796861003736	0.5544538417613722
SLC8A1	2.833858573509662	-0.25914122764992475	0.5535487004044881
RPL6P27	0.6257013053886212	2.551501856706557	0.5526251202561997
RPS23P8	0.9876210790000484	1.1058534337117631	0.550402331063613
SAT1	1.599195776118378	0.589622114589654	0.5500680434588631
DIP2A	0.6320085513049278	-0.9240161476769477	0.5488797231511768
RP11-51O6.1	0.9888359190964399	1.0990324518800891	0.5487371765841982
PALD1	1.3724385745135677	-0.4881775775933691	0.5445374184148313
RNF150	0.7276456834101163	-0.8218784014078476	0.5432214396407771
P4HA1	0.9742877647528839	1.1046492935047842	0.5426406182842126
RPL18	0.8429274804412987	1.3730238228041038	0.5420395833463729
KCNMA1	2.3402881467775996	0.3725294677328617	0.5416824764564852
PLA2G15	0.21033320550908186	-1.9431777210988612	0.5416815671811869
ZMYM2	1.139559655019075	-0.5689161417818605	0.5412313856722395
RPL7AP6	0.8040204970028255	1.470028596302463	0.5392448076376398
NKTR	0.8362503950965847	-0.7294348571214188	0.5372646578701129
CTD-2666L21.3	0.6793001359902093	1.9839514676414147	0.537258349444965
FBXL20	0.6505604753788625	-0.8884194522706744	0.5369480205365574
AKT3	1.3685943256017699	-0.4833063762792084	0.5368221517296389
RPL29	0.7575197553517702	1.6137283319874478	0.5367230729593615
HLA-DRB1	1.0101442072026323	1.0309018986123688	0.5360242291117531
RPL13AP5	1.2291837360193638	0.7853959933744485	0.5326269504093806
PPARG	0.7238857054900012	1.7174737855953892	0.5311775344401419
RPL3P4	1.0331771204380438	0.9849097324798748	0.5306291707438684
USP6NL	0.9952899329010239	-0.626347009184895	0.5305682985857237
ARL17B	0.6219353372183695	-0.9100190863574483	0.5301353252616038
GAPDH	1.1045668900191519	0.8964745808708179	0.5293791672218267
RFX3	1.0732502478302677	-0.5851830501910172	0.5273608040210931
MS4A6A	0.9485774622310801	1.0803650975915524	0.5204347704005664
MBD5	1.4486312554799166	-0.4468438568661141	0.5191355715019069
RPS17	1.0405830059289005	0.9131732105441742	0.5169804227643833
RPS12	0.8432751624892026	1.2719383069602093	0.5166802546270823
RALGAPA2	1.1181323687070566	0.8483843380580485	0.5152524814697337
ZDHHC21	0.6228698977740204	-0.8890666969039668	0.5149187210481984
L3MBTL4	0.9130977532944423	-0.6538965825240242	0.5130389171534223
BMPR1A	0.5080414530448414	-1.0334639385464712	0.5126591697055778
HERPUD1	0.5813123866743399	2.4973751796375794	0.5098027878546397
PTPRG	0.9155413728547686	1.1010456104548698	0.5091105647060055
SAMSN1	1.5313428778650826	-0.4148788739098967	0.5079389748601411
STARD13	1.2132540592462506	0.747779887018524	0.5061089270937922
APBB1IP	2.879706809676836	-0.23408503636658234	0.5041387777482167
RPS24	1.3198770041124788	0.6580228213716798	0.5032109440925996
KCNIP1	0.9414617427958498	1.0391013064620527	0.5027308100566427
RASSF8	1.2143114301575857	-0.5054400343038692	0.502014200231583
RP11-175B9.3	0.6975072605578532	1.6529960209614427	0.5014570815911303
CECR2	0.46170836927960096	-1.0860109495634342	0.49868269570040336
HLA-DRB5	0.748740391705011	1.4497346014111632	0.4984564000853067
NAALADL2	0.9774135599181099	0.9725281909298717	0.4977197188306012
PARP8	1.132749199996782	-0.5308964113084151	0.4961152545603622
CHST15	0.5733423754608059	2.4076858432083497	0.4956625920294003
MVB12B	0.6875296567822942	-0.7981286289016514	0.49512562581903447
GAREM	0.8609038757627887	-0.6659365657355963	0.4948112019584328
KMT2E	1.1107112314337617	-0.5383610893110282	0.49454555085546803
PLD1	0.6756937387131426	-0.8045709410028594	0.49164737631180644
BOD1L1	0.5228009807133909	-0.9744521695953625	0.4880425320672636
CD63	0.6846434245809508	1.6200027225155738	0.48682376302902786
ATP2C1	1.2061234213859904	-0.4933097343403498	0.484842
LINC01094	0.8000018014354052	1.2365453868789222	0.4815842400460366
MIR646HG	0.9373145549372388	-0.6051297680213497	0.4798259196992018
LDLRAD4	2.886913613222652	-0.219649816649026	0.4794760728962053
ATG7	1.8184695076940238	0.43118114313257483	0.4793175671046065
FAM105A	0.37112422151905866	-1.2225300629182847	0.47810800537908077
GPATCH2L	0.7972570449156671	1.2215439043403715	0.47613294165770514
DST	1.3988218072433625	-0.4267976491206672	0.47591736650771105
KCNIP4	0.9474089794958025	-0.5944194818412416	0.4752277080587086
PTK2	0.951042545286427	-0.5916014858234606	0.4738795688992872
RPS13	0.5219376404225433	2.7186694402352414	0.47333902933677674
RP11-478C6.4	0.5151768992493188	2.813865220509043	0.47293465410267965
RABGAP1L	1.669585623593036	-0.3624385233854792	0.4722228803689376
TMEM165	0.8918966332900684	1.0187844351147544	0.4699506350975479
RPL6	0.6248126141065286	1.7834446943242734	0.4688604170198697
IQGAP2	0.49721385652241107	3.0305259081930913	0.4678571360119974
MAN1A1	1.021460435981644	0.842469392866781	0.46767209045272584
ZNF644	0.9251001234768818	-0.5979613983636068	0.4669760922809925
TBC1D5	2.2865621717943516	-0.26963503312644344	0.4666442558840277
OSBPL3	0.8259599211046376	1.122231265145467	0.46586901508784506
HNRNPA3	0.6569758613178838	1.6099802284999183	0.4658015649711049
RP3-417G15.1	1.065167140601969	0.7901967211289577	0.4655305650192371
GMDS	0.8526617724156703	1.070510298836931	0.46548726090752307
BLNK	1.1483774084401477	-0.487775753180128	0.4646789448259369
HIF1A	0.6802638977749187	1.5091775608468758	0.4644351327812245
RB1CC1	0.5114085913532012	-0.9532137783706711	0.46409414661440573
DTNB	1.2108290059055427	0.6668896243804425	0.4626000588483039
CH17-189H20.1	0.5524696553387949	-0.8909409256718962	0.4588741442057317
IL13RA1	0.9544431081885519	0.8957869340021977	0.45781561927120046
ZSWIM6	2.123517658152837	-0.28306496071075404	0.4570164956517063
TBC1D4	0.7915681158721446	-0.6628897938625157	0.45290013435990406
RPS19P1	0.6977740331308798	1.3868155484254692	0.45258030264585775
SCFD2	0.8454021726561737	1.0406284961590753	0.45244166253956064
MKLN1	1.5752157711670491	-0.36422691930092727	0.4518061612248285
TAOK3	1.4511211752146977	-0.3934805278956161	0.4503344244960018
ELMO1-AS1	0.6552417413026684	1.5215647617839105	0.449749254107167
RPL12	0.6573385293829096	1.513169973077702	0.44970715512223125
UBE2Q2P6	0.49248307364617744	2.762274814127022	0.4496318295665229
MT-RNR2	2.405137452221722	0.2907050961043375	0.44922423383646337
TLR1	0.7668506933175203	-0.6748597800367081	0.4485441845690408
SDCCAG8	1.797458430514261	0.40476286536187756	0.4482429755763206
CLU	0.612405191664076	1.6950273310121382	0.44728004418205425
AP4E1	0.22696263028452673	-1.6337452657212903	0.4464259771684772
CPEB4	1.0467178742071446	0.7678102374359104	0.44628904534314023
UBAP1	0.3907685996909009	-1.121043990079583	0.44610870306628386
CTTNBP2	1.0295894489677204	0.7824135656236078	0.44596519900828063
TTC28	1.0017246076854494	-0.5376234978469157	0.44573728785516636
MYCBP2	1.8417412358275709	-0.3149410964034536	0.44573591976319515
FBXO11	1.4693352249119582	-0.3854233122392623	0.4454878212090896
SCARB1	0.4729265868800858	3.0249410116883384	0.44520118685841525
RCSD1	0.994364976331947	0.8142290968880651	0.4437593516406659
RPS2	0.9212281757618616	0.8999794086031786	0.4435784255761066
FOXO1	0.48807361720209963	-0.9535900599305022	0.4435515907147772
MYO9B	0.9515474254831712	0.8611914064479369	0.4432411308517705
NUFIP2	0.7660354278195187	1.1637390922317143	0.44322566207639175
ARHGAP25	1.0029790270387482	-0.5332037217000748	0.44203259952580326
HLA-DQB1	0.5340987314519886	2.1647145142378226	0.44174008274654986
RNF130	1.761697748262817	0.40601673562198615	0.44056923438965234
RPL13A	0.7913935510975915	1.0642223588246775	0.43983967408872093
C3	1.9378835223883613	-0.292289002907096	0.43950857580450453
RAB31	1.382162802587747	0.5349512334351667	0.438839484099267
VPS13B	1.495330142238772	-0.3735550440098156	0.43772966483580367
PKM	0.6748646520227833	1.385212455280732	0.4376189496966587
PLD3	0.5787968620221505	1.7909671964305356	0.43579110169581303
SLC25A37	1.1409945198836522	0.6685285122499255	0.43579028548438214
RPL24	0.6869695171103742	1.333317861269727	0.4348929514049746
IRAK3	0.9555950163102668	-0.5460165463624188	0.43354013722978485
FMNL3	1.0281628853093772	-0.5113918046546071	0.43150344965284404
MT-ND5	0.7103620629833531	1.2471332792510512	0.4307509198746099
RUNX2	1.0231007482117906	-0.5114756496040799	0.4294811104074272
ATF7IP	0.8113421999103403	-0.6203706968061816	0.4285437332154733
TREM2	0.6221654182261843	1.5253356319306628	0.4280059856308574
PTBP3	0.7904215470540145	-0.6314731269523945	0.42658726426640975
PELI1	1.2660874220427067	-0.4224728887075898	0.42613263757542974
MAML3	2.487940222728826	-0.22899311080350077	0.4256364842564183
CTD-2023M8.1	0.07479817415412975	-2.9843072975054468	0.4240472822640281
ACTB	1.8857064211120866	-0.29423337229545043	0.4235699071810289
SSH2	3.0493803997772506	-0.18768896818158803	0.4218210070322871
TRPS1	0.8559776687438023	0.9228209851888156	0.4201797664092702
PAN3	1.4205889696969587	-0.3768555208257835	0.42010466609630015
ZDHHC14	0.8071972133176295	-0.6114429813230233	0.4190683432393528
CYTH4	0.34315545631636285	-1.1728126511980117	0.41872886319055763
UBE2E2	2.5621264873281597	-0.2192382333074942	0.4183888151772174
BTAF1	0.5758384862629572	-0.8019848342326538	0.41836009996111045
NR2C2	0.42972333069401547	-1.0025698949862243	0.41807748085466195
RPL37AP1	0.5831309115706237	1.6341008864576287	0.417706
ELP4	0.5873034077124079	-0.7885700085301137	0.41764792458422856
ITGAM	0.5715867644761912	-0.802878478376915	0.4159063490458766
TAF15	0.827219310081632	-0.5947575929492178	0.41543752287092667
SLA	0.613866031038006	1.4819247144304264	0.41526539354601666
UQCRB	0.6450657999119556	1.3646340001902726	0.41471712502804536
RP11-12M9.3	0.5420721249425021	1.8393934916674424	0.41431921415851974
FRS2	0.4020104549840684	-1.045326244927699	0.41394564290781677
UBA52	0.8224636007084197	0.9421990352247128	0.41296711888589427
SHFM1	0.3924926283147644	-1.0618728102950403	0.41291886805256983
FAR1	0.5467920590907788	1.7906977730263012	0.4120705591026575
PRDM11	0.1684229352924959	-1.8649276165465671	0.4113422370790447
SSPN	0.19872833691963482	-1.6827193842756372	0.41108484911037496
ARHGAP15	2.4164734315262977	-0.2274070241374494	0.410392520550442
C1QC	1.2630183974840326	0.5463304792907011	0.40922444606726016
SLX4IP	0.4549766445999197	-0.9448520023742839	0.4091595136279796
SOS1	1.0711106610715162	-0.47075677597071913	0.40888156740443393
FARP1	0.5920111940281753	1.5322991724223358	0.4086741336392398
PLXDC2	4.286544522975173	-0.13160738598331123	0.4082211367976437
CCSER1	0.3306209982385631	-1.1912796100683727	0.4082148790588979
ASH1L	1.484161279793463	-0.35312668378410494	0.4081077027528796
DIP2C	0.490284233419258	2.1873064579230594	0.4080614451028209
SFMBT2	2.6319850211608515	-0.20848164795094093	0.4072501876435758
RPS3AP6	0.43724936982010115	2.8850158194885926	0.40613371610992105
HIST1H2AC	0.4339991905937308	-0.9685900326531751	0.4058937631028816
FNBP1L	0.6780744789834279	-0.6859995530099879	0.40525993894134416
TANC1	0.6067620288655787	-0.749896763797546	0.4051493045506431
RP11-112J1.1	0.7098934535712342	1.1176822809945135	0.4051447695243028
TTTY14	0.3160362496084412	-1.2208517309600533	0.40505761978470356
RP11-367G18.2	0.7683360172300117	1.0145716402134117	0.40437804264895627
SLC39A10	0.5036214813150711	-0.8663102574536184	0.404298157156852
SRGAP3	0.8194772237671354	0.9256475835337117	0.4033724797749536
HSP90AA1	1.1880864514561875	0.5771177386370527	0.4023466077815643
HSP90B1	0.8400578216075046	0.8903146719850533	0.4022592337460102
LILRB1	0.5997531441668402	1.456377007690964	0.4016802542620127
CTD-2287O16.1	0.937764669390808	0.7681723633392346	0.40135110355935716
RPL8	0.8709157697981288	0.802550935701415	0.40126965647073026
CLEC7A	0.5409670436620808	1.7359163909986701	0.4010856873109323
KIAA0319L	0.5654105369914733	-0.7862151401246822	0.40084165565092655
HLA-DPA1	0.6566880334550651	1.2462703576312981	0.39840569188583486
TENM4	0.7465434659660676	-0.6244547387735429	0.39784296149295395
ARHGEF6	0.7182129872243674	-0.6443099365646805	0.3975930514349982
TSPAN14	0.6029154335650623	1.4124436082159333	0.3963494611767961
CCDC26	0.3519261010637264	-1.11458	0.3962132712926146
EEA1	0.5609402725047196	-0.7834302127325876	0.39597199951275464
TMEM51	0.5325518025985045	1.73706	0.39509950303639063
LARGE	0.6358364536235253	1.2885804719950646	0.39434794676409923
NFAT5	1.069736663464704	0.6385003421947896	0.3941185992855167
LPAR6	1.349879640284682	-0.3714280962715929	0.3929411796770089
RPL7AP30	0.6102538212119462	1.355894749898616	0.39111033114757293
FOS	0.23769229292542393	-1.447594655487112	0.39056524923849617
RP11-36C20.1	0.5589000613616164	1.5590924129026253	0.39018440215247463
GPX1	0.9758246607558587	0.7065005702017005	0.3900628005326251
RGS7	0.22574145651633823	-1.495483262958652	0.3897174735869768
BRE	1.108270241488251	0.6029400903005679	0.3893474696631622
KYNU	0.5980785157197887	-0.7341951853635927	0.38915611370377323
RAPGEF1	1.33827	0.4800530410032521	0.3876971474570776
GPX4	0.44278660375190737	2.453392869981849	0.3876482578324557
GPNMB	0.5312179072723172	1.6804294075463262	0.3870988191474579
PLP1	0.5435398285910358	1.6096811962432416	0.38653973272102676
RPLP0	0.4552674532776395	2.279925954023838	0.38644356527662116
RERE	1.7448216474867917	-0.2902964755654893	0.386370168940081
NACA	0.5811583789163308	1.4373783246049943	0.38636404938520913
ZEB2	2.679315859371434	-0.1945637146576638	0.38520110834767346
CEACAM21	0.18970198766429758	-1.659364092030711	0.38511315721675515
RP11-16F15.1	0.4205117304649454	2.7492209416687277	0.384595219290634
ZFAND3	2.1295739126492683	0.2825086544729066	0.38430422478622583
DNM2	0.5802966520541775	1.426818067460275	0.3840819384414979
RPS15A	0.4907056634942496	1.9122904575499506	0.38325416824922276
CALR	0.5172402594942491	1.723936928966216	0.382385312064876
ZMYND11	0.5821433698870822	-0.7395753835743343	0.382381
RPS4XP11	0.46690488761863597	2.103584119845908	0.3821633499337107
PRIM2	0.569438486551299	-0.7521013946312978	0.3820152194554582
JAZF1	2.0644007422893567	-0.24603072723507785	0.38193609933640915
LINC01004	0.35114842066665203	-1.0855159638054084	0.3815673110827953
CTSB	1.833675540023242	0.32943290948576487	0.38068769314930073
PTPRJ	2.243766802613117	-0.22693864081443163	0.3803418781095251
TMED10	0.43648711911979116	2.4162598938259574	0.3799240922634395
SKIL	0.6031553684813963	1.3152729876712728	0.3793123331642213
SARAF	0.7386944563236928	0.9784276389162198	0.37903526115753444
NEDD4L	0.8060097071092392	-0.5621582528769015	0.3788226488162948
PARP14	0.7604200477556118	-0.5286891138325398	0.37878202777544945
INTS10	0.5740743392992037	-0.7418950191143918	0.37874440085151667
GNB2L1	0.5757827934638811	1.406536942881283	0.37787068286482256
PDE3B	1.8338472006949273	-0.27168638896892616	0.3777841985601886
FLI1	1.4767073632079704	-0.33039456310180515	0.3772432713575615
PPIA	0.5653850068889142	1.4412802050521547	0.37667113542898534
MAFB	0.42667395309584255	2.489571988470032	0.3760201683278388
RGS10	0.6776382355106262	-0.6445437112297063	0.3756284328430883
RPS29	0.744574177924248	0.9547286151142862	0.3753118408113293
PCDH7	0.2197963162103942	-1.4819090133249897	0.3748740337607597
CTBP2	0.7969373109813106	-0.5624892784509022	0.3748704321827721
SP3	0.6078149160624975	-0.7026191889126179	0.3746459775815783
ZNRF2	0.8584896937244636	-0.5278744284738907	0.3745462521021321
DOCK5	0.5632753623002102	1.4364395639786898	0.37452830183936037
RPL10A	0.5105515760694346	1.6985208783121153	0.3745052151207856
STRN3	0.6121457125830334	-0.6978851063234568	0.37417311838648304
FCHSD2	2.272727405534365	-0.22073016214154284	0.3739671715357865
EXOC6B	0.9935938478164092	-0.4632405865150511	0.37246476616317303
JPX	0.9369286441085299	0.6961411673191001	0.3710817428017124
HLA-A	0.7631244942624439	0.9090828586408135	0.37101359281704704
RP5-1091N2.9	0.1080983066997551	-2.2589824720522524	0.36972575289517096
COX4I1	0.5597085533852589	1.4201504054174443	0.3696326455230394
WDR26	0.5792781230536893	1.3414238973806818	0.3690930435522961
MANBA	1.222213043842948	0.5028636986078786	0.36909033579614337
FOXN3	1.8162698590880741	-0.26809554849225464	0.36878868845554147
EMB	0.40526716525831347	-0.951245465383004	0.3686289876666326
SPATA6	1.0498707563470386	-0.431177253394076	0.3683176666604248
YWHAB	0.5363670368849512	1.5133754396652566	0.36821602205010245
ATP5E	0.8360611603823573	0.6739148975908292	0.3681445397785162
ELMO1	3.2037466891339887	-0.1573788879659707	0.3680662985755632
FEZ2	0.8735628571296339	-0.5123185549468526	0.36801774858740627
BTBD7	0.8474326909363833	-0.5256203467604562	0.36793855193749425
UST	0.5251438271278928	-0.7779121051978334	0.36789280014823195
MYO1D	0.40303375069224806	2.7118306760754636	0.3672054694137539
RP11-87H9.2	0.8823756098622894	0.741771752565562	0.366891
SF1	0.4802862302644271	1.8287780574497838	0.36685267191385634
CHD9	1.8313216594797537	-0.2646320433457489	0.36662865090090646
RPS5	0.47920030567418437	1.8307510052773424	0.36624424447992365
DTNA	1.4084432746272273	0.4236166232696535	0.36607178417189545
FAM49B	2.6420322263087175	-0.18787346575740616	0.36603711193011046
CNOT2	0.8936200868524353	-0.49858888511859556	0.3650314222784971
APLP2	0.6317154489164034	1.1566751166968983	0.36501402254400717
ARID5B	0.8924536988561095	0.7255667832880481	0.3646606664050479
CKB	0.44202161697615105	2.1239258638561367	0.36382970212585836
FAM168A	0.9925140704779657	-0.45437262368868336	0.3636689661954331
RPL36AL	0.42148443026795346	2.360171954210989	0.3636461840479096
SLC38A2	0.520657	-0.7756069430804647	0.3634636210055022
RP11-202G18.1	0.43552695227284094	-0.8908417838013646	0.36341815321469845
ZMYND8	0.5974614341517653	1.2479521783655516	0.36333090412844227
CYTH1	0.6545120304565971	1.0879148092291646	0.36252005052649355
RNF111	0.8658682442923125	0.7469386576690571	0.3620632679601644
TBXAS1	2.407635851008999	-0.20289655231163908	0.36205490065165374
OXR1	2.237693870513571	-0.21722128259195989	0.3620421839545651
ZNF804A	0.4940194727498352	1.6889517023494744	0.36192856400887696
ZMIZ1	0.40442900250141794	2.5773838453197255	0.36165060597412607
LRRK1	1.3179990669015689	-0.3508710389403783	0.36105373327809653
RP11-475C16.1	0.8023133299961768	0.816175896072183	0.35955885715704905
SYK	1.8703233395951206	-0.25484820619694565	0.359455092069618
ATXN1	1.58438	0.36201321079989074	0.3591370346570438
DOCK11	1.1642790346765535	0.5159898216581938	0.3590639916152849
RP11-33B1.1	0.6082286211124617	1.1917868114443626	0.3587525472108851
CEP63	0.34694531773782966	-1.0455625750296547	0.3587295076290672
SPECC1	0.8125633336510563	-0.5318780356179449	0.3578796510017316
HP1BP3	0.7969282387452039	0.8172387913965821	0.35752948462712375
LHFPL2	1.8849057378955332	-0.25098625531684626	0.3563244788178644
GLS	0.771845024754294	-0.552883	0.3559355879824717
NLGN4Y	0.22292897997700264	-1.413075868187798	0.35579312239150557
STEAP1B	0.46054470081514953	1.864838658551762	0.35562882687039726
AOAH	2.1567459132136477	-0.2210469268505828	0.35551097554345923
MAP4K3	0.8500457522904423	0.7468391178234288	0.3554856275608479
MAPKAP1	0.8548367882143845	0.7404760868815343	0.3550828574369748
SERF2	0.7400588938623184	0.8073207237450882	0.35469494096857496
ELMOD3	0.29349707408385817	-1.1692661713165902	0.35455851395540394
ARHGAP21	1.0604548949746053	-0.41863206434487243	0.3540743292846361
NUTM2B-AS1	0.7401514105964486	-0.5694969613505214	0.3536085211613378
NT5C2	0.8639463458004787	0.726605104600787	0.3535389557264106
SPOPL	0.47803035569080066	-0.8106020659245277	0.35321322813931466
SUPT3H	0.9989372462938724	0.6067480017750909	0.35310041538656606
C2CD5	0.6181466482758887	-0.6598350115389401	0.35293948507320827
CCDC91	1.1582402441291453	-0.3862283022656964	0.3526280432166572
ANK3	0.34204135697644894	-1.041881945669077	0.3525200952607507
ENTPD1	1.149223087141045	-0.38800485508128996	0.35243361913782556
VPS8	0.8171354247143888	-0.5214593995838347	0.3516684403184723
NAIP	0.5045641638912186	-0.7737479666094681	0.35139119203767016
PFKFB3	0.38841254649024354	-0.9461556437190526	0.35121336807605275
CYFIP1	1.8335465708044123	-0.2534109237410454	0.350459673359719
GKAP1	0.19092757027840207	-1.5488866107346915	0.349705475157087
LITAF	0.41539549633744155	2.2183556150913746	0.3491505342242484
ZCCHC6	0.6393674889859131	1.0635384014371436	0.34873605463035834
OSTF1	0.6513975565407573	-0.6249392238789383	0.3481314727085634
CREBL2	0.44583381928215593	-0.8378542773279448	0.3479264491172358
CADM1	0.4742391395443733	1.6917856991876496	0.3476258612316271
TLK1	0.6551384580413161	-0.6210224759897566	0.34747856498169516
NASP	0.296650426911774	-1.138272463178076	0.3453863747414433
PFDN5	0.537404147133276	1.3566606742806566	0.34530714997669276
TPK1	1.0143496742317517	0.5794842535800626	0.345169222093205
PDIA3	0.5157551074753645	1.446170944398422	0.3448849043491802
DIRC3	0.44188392614925315	1.8986916530119107	0.34464952221271206
H2AFY	0.7660772740573618	0.8181814945260113	0.34416219474088144
MAP2K4	0.5021816095109249	-0.7632811503367458	0.34391521769862143
SCAF11	1.2268407161818564	0.46154544198894476	0.34384589128181753
RP11-467H10.2	0.6676787385922607	0.9807569369192294	0.3436691417154158
ODF2L	0.23160288125649311	-1.3457978097484216	0.3432056602120838
ZFPM2-AS1	0.9219095336773133	-0.4599979236484855	0.34284557248963143
SYTL3	0.43630254012139025	1.9126583822133807	0.34164534026782134
RAF1	0.6071581734771236	1.1099852232832126	0.34136625927147113
COMMD1	0.6181023199245326	-0.6415120664357339	0.34114502289602466
LMBR1	0.4116871846107723	-0.8848401989205791	0.34101113075324474
MYOF	0.6541314762789552	-0.5668855909880429	0.34064169938003264
NCOA7	0.6450310844737437	1.0150147654218653	0.3404213623000484
RP11-707A18.1	0.9640849607888204	-0.43797176989634046	0.33885648391745127
NEK7	0.6731050536763193	0.9501331445467278	0.3386200122039433
PPFIA1	0.4377163932880786	1.8638090222641095	0.33828037027869917
SLMAP	0.5746416456727349	-0.6758493076105757	0.3381651013894852
ADIPOR2	0.42657235961070444	-0.8549560728468194	0.33793706910068505
PRKAG2	1.0265363191055243	0.5565312444988665	0.33773986053538907
ASTN1	0.22959169509364774	-1.336044559999486	0.3368622339204998
HPS3	0.46364583929109826	-0.798384164530567	0.33634142456979843
CAMK1D	1.346501004477834	-0.3233880418868712	0.3361686099415879
ZNRF2P2	0.3850013177215684	-0.9207013693926321	0.33614148446058295
LYST	1.3269089696612608	0.4107937307434143	0.335878254024068
SCIN	0.9582971216276243	0.5992438357112284	0.3354324684179971
CTC-436P18.3	0.09429847730953222	-2.2956681129648855	0.3352629319055679
ARFIP1	0.5680710021328701	-0.6340877548534102	0.3350160219192589
SECISBP2	0.4239775173167804	-0.8516601149533958	0.3342870574038883
HS3ST4	2.5710418107259096	-0.14801055722534223	0.33413551227403876
MT-CO3	2.2531075258922275	0.19906462545970943	0.33413452374133834
TBL1XR1	1.3993476273500158	0.38438227012798365	0.33395829207840333
IL1RAP	0.6117072480849288	-0.6348936259017952	0.3334938034241427
NLK	0.8449882054150321	0.6908150782869115	0.3329688770322158
TMBIM6	0.8485853627216419	0.6864527603840317	0.332854795799397
DAAM1	0.3083489555107979	-1.066805925652476	0.3328132854556276
GMDS-AS1	0.9961921476788549	-0.41888791166206707	0.33277979694831633
RPS6KA2	0.8648632005396981	0.6704647038044174	0.33234385628683133
LPCAT2	1.819070707389701	-0.24287575137661688	0.3320105876983148
NIPBL	1.664792155153804	-0.26321338531161903	0.33168857770510196
MED12L	0.30328699971637646	-1.0431518448229364	0.33156729666266455
CD74	2.3457903461518153	0.21107630277847567	0.3311865514786389
BCL2	1.0362645637080063	0.5280665388869021	0.3311569318926847
TANC2	1.5214822402229788	0.3456316808900297	0.33112431569709455
TNS3	1.2171986134906772	0.4454184702923541	0.33084147401250336
DYNLL1	0.4293845720348393	1.8407178818417296	0.32987164692995563
PSME4	0.6159451945084573	1.0292601786459539	0.3285270699103076
ROR2	0.44609526360738666	1.6961219239476242	0.32787997442156047
SLC25A36	0.366303193097276	2.565816256714967	0.32782249774036987
MAP3K5	1.6935565435934974	-0.25526975828137666	0.32630016392850636
TYROBP	1.0233434822776604	0.5346955110037802	0.3262351509711898
ZBTB16	0.5890640317782512	1.078826984262419	0.3249256577977109
STK3	1.2802984298679363	0.4118667599275436	0.32490989464407255
AKAP11	0.39102038276985973	-0.8861331220641818	0.3249040402792092
GPM6B	0.3791476321510201	2.306262811818414	0.3248058122769522
MDM2	0.4444993395481299	1.6722048531883826	0.32419850958955326
S100Z	0.5469661047038206	-0.678821468468664	0.32408548034666307
BAZ2B	1.5805396576162298	-0.2691880604998212	0.323952230395336
TAX1BP1	0.6779195901743619	-0.5689721729198334	0.32392132894267245
NEDD9	0.3929433685600817	2.1123085778957846	0.32351151805226674
HPGDS	0.3796948075654061	-0.9030511913405197	0.3234703831586137
KIAA0020	0.43340232095508224	1.742625106527883	0.3234505255024795
VGLL4	0.46138820740527947	1.5593891129570938	0.32326579250346943
DPH6	0.492059783419579	1.4015769079103781	0.3231336189895782
ADAMTSL2	0.3245001845410755	-1.013768116399438	0.32275139593377566
LSM14A	0.8231232603445858	0.6877990313782032	0.32269030340677984
TUBA1A	0.4017668843123381	2.0043074069399953	0.3225289854457071
SPPL3	0.9223784627522803	-0.4353508672444014	0.32229855513734523
ATP6V0E1	0.4832182890111436	1.4364607891525571	0.3222288457779974
PJA2	0.5425853826287441	1.1996589014863037	0.3220627719163862
RP11-83A24.2	0.5036273123963128	1.3431779366171783	0.3219729853672313
BIN2	0.4946163040085858	-0.7323975353031343	0.32197002129199204
SGPP1	0.4650132229558734	1.5265996030690938	0.3217620373297889
DAPK1	0.557725780931357	1.1477328550932164	0.32124371584721895
FTH1P8	0.40039880998630734	1.9964847976839628	0.3210496085549791
NPEPPS	0.5679209273382002	1.115162657609002	0.32068197703752144
ARAP2	0.6065337340588337	1.0156576488404916	0.3205580344759663
SLC12A9	0.17394373375709582	-1.5484496222958166	0.32001274372033645
FNDC3A	1.1139979217633966	0.47366795296798614	0.3195193512655701
PICALM	2.4195788755929266	-0.17914894860953934	0.3194199809201649
FCER1G	0.5160522167813862	1.2734523824587025	0.3189293648561384
RPL7P9	0.46222707249471423	1.5179353637612993	0.31881218145009294
DZIP3	0.1615566944902182	-1.6169712996385015	0.31825772007210323
RBM5	0.47669407425539706	-0.7469161195065895	0.31813907066903757
ENOX2	0.5676899564468343	-0.6487088364629533	0.3180023614712711
CYSLTR1	0.1425421104861828	-1.7453234292541118	0.31755034436864393
RUNX1	2.479902764088229	-0.17397868389831292	0.31710158532946126
HNRNPDL	0.607841567010604	0.9969257140507307	0.3170129087305893
CANX	0.5662021522980824	1.100811585479813	0.31690401749933816
RPS13P2	0.34371760563910836	2.7600196257402465	0.31642370105015794
EEF1B2	0.3339463815807163	3.0039984755689404	0.3163954317805749
RP11-353N4.5	0.5897463580755353	1.035263444871242	0.31606889107495845
PHACTR2	0.6442434748201795	-0.5814267641061919	0.3160408357330854
LIPA	0.553713946036292	1.1313928497510028	0.3158922712947459
RP11-156P1.3	0.513130575461811	-0.6999752519502955	0.315772717674821
SMC5	0.6123741139442793	-0.605869138232225	0.31569824358430515
BIRC6	1.5146341947477608	-0.2739308853891141	0.3155086020384379
PRKCH	0.619520868135843	0.9643617675841628	0.315395073348411
NPAS3	0.4920761866460817	1.3462416642922932	0.3151814852211176
SPAG9	0.5121142426987202	1.2611448619754126	0.314419796220076
USP9Y	0.25380634715615513	-1.1863846872277928	0.31437733285683134
AXL	0.6140612229393497	0.9710289155669264	0.3142174887725453
RPL14	0.8617073979978344	0.6237931840736339	0.3135696270536315
TLR2	0.6678754680502341	0.8641260754165299	0.31327540471812476
COX7C	0.533872848260877	1.1774806040814088	0.31307770605937013
COX10-AS1	0.5699024525929715	1.069304501578629	0.31260417342525554
FAM20A	0.4070287881472334	1.8321642768175697	0.3123368789758443
CBFA2T2	0.5529419741276758	-0.6522415715358141	0.3121039967209685
PAFAH1B1	0.8499939909174747	0.6338190914972467	0.3118904174795164
RPL36	1.027220960579944	0.4742896385266696	0.31184720827389545
NCAM2	0.44448088618990056	1.5606349450772485	0.3118145889412885
MSRA	0.652319413060505	0.8854068753289878	0.31169265926216505
IFNGR2	0.7995716552068092	0.6826365758335184	0.3116887131287389
NFIA	1.1191188508086292	-0.3564761694859932	0.31165311557087283
WDFY3	1.6711588293090873	-0.24700034548606634	0.3107243628806031
CDK6	1.0811114085997644	-0.3650103161332021	0.31002907091037984
TACC1	0.6315632122741948	0.9173870391581649	0.3099455893128815
ACSL4	0.8007563569137914	0.676140674360231	0.3098363910582741
HMBOX1	0.7002924930045356	-0.5325286443667286	0.309474194187227
WWOX	1.8488169258336087	-0.2240513660364874	0.30942168194816605
KIF1B	0.4359576616998237	1.5909942806393422	0.3093599347962551
YWHAH	0.47879914977774185	1.361371837092565	0.3089946884143075
FAM155A	0.37785196053520564	-0.8731298472850773	0.30855024793334296
DCAF6	0.9218976354868621	0.5666322463937469	0.30828363479202264
STK32B	0.2528624644845872	-1.1722607415327295	0.30816182462087927
KDM3B	0.5480805549562071	-0.6154755721966739	0.307988227548048
IFNGR1	1.2842670472292206	-0.30777032800863774	0.3076105276367777
RP1-278E11.3	0.6310486461727616	0.8117085824728987	0.3075940114876369
CALM1	0.7275519019020424	0.7554422086652961	0.30758936925448765
SKP1	0.31894403700545054	3.1673951145087127	0.307448
GAB3	0.5156208564642244	1.2058049105146238	0.3073837480641803
SYT17	0.7233425783012245	0.7574482633727405	0.3064657337763026
CCNY	1.3282116154865635	-0.3005849230544672	0.306065601809095
INPP5D	1.7906683819406055	-0.2270901554748627	0.3060093580579833
UVRAG	1.5052613497211091	-0.26744393477624967	0.3055764197298656
WDR20	0.3443899319009973	-0.9287313410460812	0.3049799327875496
EIF3A	0.37459431440007745	2.0505253612199477	0.3045367182442274
KCND2	0.17328674382741655	-1.4998884875116312	0.3043056050778044
SPRED2	0.4695859755325377	-0.7290377759045247	0.30427423612649146
BRD8	0.12669010520464807	-1.8215407958285947	0.30384370714967673
MPRIP	0.44121069825025644	1.498688923597354	0.30234711164943784
UMAD1	0.7859404653458789	0.5462200111270368	0.30222954596799706
SLC47A1	0.45918797807734785	1.4000914881116062	0.301780599574755
CDS2	0.3055833407747382	3.444529096027667	0.3017581499991475
CDK14	0.37998488864781665	1.9455210132399008	0.3010695106730776
FAM13B	0.8136954851936335	-0.4562805768936814	0.30103892667440996
MTFMT	0.17894044397055744	-1.4576593544407104	0.3009271942891818
SETD5	0.9133629196539435	0.5566253346857793	0.3009064347524816
DOCK7	0.46889180160035787	-0.7232816190744896	0.3008900270048325
DNAJB14	0.624367462859363	0.8929081063112536	0.30041338791189753
NEAT1	3.35814	0.11399888547370417	0.3003734408243572
EVL	1.0092330118010902	0.4918059810422427	0.29934088615141063
KBTBD12	0.6723646803723634	-0.535493524750452	0.2992395276247777
RAB6A	0.5658221167635671	1.0114314085469691	0.29850638503060434
RPL30P4	0.34540944312660693	2.3398660304707315	0.29845709362207223
VMP1	1.1344894715979457	0.42852522663403697	0.29841762418902007
RP11-92K2.2	0.7018967494141124	0.7542267705175751	0.29833383221584253
PPP3CA	1.4153265240943689	-0.2769270389369382	0.2981868492647628
PRKD3	0.7084958196175825	0.7500302384675973	0.2979681515642283
MYO5A	0.8179334731935021	0.6275905155692655	0.29786136440201844
OLA1	0.5356509928404687	-0.6432772695253609	0.297343055750978
ENTPD6	0.15437136034917412	-1.5897081439112073	0.2973062220927754
GK	0.4771341374203856	1.2858752261528572	0.29704429217726486
LGALS1	0.29887640048060843	3.511090907522918	0.2967635355272971
ARMC9	0.5475696785981198	1.0487720121256265	0.2965525348303051
CHKA	0.5978263709129175	-0.5862148055104667	0.2964817289526184
RAB10	1.1620303215985313	0.4103752647916291	0.2956769585930275
PREPL	0.4079617026929724	1.6452285291752355	0.2954622583102591
DRAM2	0.4971256852698641	1.1954099848981894	0.29487370079884634
EIF2A	0.20767975136462186	-1.3010524027175634	0.29481998400767767
SEPT2	0.6469616822208062	0.8301789412809146	0.2945785720642072
NOTCH1	0.13309294485270756	-1.7318621363239448	0.2943861835681798
FBXO38	0.34443999150970933	2.2742220806158935	0.29407579848683923
ACTR3	0.7344648846209538	-0.4043827949248751	0.2939301752328506
PKN2	1.3256170198769421	-0.28944074609809217	0.29368661955399133
FGL1	0.45654034929424164	1.3480959750341908	0.2936841180198809
PEBP1	0.4516592361761278	1.375193165260253	0.2936736853596688
TMEM59	0.29589462045613985	-0.9986929910828578	0.2936321002863691
N4BP1	0.40965503083567933	1.6112944545561732	0.2932130718966399
TPCN1	0.38520397471796997	1.7966361712897363	0.2929909397930078
NAMPT	0.37414867205071783	1.8913365984880053	0.2924162941264621
ASCC3	0.9222776762168668	-0.3644966657230878	0.29233055114933676
KALP	0.12366851902182963	-1.8005552957135733	0.2918663839601507
TTC17	1.3719681656830875	-0.2790396522012261	0.29158907002960927
EIF3H	0.5016059446131304	1.1588606082655248	0.29137605252679666
MRPS31	0.23258557162465351	-1.1925593238185845	0.29115351838464054
RP11-543P15.1	0.3702481066588682	1.913208401583386	0.2911223876965212
ZCCHC7	1.0614798045337734	0.4479080179419972	0.2908302441847468
DPY19L1	0.1625815918011194	-1.5145386182447018	0.29063473165716813
NAV2	0.8255196522963548	-0.437823362684685	0.2906080935389489
pk	0.31520394561044424	2.74597	0.2903990157973275
FBXO42	0.439855917056084	1.4019710378619148	0.2895842682957485
RNLS	0.3313766371066433	-0.917674565688891	0.2892773909492863
SDK1	1.6542959866109597	-0.2322729029877683	0.288628346409698
TOMM7	0.5501359166110021	1.0019105017163505	0.28854300061217414
GIT2	0.5938154411647787	0.9034456123761667	0.28843765707048463
IL10RA	0.41876501672126093	1.499763955003023	0.28742827398126114
TYW1	0.3942421605266022	1.6609582642340184	0.2872772063276942
CHD7	1.0351928075600865	-0.3548859250377449	0.2870586872051252
SH3PXD2B	0.3367159188814802	2.2615521446275215	0.28697567107368793
C12orf75	0.3451254484668079	-0.8843105940432155	0.28696417244973876
PRKCA	1.382192713428919	-0.265339512032027	0.2868758537697982
RP11-832N8.1	0.29501133560354253	3.225916811953597	0.28657205739722125
SBF2	1.8154914677596148	-0.21206559879547812	0.28654789023689353
KIAA1598	1.6519003204551952	-0.2288849465897967	0.28630774793239566
WDR44	0.29821460941988315	-0.9845036298345521	0.286213128266178
STAG1	1.7680979154083278	0.25060088411714193	0.2860479561584095
SPTLC3	0.2738551185568523	-1.038864845132959	0.2858615070678765
FBXL4	0.4260677776522613	-0.6845599588831786	0.2850410054990105
PCF11	0.3554313006167184	-0.8596789947572874	0.28485400849101494
GAK	0.45966371027771646	-0.7024599719762527	0.2847275779798784
KTN1	0.8115722881522645	0.5885238991857347	0.2845068181408968
DCAF7	0.4946931193459939	1.1410691689626915	0.2844556359494598
RP11-535M15.1	0.11426795688979156	-1.8553084201020416	0.28419929039780667
CD69	0.03739609752882612	-3.31641	0.28395826150791986
WASF2	1.148727558256806	0.39886422730929605	0.2839461781086182
KIF26B	0.34570263436405474	-0.8739386400672002	0.2833888094893354
PCSK5	0.4118482356687853	1.5035514108057375	0.2832121883987694
DPYSL2	0.9700983771153979	0.4821738551038362	0.2828945662742181
CEPT1	0.5034520806239701	1.1033508444285247	0.2828392815477055
GGA2	0.41565416516225473	-0.7568810717963325	0.28283549956028925
PDXDC1	0.5897528002589116	0.8875344915800052	0.2827520383764366
LRBA	1.1152512037480309	-0.32731739097134405	0.2825949632942402
NUPR1	0.30082516174826274	2.891999826934977	0.28247512863789515
GLTSCR1L	0.7191643554208701	0.6878228106199239	0.28243210037584804
MKNK1	1.1083665707018546	-0.3279207981535596	0.2819761308447459
THRAP3	0.5056182169198243	-0.6451669717187809	0.2819699622072742
RP11-328J2.1	0.04087850850646835	-3.1685984447151343	0.28194217267933863
FAM20C	0.316468009669278	2.5072344107761224	0.2818982093569843
TTC14	0.7302370306197346	-0.4740581355024359	0.2818931955426994
USP34	1.301290066128263	-0.28360100319471476	0.28146774897359506
DNAJC13	0.584496974572542	-0.5713968311377381	0.28133829446025704
FKBP15	0.5895531404516908	0.8815456417341985	0.28125495323357974
NCK2	1.3071216361567568	0.05121898400963617	0.2811285914313884
FAM208B	0.6636402433653129	0.7557663270639418	0.2810294126570095
ATP6V1C1	0.44974548832382677	1.288645236707375	0.28072977215912626
HSP90AB1	0.7155341920580555	0.6848387703093068	0.28068021746036453
GALNT10	0.7969888937413805	-0.43773157138898006	0.280553446401065
CMKLR1	0.502191	1.094307697890078	0.28055324817684907
TMEM156	0.8579741002446035	-0.40826607304105866	0.2800336852828275
RB1	1.5016262970012122	-0.2410232637558119	0.2800277374078046
PTMAP2	0.3100637035399875	2.594003976378764	0.2799779677567438
PDS5B	0.8302871579877247	-0.4216394587742059	0.27997625700323436
FAM102B	0.5558648259593942	-0.5932929920895595	0.27996818869441487
SWAP70	0.6634473585251692	0.7523284588897996	0.279953050145183
HNRNPA2B1	0.9371535102829192	0.4889682889505494	0.2798975380460521
SALL1	0.2683583454965347	-1.0455998533644006	0.27976296040250087
SLC2A13	0.8101829039856624	0.5868625057531611	0.27976110488983563
ZFR	0.6138217554635257	0.830298975970941	0.27974944120087775
AC009950.2	0.32135347535938946	-0.9126554982486726	0.27971757873374625
SLC25A6	0.3828459920459026	1.6664584503674038	0.27968910281875276
COL4A3BP	0.8191798680078533	0.5797065950687824	0.2795626038822064
RHOH	0.15769152929251093	-1.5030748281204238	0.2792778771479754
CAMK2D	1.2151122322668522	-0.2994759846527318	0.27906808441437747
AKAP13	1.937492710242377	-0.19439900228361484	0.27885831829343954
CSF3R	0.9256185370208085	-0.3580400150725443	0.27882844508992666
TERF2IP	0.3149225346432382	2.4657597513075538	0.2787343637441776
NEK11	0.1310052484262592	-1.6862607953984143	0.27858900083842386
SEC31A	0.5841994300655344	0.8802418386193585	0.2784899218554251
RP11-373N22.3	0.18426980787300284	-1.3537893077579213	0.2782942042326142
TMEM178B	0.14452153497392844	-1.5848066891591595	0.27821221650126987
PARD3B	0.3745646206677605	-0.8099440271716023	0.2780461806552613
RPS7	0.660467	0.749066121459625	0.27777138680571306
UBE3A	0.5617490101166994	-0.5837301980324325	0.2774855832719163
ENO1	0.36543128995305524	1.78488	0.2773741357079299
ACACA	0.499362988446708	1.0847684344538537	0.2773243429422523
S100A11	0.4441545458120366	1.2883629653876683	0.2772769556155503
SPATS2L	0.40821325577336676	1.4701123993300882	0.27705321726358756
RBM6	1.1680310513376841	-0.3081401680070872	0.27705036780160475
NKAIN2	0.40368518490162836	1.4969047205625328	0.2770071935576877
CST3	0.7037324293589432	0.6881330447125722	0.27655414547559604
SPTLC2	1.4418563751921079	0.29835046134530097	0.27648034957625556
SLC25A13	0.719067608917032	0.668786602730359	0.2763491437596356
KIAA1328	0.5505345221264174	0.940069003600777	0.27568245060077834
ATG4C	0.6177124388135972	-0.5357348727653245	0.27542830302437354
STT3B	0.4884837154192311	1.1059879494122573	0.27504378439775057
MEF2C-AS1	1.0656383362960995	-0.2640887352501662	0.2747794418073822
CSMD1	0.6860639402795755	-0.4878847314589641	0.2740814021150103
RPL5P34	0.34398793808831846	1.951862287839553	0.27371801895984293
GRK5	0.24270632919509127	-1.1050081059978223	0.273451170258885
SOGA1	0.24438784272942474	-1.0769186900275654	0.2734117061616267
RPL12P4	0.4504143613394721	1.2329049856215046	0.27323491195119026
LAPTM5	1.3879688193902364	-0.2563950578945081	0.27305741403364664
CEP350	1.131605195006324	0.3846138174658944	0.273021788646821
RIF1	0.38199956331114626	1.600609550035072	0.27286139929722203
STRN4	0.09866611998419643	-1.9684594621315585	0.2726484322515915
PLXND1	0.3563278318453698	1.8036951905100715	0.2721409506427799
MARCH3	0.9182548531007242	-0.3761769228573786	0.2720413910259038
MTPN	0.30047408683774846	2.5992752844605356	0.27179552748019015
STIM2	0.3898297450753003	-0.7695696522606842	0.27177447041470737
LPL	0.30306889330015496	2.5383145598074277	0.2716170688500054
RASAL2	1.444796059536193	-0.21809208647455022	0.2714661130346765
RIN2	0.8667776025096632	-0.37035147266862833	0.2713492866067836
TMEM163	0.9420828646015036	0.4342564154864674	0.27119753727503737
TGFBR2	1.287866792582787	-0.27620084343882245	0.2707777397884807
PTEN	1.2491197145173336	0.34281414039819774	0.270639031190834
PLA2G7	0.30151381422365886	2.5443383019768833	0.2705133020637489
ERC2	0.8446475914149988	-0.39740587321228044	0.27019567139723144
TRPM2	0.7176913997320474	-0.46293068702847195	0.26998174339120373
DOCK8	2.97442	-0.1255021702523362	0.26988862112782797
CDKN2B-AS1	0.1285013349794551	-1.6628618758099158	0.26970551295139295
FBXL5	0.4945943659648243	0.8726490457387454	0.2696993669206323
TMLHE	0.30447810735635344	-0.9259295118770275	0.26957900898214604
TEX2	0.2655327323588205	3.778846683159963	0.2692718949957332
LINC01268	0.1972133934039546	-1.2622114730561915	0.2689991199440781
DPY19L1P1	0.2886876136541841	-0.961760927581682	0.2689595252809563
PHACTR1	0.7664579845684072	0.5982597744728545	0.26861330185585014
MICU3	0.5100665322860108	1.0058263051806962	0.2685401062826631
RP11-796G6.1	0.3943599966725976	1.4757146588811725	0.2684838155682502
IGF1R	0.4664609317340532	1.1399119943060092	0.26835905364568147
BCL6	0.3602454502307697	1.721915472842954	0.2683535263505538
MALAT1	5.1259605372464865	-0.07353054617781418	0.2680538289591735
NSMCE2	1.3380779006052375	0.31527860151239345	0.2675391588852883
ESCO1	0.2950392032566485	2.6113950011633476	0.2675006394299612
SKI	0.5693500434311118	-0.5594114632866707	0.26741146943931715
ITSN2	1.0240830340576785	0.4225614920659463	0.2667818615520565
PIAS2	0.45776011201362715	-0.6678761750155028	0.2667173593113628
PIP5K1B	0.30568447749158245	-0.9152782661191354	0.2666070155767224
ANAPC16	0.6606799078785652	0.7106232343803153	0.2665938008548905
CTBS	0.254708	-1.0471620231240015	0.26657122411731404
SOAT1	0.761464	0.5955728851136004	0.2663779240736227
CUL5	0.5305014600792206	-0.5912749777091031	0.26634096183184786
RP4-717I23.3	1.1040782140204441	-0.3129074040385028	0.2662710033864846
GNB4	1.031805542980146	-0.3319898552705582	0.26601126766359356
CORO1C	0.4452694663657127	1.2020559778287017	0.26569488047522316
LRRK2	0.7531865225750806	0.602336845576121	0.26562362700459474
CA8	0.16383138685130766	-1.416314197800844	0.26560263399595535
EIF4G2	0.2899738287407357	2.677475655009025	0.2654757700498734
VPS53	0.5469538740097487	0.9002223329932707	0.26535066806441154
RPS11P5	0.33731280991386914	1.8906233480178445	0.264753425620199
RP11-436H11.1	0.2823934633441566	2.8583378676389124	0.2646990049856841
RP11-289H16.1	0.22023364305724352	-1.1552596468421108	0.2645871864647804
CCNL1	0.5250237030505229	-0.5926329714246863	0.2643599135279413
MOB1A	0.34917142879592505	1.7645839525294207	0.2637614969344281
XKR6	0.5923307189710092	-0.5347914185811075	0.26373755690757206
EPS15	1.1114141776483593	0.38086970388914365	0.26358040286878087
IQGAP1	0.35645839787020606	1.6957612377146398	0.2634108175866077
FLT1	0.2954146197492542	2.498906781973777	0.2633776655178157
CEP85L	0.5691597830340442	0.8455921020050542	0.26332938135985945
LPIN2	0.6943563749614831	-0.44418123133551995	0.2633035809035569
FRYL	0.9836884544228038	0.4187922897426033	0.2629653355366372
ZFAS1	0.27390413122333684	3.0714196841617825	0.2629477815536704
AMBRA1	0.8496998020270423	0.5155613765423982	0.26268918403848274
PLEKHA1	0.28365939854559596	-0.956536171534085	0.2625643538253327
VASH1	0.49405576650367194	-0.6191727773689084	0.26238969620571323
TMA7	0.43049710623983634	1.239504029473711	0.262304900149141
RP11-756G20.1	0.358429735371144	-0.7961809676372845	0.2616721823095886
CAB39	1.1703579207620132	0.35495952301430056	0.26163656154651876
NDUFAF2	0.33862238626472413	1.8369809840349673	0.2614573495545597
SOD2	0.4761411361359764	0.4532827444295405	0.26111577541701786
SHPRH	0.7256895179556421	-0.3833289111082349	0.26091573912708044
CDR2	0.2700469482111423	3.104506278848391	0.260210194943555
UBR3	0.8866111595260803	0.4841524598040478	0.2597049907623449
RPS3A	0.3304289718730768	1.8969863234725017	0.2595261216556151
RAP1GAP2	0.5183278889714756	-0.5894537435727114	0.25939196532167946
ZEB1	0.6291913986989025	-0.5002931218139856	0.2592836598531688
SEC23A	0.3135648307233691	2.0991937515776073	0.25903545663360245
THADA	0.8578256077949266	0.49903435032826415	0.25891627408674867
EHBP1	0.6469069446728969	0.7027122491360845	0.25881421384169917
SUV420H1	0.4609347287146465	-0.6478092639349099	0.25880391935436553
APMAP	0.5211895267224725	-0.5852575555075968	0.2587770330194647
C4orf19	0.16785789954043628	-1.367682267803721	0.25850823309413073
C11orf30	0.41300959286851113	-0.7062720639640951	0.2581448705629576
PUM1	0.955043272790345	-0.3460950788727049	0.2580755901749341
TIAM2	0.47716173411314605	1.0429468241018252	0.258073764427637
PVT1	0.30259811503963774	2.247943680244298	0.25806082690382415
LMO2	0.30376346097188067	-0.8961657666244696	0.25789863328370227
RP11-16C1.3	0.42180205020645034	1.2436557178329037	0.25768796226952345
MARCH1	2.198841380455388	-0.1595056969162799	0.25764525087591783
ADORA3	0.8525913157123766	0.49976564238994003	0.2576009186939573
MYL6	0.4108711353302084	1.292132929064741	0.2574368978403342
R3HDM1	0.8806901550239499	-0.37125821682223603	0.25722341898896395
HCLS1	0.9435616659862428	0.44000782420818685	0.2568217569215271
NCOR2	0.6493615923326513	0.6925361885664711	0.25678803597047334
TEKT4P2	0.6404950050015551	-0.4888566706237022	0.2566386232776293
MYT1L	0.15625921239143875	-1.425594573112053	0.25643075623483114
DISC1	2.0369455692953315	-0.17060958256580286	0.256332785139744
BPTF	0.9223755683670336	-0.353543857678454	0.25629630278668036
CERS5	0.18182997213749716	-1.2884198340476105	0.2562793899539261
GPBP1L1	0.5974824407221028	0.7660232406279197	0.25609806788958583
DEPTOR	0.6111674343184277	0.7390562555268402	0.2560799094230954
SEMA4D	0.49052341249705095	-0.596355414548742	0.255743
WNK1	1.1147228602074337	0.3079335641554265	0.255634233798514
AAGAB	0.18123270045596535	-1.2884797654665965	0.25549809384131644
SCMH1	0.4787158928521629	0.6034637157783566	0.25549525544237395
PDE8A	1.009496984992875	0.40951477791017954	0.2554341191356525
PARK2	1.4924648726286511	-0.2278869920864615	0.25505423837282437
SLC23A2	0.5571635441168159	0.8322804660696612	0.25480119918085875
KMT2B	0.07910587342478348	-2.136261802182239	0.2547531876320832
CCDC14	0.31350602922391557	-0.8665234346868416	0.25472812879748336
VPS13C	1.416784418032481	-0.2019537676214274	0.2546041559870678
ANKS1A	1.560903722534764	0.23408518949666152	0.2545453286108761
SPARCL1	0.44653928805904325	1.1218517942534778	0.25436446698335136
CTAGE5	0.18544535226556008	-1.2634409939000635	0.25406646001573563
ATAD2B	0.7130699768236655	-0.44116903028550936	0.2539663803322118
GPR155	0.4230181631625475	1.2104627549305704	0.253874524248111
BAZ2A	0.21468537933403362	-1.1296050666551019	0.253869029026117
HIATL2	0.5008145249489242	-0.5954849438730316	0.2538397884176406
ZBTB20	2.079806836525337	-0.1663592031783426	0.2537065160409787
RP11-329L6.2	0.2979125214659553	2.232328659540404	0.2534214708213597
MPHOSPH8	0.5575450024215398	0.8204794989304447	0.2533512508617505
HMGN3	0.404367009445384	-0.7059408061846523	0.25275011345495724
TPRG1	0.4490544354815785	1.099409001709881	0.2522568756344616
CTDSPL2	0.45099882096807997	1.0922212908444726	0.25218086431245074
UTRN	1.0229010949540187	0.39740496470888614	0.25211943695735267
RNF213	0.8412999397923205	-0.3784210072274784	0.25188080220998105
CTC-550B14.7	0.09693220903527272	-1.8907059689440768	0.2518532564196612
LCOR	1.0435905420380154	0.3881589362758509	0.2518244295113089
STK10	0.5137469374357255	0.9102300166165896	0.25157377748936427
SRGN	0.9109053349394886	0.4232887875618952	0.2514745390662105
TESK2	0.20806852618788232	-1.1574433833578839	0.2512519187482265
NUP160	0.35122446527277734	1.5942726657335358	0.2508741569454162
C16orf87	0.14260384530016312	-1.4896567915400958	0.25084570103296755
P2RY13	0.2631555554004299	-0.9758181972123301	0.2506670313458435
ARFGEF1	0.7920492050295028	-0.004633468381445479	0.25056943171924606
UBR1	0.5757828335430949	-0.5241172439402256	0.2505321218647536
DNM3	0.5402182827709797	0.8450214965964612	0.2501773913074824
MCF2L	0.6794044918385608	-0.4542638222979499	0.25001787903845496
KCNQ5	0.269164004681528	-0.9550424717657088	0.2499329660784797
LRRC37A3	0.4964583337512319	-0.5874242889941519	0.24978358312705742
CTTNBP2NL	0.7787664776901805	-0.39076563994928504	0.24978281784866402
KIAA1551	0.4031161802668766	-0.700780167143592	0.24973183840063046
C1orf27	0.2964071276058613	2.1830569993682536	0.24970703868644756
ANKRD18DP	0.1280791837989237	-1.5876544773327717	0.2492714397560974
GYPC	0.31884490192337805	1.8754833268268283	0.24925524244715208
AKAP10	0.921567517525064	-0.34648108264017863	0.24913740936146517
PIP4K2A	1.360892508790438	0.28586161804322446	0.2488910004060037
THUMPD3-AS1	0.41577776462960836	1.1993794960982658	0.2481173604271231
SMARCC1	0.541121440783912	0.6516217390266468	0.24802020429082977
ATG16L2	0.3981076800398265	1.2774536321562566	0.24780862143438498
FCGR2B	0.2575945134422649	3.0674799936696604	0.24774585802318136
OXSR1	0.3951809753883007	1.2903874489401341	0.24762551791914367
CNOT6L	0.459903	-0.6251830561292726	0.24745215161448042
KCNMB1	0.2519907291597654	3.2840535534322903	0.2473764786394015
LRRC4C	0.5159199717793196	0.8840002929475718	0.24720967391972368
CHCHD2	0.2509350191804941	3.322560937464868	0.24716096076877572
NLGN1	0.44507392587456907	-0.6411769916858673	0.24701195887894128
NAP1L1	0.7596341928523622	0.5440418006569184	0.24689191302532204
SMG1	0.5764632800414283	0.7646226556972681	0.24688620697772073
RP11-34P1.2	0.3310127163858458	1.7164111082171611	0.24673819986655524
AZIN2	0.2242747879241266	-1.0817656207314466	0.24637584391614947
CADM2	0.8833988708855163	-0.30836802911127964	0.2463740214704728
TNRC6B	1.5444662529696649	-0.1127798531662237	0.2462298426010568
EDA	0.6548534213173804	0.6497648279621064	0.246022237193934
PLEKHA2	0.7094910519429448	0.582725876544726	0.24591317820709652
GFAP	0.28124693887678537	2.3586019011122974	0.24538925637064607
CDC42SE2	0.8764026177826092	-0.3573403036826146	0.24531924345300424
GNB1	0.9819022877684527	0.4019928960316029	0.24530509483404608
KCTD12	0.9461335679853828	-0.32768525101620954	0.24529366803309388
C1orf131	0.07303663658444946	-2.1791256711893725	0.2451547416644524
RP11-488C13.1	0.2589445690375507	2.907651173943116	0.244846
WIPF1	1.1430494284874189	-0.2806903143976121	0.24473908868295305
GLCE	0.42552646225225166	-0.6588144400688445	0.2447195688909134
KLF7	0.3667379338969215	1.422072815897879	0.24463253296962617
GOLPH3	0.4817280604131954	-0.5959699435538995	0.24459138777051848
DOPEY1	0.49612037283013966	-0.5419709299531669	0.24454099423235118
PRKCI	0.23616025851138395	-1.0362820015945113	0.24448281198308325
SP140	0.2544188255117024	-0.9809017161315462	0.24430299323717844
ZBTB26	0.0614954039684264	-2.3812957510434103	0.2441324024004115
ZNF490	0.19397904958091403	-1.18867	0.24372461741822898
TRPM7	0.6860325085833636	0.5776113642523342	0.24360244433870015
SORT1	0.9240212383711205	0.42244055553963855	0.24318822376736748
MAGI2	0.5781951372380282	-0.4936089999381021	0.24299944181361258
UCHL1	0.3318437988600864	1.6606008422179876	0.24290448991127192
AIG1	0.7301118215857553	-0.28060489547913064	0.2428048664822185
GLDN	1.3401514838941768	-0.24073558233941747	0.24274181929206098
PPP3CC	0.4064702430431717	-0.6771061476789509	0.2425600990834968
NDUFA4	0.30587530643540944	1.9216799813408287	0.24237136691470967
STK17A	0.20900848458814866	-1.1235027024651711	0.2423512845082903
HINT1	0.2554797964435701	2.9253498424057023	0.24216734793330924
VCL	0.1685776508409197	-1.3019087993710488	0.24208465752240782
STX8	0.7918741795542207	0.5081607933083534	0.24203749329418345
FOXO3	1.0123492081787635	-0.28189450279747513	0.24185840364090389
TIMP2	0.6393701355916456	0.6544970284504273	0.2417507390377849
EP400	0.328763250637265	1.6733191706251824	0.2417315814221099
LRFN5	0.12654668445137593	-1.5667498973223357	0.24171113982519266
MIR503HG	0.10913754985168633	-1.7159140890482139	0.24168008445768444
EIF4G3	2.103709839591451	-0.1128574771469778	0.24166994439812578
SCRN1	0.14367388317954063	-1.4442186609529024	0.24149901724774114
BCAT1	0.5054363711452677	0.8786984460298278	0.2414198137930504
ANKRD42	0.062351356319138185	-2.347875934307733	0.2413463235123882
ALDOA	0.46076211951474183	0.9939765755516511	0.2410363778634272
C12orf42	0.09687379706728129	-1.8379121854881373	0.24087547688303787
PLSCR1	0.7014189781166508	0.5824825748566195	0.24074844944864832
NPC2	0.6132832810251511	0.6609248788791481	0.2407003651905011
WDR7	0.9218460318407877	-0.3357676746543281	0.24069931341633252
DLG2	1.0891793599186463	-0.27881202566660535	0.2406860358175243
NSL1	0.4252956652807537	-0.6510034305325003	0.24063922078700567
BRI3	0.2921614133414709	2.0731852820631613	0.2405018985303473
PPP2R5A	0.24760282148248813	-0.9882918159443468	0.24035522256545025
ZC3H13	0.43405126715704456	1.0756145951047986	0.2403513341980678
EVI2B	0.24427091768601947	3.285747996416747	0.24012121601062292
RP11-262D11.2	0.303475851002326	1.914710046600757	0.24009484579116905
METTL16	0.2618428108060897	2.659718093925076	0.24000092433046835
PID1	0.3642012597826375	-0.7191507818782309	0.23999190314144134
MAP2K6	0.17432984447842614	-1.2632339634187213	0.23956231741533254
RP6-159A1.4	0.5355071757780856	0.8077066244651612	0.23954673634367124
LRRC16A	0.6442688300925925	-0.4571449038832351	0.23899613264296796
HSPH1	0.4272719287864578	1.0899710685678194	0.23886170192382813
USP3	0.7420075241384192	-0.4037618429898208	0.238599737328626
NIN	0.4924551337207836	-0.4483841446171313	0.23858540499800676
ZHX2	0.325253	1.6620056000637826	0.23850993566408132
UBE2J1	0.3595438756910767	1.407646367033239	0.23847414361900648
NUCKS1	0.6110784526882905	0.6794259970069126	0.2382188644831217
GABPB1-AS1	0.33828507782925293	1.5508634631052978	0.2380903872209464
CDK17	0.45233125669089236	1.000909744249207	0.2378966586023924
LATS1	0.3562331898633283	1.4204121854840739	0.23764242548437842
LUC7L3	0.9926812999287767	-0.3064856932392892	0.23711072612455508
TMPRSS4-AS1	0.1579848550622846	-1.339319758675978	0.23700361803469233
HNRNPC	0.9230658170689281	0.41268383352908666	0.23680361499233682
MPPE1	0.20688312363331154	-1.112365744153396	0.23679421856827113
ERICH1	0.40990823329160603	1.141554543799218	0.23673719713093003
ATP6V0B	0.3903231952356396	1.225329519933986	0.23659667211768012
HPRT1	0.26914027750544484	-0.9061997697675942	0.2364031256922283
GLUL	0.5479865445538133	0.770078784640865	0.2362759409129529
ACTR3B	0.12721277824404603	-1.53639	0.2359805334863921
RBPJ	1.026225035229945	0.3599148222647649	0.23595299318125743
SRSF7	0.4077334110950059	1.1415477220596626	0.23551011691988122
LRP1	0.7597650136421252	0.5158398076004023	0.2353162365712129
ZMYM4	0.8051194186860305	0.48219106805206025	0.23528239938976975
CALM3	0.3510914782725988	1.424909720607474	0.23475668656377965
HDAC8	0.9994269935643035	-0.30434503116779704	0.23459848120117513
ITGB3BP	0.15515842679366665	-1.3455962903978584	0.23456375951643385
IFT43	0.13215343520352854	-1.4933362077292478	0.23450973634719935
SLC2A3	0.3914099394101515	-0.6479766441459054	0.2343201724369834
WTAP	0.28970603515795973	1.9955900111540454	0.23426109826257055
HK1	0.440098394041444	1.0168389262411732	0.234215167440565
KPNA5	0.24133396078505653	-0.9868664200507677	0.23406318485535887
ITGA9	0.49000420646150017	-0.5655799225053216	0.23385409575022664
UBB	0.37650427069991177	1.267928027525177	0.23372501600183201
NRP1	0.4057632862526972	-0.6597252749908793	0.23355981929083136
DGKD	0.213817604719977	-1.075075383931995	0.2334333738569653
PLCB1	0.3023039750177707	-0.8314817422156158	0.2333793683863772
UBE3C	0.5978837921575301	0.6780865891720543	0.23309449949988198
ALDH2	0.27283763233987457	2.236930491018548	0.23299362144876073
TRAPPC8	0.5179736551637167	0.8113873116341439	0.2326537095905224
BIRC6-AS2	0.1610839382117817	-1.3045326586901151	0.23258282595159135
CEBPD	0.3188068279296094	1.646829741642809	0.23256348841072272
C1QA	1.448427937543689	0.14925760449841888	0.23255099877044447
CREM	0.28963298759498596	1.9658921665763145	0.23250369143993632
VKORC1L1	0.3596578539624804	-0.7239050692361269	0.23250356605219125
LRRC75A-AS1	0.3384707770505469	1.4869013587967108	0.2324152819656451
CCDC148	0.2284793140607059	3.7190620632358553	0.23224382710477864
SLC15A2	0.5985710657944959	-0.4747673625371977	0.23215116199813995
TMEM241	0.2387808560010675	3.1425333408876313	0.23199073908178136
LPXN	0.27141662269178896	-0.8979276686109736	0.2318941348551818
FAR2	0.903901728673048	0.4144102168237618	0.23161832208293262
UQCRH	0.27142769321103566	2.2292047704260516	0.2314817283699807
FAM110B	0.3966130360076049	0.7511796231364359	0.23138748543379473
KLHL9	0.14022538501540854	-1.4236945170561774	0.23125647555304898
CYCS	0.12370920108867657	-1.5319208352777802	0.23112973969962444
MGAT1	0.42405768576706265	1.0490317573970829	0.23088141479579805
ZNF609	1.2795462279238277	-0.23979652854878325	0.2308738009591021
TCEB2	0.33793615502209545	1.4739809844589684	0.2308582748951175
HSPBAP1	0.48005233385699225	0.8856640034262937	0.23067220469001284
SH2B3	0.4521205591553632	0.9557238229212683	0.23059255049332417
LAMP2	0.3426070936639435	1.4368407113855601	0.23040171807859114
NCOR1	0.9259683335886638	-0.3211440630045254	0.23020718005202487
BST2	0.2929019409729539	1.881473053633459	0.22996253989188029
MEIS1	0.10393030101356678	-1.7090444580173436	0.2297144870330204
TBC1D14	0.9348867201580012	0.39565086796996507	0.2296825409988711
NR6A1	0.40417463292747263	1.11372	0.22961720487081144
RPS7P10	0.5126518944439071	0.8044739461461979	0.2294809421491764
LDHA	0.2829336582320443	2.0042443542637263	0.22944575878044404
VAMP8	0.2623134569957267	2.3575671768808766	0.22939517773823057
NCMAP	0.09779166019815583	-1.7699012389644602	0.22924010135418388
DOCK2	1.8495703801704435	-0.16851688145518948	0.2290778119832201
CIITA	0.46815811293984866	0.9058144521155617	0.22885405497820033
SOD1	0.2571981015759313	2.4526842928574304	0.22873241738044842
FTCDNL1	0.30420082593158043	1.7319743811269317	0.22844846170183702
EMR2	0.27810078759066165	2.056591674851479	0.22844736175375263
USP22	0.329408911847709	1.5090329561535072	0.22835403642681895
SMS	0.36839715142974927	1.2632380842974225	0.2281170560556543
AP000487.6	0.3044141078874864	1.7237944093164985	0.22802123151045361
PYGL	0.48654742052376365	0.856540852240307	0.22798842414494258
TUBA1B	1.1203229658851612	-0.1166724173988761	0.22796530143434893
RSRP1	0.7393166606598691	0.5010838477766923	0.22796112960085962
TSG101	0.2562614747546727	-0.9239526805401886	0.22792606752857067
AKAP7	0.28847974444239083	1.9006523053660231	0.2277670344062283
ATP6V1E1	0.29223939717343467	1.850036605957192	0.22749816496992376
MACROD2	0.9874870813064137	-0.2991310723435361	0.22746998479409247
DDX3X	0.3352374499365581	1.455800487090104	0.22737419483500243
PRRC2C	0.8447658712646258	0.43811727983323456	0.2273342410614887
CARD11	0.37761248700945854	-0.6832174219679369	0.22717021637219564
GOSR1	0.3037328208936485	1.7179403127947164	0.22710935907997354
PCMTD1	0.6148139360005466	-0.38610281566059823	0.22684458246203384
UFM1	0.2439178942041451	2.742681092330184	0.226647158598621
UBE2K	1.0047483775048656	0.3595062813090057	0.22658693592521306
EPS15L1	0.2865014010038516	1.9057228240481503	0.2265600225593905
C9orf3	0.5553189041078136	0.7172790233808422	0.2263740057211529
TMTC2	0.3438753339108688	1.387325383414431	0.22633393846665606
FAM179B	0.27488897889788144	2.0638066655766645	0.22627287094658863
ENG	0.319965662503868	1.5572649690729434	0.22610417456168194
NR3C1	0.9917321087833534	-0.2964443949965178	0.22577439939035707
DEK	0.3630282687762375	-0.7013986474038887	0.22576675660170406
RP11-114H7.1	0.2615041883134255	2.282906334568551	0.22563317679248865
BACH1	1.7220625653145096	0.1874315629307266	0.2256132068961882
RPS4XP6	0.24054872386122972	2.8111037777678076	0.22555002117719145
CD96	0.058820171627857194	-2.3223944255001987	0.2254721836426981
SNHG8	0.22598	3.4341695542487143	0.22546932760276445
FRRS1	0.26129882678823074	2.28081	0.22543988263068293
SEC24D	0.465197576510304	0.8949757987541822	0.22542229280176074
ABI1	0.9516850438047407	-0.3073558149940607	0.22537942933388808
NFKBIZ	0.2673176189388914	2.168229374623599	0.22531153385732164
PTK2B	0.4218726193112093	1.0178930766585508	0.22489974414304745
CXCL16	0.31593244098744344	-0.7801802404104978	0.2248808038226664
NSF	0.4436124734070311	0.9499348409628482	0.22479648747599362
ACTN4	0.25604861070270074	2.3747117835803264	0.22478954624030226
MBD2	0.42087442121503704	1.0199096781967651	0.22469092226612497
COPA	0.5709616261249999	0.6865248275681781	0.22468907009520683
ARHGAP20	0.3843795865766369	1.1584280423722395	0.22455551119849834
EEF2	0.48203350917579113	0.8373168068576358	0.2244679503769832
NPC1	0.5703189850235725	0.685206483923453	0.22409662716223866
ACIN1	0.5026633091859751	-0.5333994587908109	0.22397173625319672
MAPKBP1	0.15507285199050333	-1.3026747766666817	0.22396211505578437
CLCN5	0.3403319847608505	-0.7334537788666263	0.22392573207322425
SH3BGRL	1.414362472688697	0.20312914616112715	0.22387971572998233
HDAC4	0.6510569035748682	-0.4257620116075184	0.22376457521925602
RBBP4	0.2844455082910558	1.8760533764836458	0.22321588020151462
RPL10AP6	0.23851977069992836	2.791833629106419	0.22319879816778193
ZNF117	0.184665892879192	-1.1532040956906764	0.22317092162877897
TMEM108	0.11098518521717377	-1.6107806474008746	0.2231612865275668
ATP11A	0.7379521285972368	0.3484155818910741	0.22274915239563642
MRE11A	0.2014181456832231	-1.082878434668516	0.22274770847476807
ZNF33A	0.6303682399137662	-0.43688624340904636	0.22265264342049473
KIF16B	0.6737785918003808	-0.4128786189421911	0.22248427114067026
PGK1	0.5131447891484446	0.774320233814549	0.2223913185425076
USP24	0.7895743451150872	-0.3585496564585119	0.22237907236458154
IKBIP	0.26137451602459705	2.2101013887119674	0.22236956469000352
CHIC2	0.33907705440578695	1.378216019672589	0.22235902917246436
TNFSF13B	0.376594374933075	1.1757294105349487	0.22235601239176844
C14orf37	0.42962144893957066	0.97667	0.22227635722134853
IREB2	0.4852800614758318	0.8302577820798065	0.222097
EP300	0.6167672677548816	-0.4448614798989605	0.22201925904772024
SMAD2	0.7512392722618632	0.4877598732117077	0.22189745059818825
RABEP1	0.8161922263415718	0.44345149210193746	0.22188121925952536
PDIA6	0.38266692144109615	-0.6629051192536447	0.22186993942046587
LINC01184	0.2701251847584661	-0.8705262568691292	0.221867869901071
PRKAR2A	0.4116284235543302	-0.621348038044793	0.22182795202716715
ARPC5	0.35676408633083884	1.2690102070837177	0.22175560094976912
HNRNPH1	0.6365748465541307	0.5911014239194478	0.2215618380394101
SIRT1	0.20882661976793848	-1.0480680790139032	0.221507492982686
KHDRBS2	0.19593689909225548	-1.0996115828802757	0.2213800262719376
MDM4	0.7343311891517769	-0.38074152549809576	0.22112613449764965
PSMD4	0.22169027844366013	3.4068301148610867	0.22091576754230124
HSPA8	0.2820089767545337	1.8681919909011546	0.22089691904973696
STAT3	0.875674078672612	-0.3250960072634922	0.2208410078376575
TMEM181	0.33541268163101107	1.3859273086262909	0.2207841011213233
HLA-E	0.7660387145736922	0.47409217349257665	0.22077435954185667
KIAA1147	0.3969953896846334	-0.6405921188878011	0.2206730936801371
LINC-PINT	1.3743036515656066	-0.21415771939616834	0.2201895760748378
XRN1	0.7128999264344649	0.5133170988941731	0.22007466874924142
GNA12	0.3366075831205303	1.3691972736854519	0.21988999679358945
JARID2	0.6961624958116837	0.5268628040742074	0.21979034223229563
BRD4	0.42697531890462115	0.9683177493602926	0.21957596174206134
SF3B2	0.23571138682850604	2.7508716029970857	0.21955090017515155
SERP1	0.3525844693392223	1.2702037425596167	0.21936137333813976
C5orf42	0.37238480462302875	-0.6701522005965879	0.21892017194619995
CD99	0.32018527434366956	-0.755466422407826	0.21889162509367768
KLHL20	0.3075733352014202	1.5723830130794916	0.21882455546410795
EIF2AK4	0.2872009237611787	-0.8216549764840474	0.21879161781101814
NEMF	0.6548977458763529	0.5629273062261572	0.21871994808702744
EFR3A	0.471536193183502	0.8440214392738289	0.21863563725675308
ZDHHC3	0.18038144578456203	-1.1538770335863893	0.21843237451055608
MIOS	0.42412413625868245	0.9686363128717485	0.21835660003663365
CAP1	0.47001293407162476	0.8447503676097063	0.21808596986685458
SEC14L1	0.6961684064636958	-0.39379356155043044	0.217980045259711
SLC11A2	0.7050113101672477	0.5135193447752479	0.2177457191460042
LINC00278	0.4968754282900541	-0.3390172580959484	0.21769827929164137
RPL18A	0.21735180387544165	3.4602923795554728	0.21764348437161773
HERC3	0.6126165640783608	-0.43981988317003406	0.21763047173361885
AMD1	0.4751882902852398	0.8303897626736608	0.21759805873926363
RP11-220D10.1	0.3001556389720537	1.6224014327851533	0.2175458406793445
CD46	0.35131512377770563	1.2602354357557775	0.21754004390960321
INSR	0.4063974440587142	-0.620701	0.2173979454410178
ZNF691	0.05249416343241261	-2.408053512237179	0.2173884569762512
EXT1	0.5142374528034199	-0.5100984880750851	0.2172555857089722
MTMR10	0.3777287331279621	1.1309294670157548	0.21721691097854595
NABP1	0.4500185947850874	0.8888881784444773	0.21712021622611358
DSCAM	1.5672990380347136	-0.18699633803155932	0.21711550237007865
ATXN7	0.5992869792814218	-0.44728950993802463	0.21709544328578995
EPN2	0.3356131794669689	-0.7229501862699301	0.2170283117250806
SLC17A5	0.26958026448719724	1.9674489165072062	0.21702750274694582
MT-ND4L	0.48332226315060345	0.8094679933206868	0.216991749882145
CEBPB	0.39533178338492775	-0.5874451790684919	0.21696626900170918
RPL24P4	0.3407919220934844	1.3129206530102546	0.21676209326141996
PLAC8	0.06401165013437413	-2.1679903559112352	0.21670279344292617
STX18	0.38905457106849844	-0.641370103040563	0.216683302342676
DCUN1D1	0.26433035642022845	2.036546142667291	0.21652300311977568
EEF1B2P6	0.242151785356999	2.466752646490205	0.21634252851724034
GNPAT	0.23708995887875062	2.591424226504049	0.21606316895406463
HIBCH	0.5532357378378843	0.6788493679199736	0.21588627381113265
TMEM65	0.6931766425594355	-0.3920674572410236	0.21585342570638516
RABGAP1	0.6075902539078478	0.6053854410410219	0.21574150087922236
ATP5I	0.278055175149099	1.827561036447067	0.2154607194824862
SEPW1	0.27962575479515667	1.805309671624978	0.21526038717418336
DHX34	0.14077952120094625	-1.3499743525217844	0.21513070572133508
SMAD3	0.4121675106940768	0.9860055708860237	0.21493703070668446
NDUFS5	0.3765316654189246	0.6923512491712636	0.21476316489394165
PSMC6	0.25136813883004894	2.219565266090567	0.21457375682795657
APPBP2	0.46561424673541185	-0.544179454632625	0.2144322334875443
TMED8	0.3108206004085588	1.4920853474733806	0.21441522760934648
PBX3	0.5616938362962993	-0.4677653234090802	0.2143963278947449
ITPK1	0.31256528392887784	1.475938442209286	0.21419373120175428
ARHGAP27	0.28399351739690526	-0.8134272246921329	0.21410647320200724
RBMS1	0.9129180552805771	0.3717012116900213	0.21407254722686625
ATP5B	0.22479976537792234	2.9102926732508725	0.21382360070001272
ATP1B1	0.40127444497093323	1.0153394448741166	0.2137888674779665
SPATA5	0.6135384120323147	0.5915387077881096	0.2137139635193971
SERINC5	0.3277975127399578	1.3630496269928412	0.21370260000788444
HLCS	0.3655267179267617	1.1563169597684382	0.21355877437768309
TLR5	0.435932	0.9062281359544592	0.21350188630858907
RNF220	0.28792313774172285	1.6857164829570617	0.21345298713563557
LYPLAL1	0.4590451013168614	-0.552541547702456	0.21337859253642094
RBM33	0.5993200352251734	-0.35678818779996657	0.21336242739789812
RGL1	0.7123680230904498	0.4949097974920452	0.21319671376711613
MRC1	0.584080554492951	-0.43376435457645457	0.21319375952846648
TSSC1	0.21107701715319038	-1.0048530184524493	0.21314009743552578
TTC37	0.621153244127008	0.40321412936898665	0.213114379050446
CTNNA1	0.6696365875861395	0.5314126790209052	0.21304430771645877
PTMAP5	0.22297957800558643	2.939384082450193	0.21284869960283342
CMTM6	0.49173834024499996	0.7712786595879018	0.21272379605658404
SNX29	1.4635530607586646	0.2229882854160197	0.21271459511446777
RIOK3	0.23120564295935522	2.6459082198400283	0.2125485493390768
VCPIP1	0.22202421490574317	2.9517970314026574	0.21226189716295968
GABRA3	0.061391787556453	-2.1881400134514575	0.2121915206277361
JAK2	1.0155704851309602	-0.18049751947100742	0.21198048238210876
RTN1	0.41862578463476996	0.9464708494392677	0.21185084885771732
UGGT1	0.3373697246485056	1.285948725813182	0.211826608248032
ZNF131	0.449944292091975	0.8601404206230647	0.21182485397924578
PAPOLG	0.2996391826706733	1.5521300403786789	0.21177630563254546
LIMD1	0.2706063965067699	1.8539383722683214	0.2114429288222765
PPP2R2B	0.3769345242229042	1.0903637030191249	0.21141717286128414
SPNS3	0.060053489138007336	-2.2075946409381033	0.21123108246657282
AGPAT3	0.2575767024023394	2.0357515809096465	0.21115335393125442
GATC	0.0688286244861336	-2.0511108745931854	0.21112805325414435
COMT	0.2191706770664056	3.016810144931949	0.21109248700392547
RNF219	0.17384890867056363	-1.1540777414129473	0.2109872473458791
PIK3C3	0.43146058345577826	-0.5748102633782375	0.2109783447225238
KAT6A	0.9648936447148778	0.3442479996131722	0.21094844357307957
URI1	0.4108187918089498	0.9347020333475234	0.21089083667431974
CFL1	0.570935512465097	0.491140881238124	0.2108540794973556
MNT	0.11108482598266821	-1.548530030320887	0.21067123248538872
MSRB2	0.14543737042076366	-1.3010961647284225	0.21053040990712063
ATP1A1	0.3183169189262337	1.3928405027646495	0.21050052111981332
OPHN1	0.3107723490836306	1.4457115739533781	0.21038002733811048
SLC30A7	0.3489877251115958	-0.6831227211144437	0.21035851929588126
COX5B	0.2717391923238894	0.8516407333179805	0.21025750014859423
GPATCH8	0.9081187603167707	-0.2915106857990419	0.21022098729948013
FCHO2	0.6341607590493067	0.5574163419069218	0.21016855470523546
HSPA5	0.4850210417009369	0.7692986018900626	0.21010240045084538
CTB-63M22.1	0.2506987340327791	2.1289331333355475	0.2100610760498192
ERC1	1.1045899159789265	-0.19740682486537686	0.2099075395793164
LCP2	0.713791252190994	0.4819011419951775	0.20990738297443348
PFN1	0.389230435295409	1.0302879350033713	0.20973502462911578
SLC1A5	0.2558284656552951	2.0320863968535696	0.20959414390337988
KIAA0922	0.46425569389682936	0.813711225456307	0.20943913314710508
RFC3	0.15480528824237463	-1.2424837748933375	0.209313057659939
PDGFC	0.6479393083355476	0.5357744527056542	0.2091078779711353
C10orf76	0.8525668887697241	0.39268328254533247	0.20882432685558106
NDRG4	0.22684467806131417	2.649793123281042	0.20881763049154323
SLC35D2	0.21428671621831083	-0.9864467007667121	0.20875820784395774
PCCA	0.9987511115518344	-0.26906411114320805	0.20865659526276942
TMEM50B	0.22227510542494205	2.7911883541863793	0.20859272210679464
ST5	0.3520617080903799	-0.6729319715814271	0.2084354216212585
FAM228B	0.24244133214830116	2.247065392207055	0.20836388255150337
VPS39	0.26524141948802926	1.8698172790931922	0.20830485748535088
CBWD5	0.5248641526569044	0.6920553197239457	0.20818743697744985
ALDH1A2	0.2782321050714661	1.7106451223268584	0.20816911797756674
TNPO3	0.4307162556663967	0.8811638276935267	0.20815351698933293
KIAA1033	0.9503921029063805	0.33284857130876105	0.20804051890304612
CYB5R4	0.42126236892783897	-0.5805427311857219	0.20800163230072316
HCST	0.23341435167380511	2.4342642273815045	0.20774588786646553
TBC1D16	0.4951009555322143	0.7419347953652567	0.2077210381176202
CTD-2341M24.1	0.2705156682181439	1.7905146301850532	0.2075928280465804
GNAI2	0.470186560900785	-0.5224098999218372	0.20735852213005612
YWHAQ	0.2594484504611309	1.933076673773645	0.2073562059514371
NUTM2A-AS1	0.8981711265449654	0.3538446367195388	0.20731780354272544
HSPD1	0.2239987485912175	2.682579450805158	0.20723019366131762
ZBTB8OS	0.24744682146419292	2.124176566687818	0.20722872155733513
SLC24A2	0.24366043734140758	2.1951048603700247	0.20722844386218173
TBCA	0.542006208825129	0.6609291311274348	0.2070894612355092
NEK1	0.42208164730086745	0.907386233428924	0.2070657252585553
HS3ST2	0.19791674712953006	4.1464171494838435	0.20698122511523753
FBXO28	0.3950151511471251	0.9862154341183601	0.20689389611804748
SRP14	0.2678327216131571	1.8081802716335742	0.2066666593552463
PDCD6IPP2	0.2256439169828859	-0.9371637836049763	0.20632588940070684
CTSL	0.21605851564697648	2.9284833683925195	0.20627899551621537
HLA-DMB	0.30153603293728604	-0.7546233609527064	0.20624324198644683
MECP2	0.3439615171434482	-0.6793388049552578	0.20601927088423433
VSNL1	0.2520738673224462	2.0139187345226226	0.20574955356610636
LPP	2.24294	-0.12603012278931486	0.20556282259735528
POU2F1	0.6665145036873155	0.16549543104696823	0.20541091005401613
CUTC	0.20890074893339056	3.211481701944992	0.20540688343777996
DDB2	0.2444895937227099	-0.8813241777501934	0.20505621992800496
NF1	1.554352181130933	0.19495143000941906	0.2049737775910831
CTD-2337A12.1	0.442927134658377	0.8399922943536091	0.20490454614817122
MAPK10	0.4525251319874237	0.8147984836193193	0.2048964670068038
TCAIM	0.3144859652014941	1.3583078410779144	0.20483640079920726
SUCLG2-AS1	0.2605789512449481	-0.8400199895876772	0.2048241389272142
CUL3	0.6719682574290505	0.5048546295955528	0.20470805305441153
SAMD4A	0.7915869201588858	0.4121410765011702	0.20465766558272447
WDFY3-AS2	0.04023352615124311	-2.6450597005069887	0.20452140601367477
FTH1P10	0.23119786141581533	2.392634096647961	0.2044218651390378
KIAA1109	0.9490800548587621	-0.24346899713170853	0.20417702155675121
CHCHD10	0.28316856919480166	1.6010538362679316	0.20409964069524625
EAPP	0.13496095688443535	-1.3371328399581106	0.20404772166273816
APH1B	0.21759688455304133	2.7676811643184296	0.2037964209296539
ST18	0.29957865643907927	1.4545518474980572	0.2037842606127599
FOXJ3	0.6550784249814342	-0.38825629046363574	0.20374335578520575
CEP128	0.5022791269727734	-0.4921238897428333	0.20366782010426523
CAPZB	1.4251402447898494	-0.14395146288281221	0.20341406736464387
ABLIM2	0.07429448934778024	-1.9200535425434928	0.20337633562488866
GIPC2	0.08036704213560762	-1.8356449514095297	0.20328327368336646
MAGI1	0.5175035851895258	-0.4786018274782883	0.20321446729733222
KIAA0930	0.4020536680070736	0.9418522870608793	0.2031942902410726
AC009403.2	0.1287798309126028	-1.3746017130399413	0.203165146559447
MGEA5	0.5904570829884063	-0.4260314643143863	0.2030301295574492
RSU1	0.41311762094841653	0.907160631809897	0.20273273662377544
BTG1	0.2562967598059133	1.8890369219491627	0.20258234645933454
TTC39B	0.09862312469460136	-1.6225888775980517	0.20255469742015325
RP5-964N17.1	0.48563719844727105	-0.4954649224337494	0.20254296580423814
TMC8	0.2643168848514082	-0.8216840167509866	0.2019539620383023
TMEM144	0.3354197112008444	1.205113479963629	0.20192538221432085
POLE2	0.0992839943478844	-1.6120881030029783	0.20182201403825406
RP11-97C16.1	0.032029513214064324	-2.9144129230001337	0.2018208483649946
SND1	1.1014883075624922	0.2858673087619976	0.20179880229785047
GALNT1	0.7267000209721717	0.4503993783402962	0.20171550264463875
TMEM87A	0.5328598896767248	0.650273912363892	0.20168004905331693
IL6R	0.4351906895953919	-0.547931498286812	0.20166325233812563
RP11-295P9.3	0.2659658429966578	1.7480202689060744	0.20164313100007367
AUH	0.5452744152186167	-0.45466101098412093	0.20158956901253747
RP4-575N6.2	0.3136723015197844	1.3274424432813074	0.20140012761026332
APP	0.5799213281648488	0.5880419382841434	0.20120559005018418
SYNJ1	0.2804175623161757	1.5864809468790186	0.2011364116218635
RBFOX2	0.5017166035391605	0.6995990891052665	0.200980244647425
KIAA1429	0.2127856848253836	-0.9504368384905391	0.2008517867353254
GRAMD1A	0.3023421975758311	1.3979216593132548	0.2007067357312233
SMIM14	0.3138595980296504	-0.7146841206891075	0.20063986886489646
AC004980.7	1.080451613654648	0.2880362405248171	0.20062110656818996
LARP4B	0.8454068603044642	0.37778072430885057	0.20055161761996232
COX7B	0.2102184043404536	2.906012065480887	0.20044885064524798
CAPS2	0.24959859534699774	-0.8532785749884182	0.2004472310964607
RHOT1	0.6437077997849966	0.517109418263146	0.20041820356072415
CCM2	0.5876991451720831	0.5760483603261202	0.20041371715921813
NCKAP1L	0.9112801468671238	-0.28652376853422323	0.20028653312082223
TBC1D9	0.5167914341194975	-0.4709839769277015	0.2002180301579954
SCARB2	0.5123201583631259	0.6786745518306521	0.2001622436740263
IER3	0.11086994866913277	-1.4968616716515117	0.20008578453124984
TRAK1	0.7109984827959314	-0.35730686100980585	0.20001768161834926
THRB	0.21887081512600598	2.587454829210379	0.20001678917007742
DMXL2	0.5848966923628404	0.577626709670126	0.2000136045923444
GPR34	0.7266704208567493	0.43915770640667195	0.19986062683401618
RTCB	0.2860676436031429	1.5172403213959065	0.19982898315254094
IPO5	0.2066752822410762	3.020209207419373	0.19965237956830612
SNX10	0.3112996493352696	1.3233316185215147	0.19953289082307468
CACNA1A	1.004206538082719	0.299125111720874	0.19950345267053277
RBM41	0.32000546080554065	-0.6934786067344421	0.19942527523857279
EPG5	0.25819192077371245	1.8058844108107028	0.19936311178013252
MITD1	0.20767836381292712	2.9572696023631546	0.19925551144519413
USP4	0.43740940627632324	-0.537322889705502	0.19909286524178102
ZCCHC10	0.1603296794756422	-1.1674528524757726	0.19908909886386966
PBRM1	0.9895277962049345	-0.2646653218079062	0.1990447509216962
SPI1	0.3428163450722527	1.1419839760959984	0.19896253038820041
NSUN3	0.26009109389194324	-0.8217931689621256	0.19887614218279065
ZNF451	0.4397257880293006	-0.4949730366785549	0.19881530456120236
KRIT1	0.33115518886367146	1.199447529844113	0.19881193956914528
RECK	0.5206674858988802	0.6595289392193108	0.19874451213950095
ATP9B	0.809684435826024	-0.3138509159447522	0.1985719092027636
SENP6	1.0736236716246308	0.28689958670772236	0.19853067061098056
TMEM119	0.2140551849322282	-0.9490694746554958	0.19830134977022118
SLC31A1	0.25160059577146204	1.8716772030513504	0.19829925924953368
ARHGAP31	0.8247467397851107	0.37768654111210287	0.19823394224302626
CCNH	0.21323663574873516	2.7005937130707496	0.19817407943236662
BCYRN1	0.3630802616175338	1.0461226975121467	0.19807980685765852
ZNF367	0.05694610054425841	-2.1813661213274798	0.1979792777636955
BMPR2	0.7882229458948984	-0.32250590831910986	0.19796030344973092
GTDC1	1.0010688357114454	0.3105727012081809	0.1979433043218778
N4BP2L2	1.7188458120585641	0.17401003413870522	0.19788155696297285
NCOA2	1.3656687007069197	0.22198737277329467	0.19775340484604503
IKZF1	1.4634553085378352	0.20623756318834202	0.19774371940601507
PAPOLA	0.5079124156842334	-0.47271634474793706	0.19768427268048216
KRBOX4	0.26149807149229143	1.7360757022233353	0.19765130813910456
AQR	0.3774016782225548	0.987770265895498	0.1975511892791173
CALCOCO2	0.2642472797069957	1.7009799763369058	0.19745983760896094
KDM3A	0.2588019577310622	1.76528	0.19743901991209156
RP11-281P23.2	0.14634341249019084	-1.2366704982347196	0.19737594436533645
BNC2	1.7939707208485078	-0.1506213815523694	0.19732099850420215
PROS1	0.2800825129271733	1.5358500790337943	0.19718737063519393
RPS15AP38	0.3562612061921467	1.0664549404268997	0.1970720414300799
TRAPPC9	1.0219935364593027	-0.25203586446258375	0.19704572725930583
RP11-146N23.1	0.3359472185309207	1.1567216356797705	0.196800035300428
ARHGAP24	3.4423891998714393	-0.07531801295649652	0.19678609564399155
GAPVD1	0.48702131779866936	0.7067144297725442	0.19670435431168815
RP11-1129I3.1	0.05831571458735295	-2.1442046602046436	0.1964879045034108
TCF4	1.3855488459581413	-0.12772068462731856	0.19639406878891863
TMED9	0.24640589726227344	1.9127641312103183	0.19628456629310115
PSD3	0.8011608434417656	-0.30432510500331117	0.19613432832714983
MAN2A1	1.0945212871815095	-0.226515	0.1961149879783932
PRNP	0.45376916261778316	0.7688106145176764	0.19606372711284953
PRPF8	0.24254368175104912	1.967570052759474	0.19604593181329447
TMEM2	0.22111483345109584	2.3935747352042585	0.19590766008733268
PGGT1B	0.3160923254748397	1.2555297819447848	0.19580798275579628
GSPT1	0.30998152514750127	1.1639289300079039	0.19580489530772746
CASS4	0.19346742289450108	-1.0115474227114982	0.19573402250351038
ARL8B	0.45847910384086393	0.7568020193174437	0.19564864235794277
MYSM1	0.3403382950772005	1.1254639293980968	0.19562152714052525
CTD-2282P23.2	0.36070715518421753	1.0370794265853314	0.19560525975080678
ESR2	0.12838887883659433	-1.3403100950487605	0.1954521122120027
GSTP1	0.26407250487049716	1.670584100068585	0.19539396555069244
HERC2	0.4745910696068789	0.7230432251575745	0.19532532477051492
AIF1	0.5439234116407966	0.6006093829685241	0.19517456463639662
TNKS	0.7238673903752508	-0.24832655756045646	0.19514803403687964
SCYL3	0.13522533242107565	-1.2937454204238639	0.1951414937768989
PCSK1N	0.19990376963293988	3.1094114484188746	0.19512708771622586
PCNX	0.6625492923517782	-0.3726478837154039	0.1950379978243665
WNT2B	0.3751853790749862	-0.5989438392589123	0.1950138467402076
HNRNPH3	0.3540182691314153	-0.6339675890262759	0.19493773477402357
EIF4A2	0.4484204196033555	0.7738395991088112	0.19482441515608342
WDR33	0.5037477488948294	-0.46876723242464985	0.1947980072359512
ARID4B	0.9309713735711562	-0.2733385154781126	0.1942858616214052
TMCC3	0.5024851637884993	-0.4717951286178452	0.1941558507188994
ID2	0.4226058437784116	0.8301302938333058	0.19412207776195572
APPL1	0.41607199815946844	-0.5509428530904896	0.1938265490184944
G2E3	0.26325634630829586	1.652502558329036	0.19364270201197253
SNX1	0.4728005098127715	-0.4953601162011237	0.19340632477795966
SLC25A46	0.34384962755670667	1.08872	0.19313922137282388
RP11-1023L17.1	0.39663133746705254	-0.5158485688344112	0.19312685557322778
PLTP	0.24647824208012636	1.8504169944198916	0.19307370463821236
CRK	0.30117193231001155	-0.655751554035247	0.1930413191256327
ZNF431	0.3277184720681095	-0.6689781873031329	0.19293822170668698
MT2A	0.2807870451154329	1.4725068381268576	0.19282439201317286
RAP2C	0.08784875171864594	-1.6800216964282615	0.1928239240045162
ARAP1	0.2886326788213495	-0.7394390254757329	0.19280050253517872
YLPM1	0.3714026855014928	0.9739785257725235	0.19267283074956623
TRIM56	0.31537762951421694	1.1387961214269329	0.19264268584751174
POMP	0.22756449329898046	2.1588902761626794	0.19263863706229867
VPS41	0.669642499723406	-0.36493919177812706	0.19260190450982814
RCOR3	0.3924802687099723	0.9054033580244989	0.19256893365536834
BCOR	0.3553896377107555	1.0349878307931428	0.19252582107088467
MAGI3	0.4828502584255213	-0.4574661151168096	0.19249128929903764
ST3GAL5	0.39397949028137197	0.9002434653301907	0.19247373619724079
KALRN	0.2249009955134455	-0.8794396336660181	0.19229076142720078
ANKRD6	0.2708880068038717	1.554360092477041	0.19226719807103929
FXYD5	0.2066162055675009	2.697533206866566	0.19221903414084116
EYA2	0.2014600921808082	2.8834835765226767	0.19198700545619468
ATP5D	0.20484167819430607	2.750889033152706	0.19196826325380484
SLC37A1	0.19060908678098848	-1.0056552543238204	0.19189940820253998
AK9	0.1833063283184174	-1.0186665960793124	0.19189519602297328
GBF1	0.5248614337695172	0.6251200668879442	0.19180720590849018
CCDC50	0.4458666408569885	-0.5146786736145068	0.19177064327368823
SP100	1.371711887076831	-0.1887879798679582	0.1916885307175704
TSPAN5	0.23958492853674485	-0.8485469793855855	0.19163353304556996
AREL1	0.19234066308484227	3.316054437808274	0.19155839175958175
MAGT1	0.25652765591878285	1.6947629613746598	0.1915286887564877
TRAF3IP1	0.08783947771754626	-1.6753698212771997	0.19142403951085268
PCSK7	0.2561675402961725	1.6971271126029734	0.19140566713798368
PHF11	0.26051471114185265	1.646361183518443	0.1913034543243772
GATAD2B	0.6715506073827585	-0.34471067428794916	0.19109464599930098
MT3	0.3381247480865387	1.0972986609755684	0.19104414640713324
CBFB	0.5538410042475487	0.582752614322678	0.19088031528357105
PARVG	0.2863914479390077	1.4019079733078605	0.19080179877437065
HAMP	0.5814654208104986	0.5497368510957423	0.19075301685585308
ARPP19	0.330612953672304	1.1303067301912366	0.1907471618725665
SLC39A11	0.9148547428965411	-0.11221431786682448	0.19071533902469898
GAS7	0.6336037739671557	0.4894518463487651	0.19068975748615702
TTLL1	0.04561388708273242	-2.3864924410452515	0.19058969208969803
FAM13A	1.204651490859692	-0.20607033342868672	0.19054842670460384
DENND4A	1.3002372304223837	0.22468405501241348	0.19047912551452006
SAFB2	0.208264334602848	-0.937600887409657	0.19019999828514145
SKAP2	1.7451801223040755	-0.1492834565854597	0.1901998969011675
TXNRD1	0.4835530888360595	0.6788761344074511	0.19014077955919242
COLGALT1	0.4514432957168007	0.7435642291683826	0.19008516350698615
FAM222B	0.3160949081076398	-0.6765578950769352	0.19004788484269325
XYLT1	0.6161320959929252	0.5026536293013186	0.19004677567940517
COA1	0.5276245997383523	-0.32569222370566975	0.18995913368425796
ATP5J	0.19714794487178017	2.973333214521303	0.18994234544101335
DARS	0.6159482058845901	0.5110555268681222	0.18993511303049876
ANO6	0.4785530536007838	0.690104485627117	0.18974589852673196
RIC1	0.6267051159195623	-0.38179171378187077	0.18971553387576906
IGF1	0.12359377876175917	-1.3450887467863841	0.18963315174861844
EYA3	0.46333425620660246	-0.47566362575948856	0.18961776740584846
TRIM38	0.4106097880619391	0.835774463639009	0.1895613877854989
PIGX	0.2254297489053914	2.1237627888942656	0.18948944258988087
FOXN2	0.4552742962711183	0.7326654802483181	0.1894503767914107
GMFG	0.2540011708327398	1.6905125199761422	0.18944331283714813
GRIK1	0.26138007618161446	1.6083056345876847	0.1894146090105107
CABIN1	0.2461179023015002	1.7869500916071563	0.18933905735090012
TSPO	0.22057701549964695	2.2154758403223567	0.189142
SLC16A1-AS1	0.19630239994201545	-0.9750431781780916	0.18912145061471403
F13A1	0.277313247958828	1.454341599597002	0.18912014879999117
CCDC58	0.04979928670829573	-2.272951559161343	0.18911096106896783
PPP1CB	0.3133153330737237	1.2045354509462545	0.1889437190813166
ATP6V1F	0.225796586907989	2.10146	0.18886520334031703
ATP13A3	0.47555382507837235	-0.48183678169349253	0.18867821385531086
ZC3H11A	0.37795831578274663	-0.5841315909987016	0.18867752675892732
AL163953.3	0.20681639424752002	2.557821775387768	0.18865948509990718
WHSC1L1	0.5745809387255907	-0.40830290274127246	0.18849694934100827
LGALS8	0.21045671034731847	-0.8816582832492883	0.18846880953263195
TNFAIP8	0.4183074785261488	0.8085435509432767	0.18823011368520282
VIM	0.20925734883780348	2.4674181505138657	0.18813965518909007
ITGB5	0.44344985798492265	-0.5027652308006335	0.18811157676107046
TAPBP	0.32716251712633304	1.1231988565390683	0.18800640269362848
LRRTM4	0.5113651728194568	-0.45105744402064424	0.18799797185409078
CBX5	0.1526914888670208	-1.1596228553754222	0.18792902708071466
SH3BGRL3	0.21197516527471663	2.3833493915975055	0.18783099941998457
PDSS2	0.8259753435323655	-0.28847103426421744	0.18781895901110088
RP11-505E24.2	0.14447232011542033	-1.2032192273936435	0.18767932656026814
EIF5B	0.3971289143974128	0.8609585879559118	0.18763474225422017
SERPING1	0.19688648244626608	2.873626556907595	0.18762258111460417
C14orf159	0.32020387112627124	1.1527895723767414	0.18759723970250225
TBC1D9B	0.26329101403976707	1.5607642443850809	0.18751105542547605
PILRA	0.544869263905508	0.3697379466649938	0.1874753212332275
VIMP	0.18665981353821282	3.4015571421255957	0.18743911218077675
PPP4R1L	0.13240718478780342	-1.274291974005151	0.1873412849234084
ANP32B	0.22467249413707793	2.0854547922379862	0.18729969711022823
TMCC1	1.0346846923577973	-0.19393168293980645	0.18718086960437277
CALU	0.18779445799845648	3.3029130827687854	0.18705318750278535
ZNF804B	0.056813377639965856	-2.1085554737044405	0.1870442770673441
CCDC136	0.05835037895351995	-2.07877	0.1870279630039374
MARS	0.2400970675449806	1.8260396884625358	0.18698803238699716
WDR70	1.0118082442482563	-0.2413240300059053	0.18689219477230223
PIK3CB	0.4762638264995792	0.6800687751155542	0.18665085023001637
ATP2A2	0.5942189512156512	0.5204243616465049	0.18662445479807868
ABCB7	0.38819293033593244	0.8805299644166822	0.18662435933490792
SIK3	1.002244158508111	-0.24559969043796756	0.18635533422990797
MIR181A1HG	0.3162802865478418	1.1633293251970895	0.18630802759966492
FXR1	0.4720078690705638	0.6858492084518272	0.18627198340966478
NUMA1	0.23751340208454685	1.849052890762147	0.18625463167006484
PLEKHA5	0.4821317540790661	-0.470758334627453	0.18615532758862785
LIMS1	1.1672163590778923	0.2402175506669351	0.18582760410269344
ASTN2	0.3414874524211592	1.039275704098272	0.1857399014605855
WDFY4	1.0843864141840054	-0.22769129647802638	0.18552782058923817
ADAMTS10	0.18537145930327453	3.3506977020123783	0.18547611555984383
ATPIF1	0.21938350122449524	2.140045787171616	0.18526758465653229
CHD6	0.6369666700446045	-0.2478802059206629	0.18523664368095147
NSD1	0.9011340489170496	0.323678523096925	0.185169606016323
PIK3C2A	0.36950817088707927	0.927666593985737	0.18508451409402482
CD37	0.3035570060817711	1.2228700785786757	0.1850726111594537
OVCH1-AS1	0.03294740995586527	-2.733553737339575	0.18488685431936505
GTF2A1	0.17998194322303343	-1.0202876967315941	0.18485622978615704
ADAM9	0.6688929411645329	-0.34145940970999955	0.1848280049760524
AC016831.7	0.22397342420195385	2.039681299396348	0.1848050032578692
PLEC	0.19260516630907315	2.9223718490182957	0.18475308509139643
OSBPL1A	0.8276502463258588	0.35412425440496276	0.18454159599518527
CUX1	1.1888323762694017	0.23886181375293844	0.18448297442594636
PEX3	0.13694928761518502	-1.2297491736067472	0.18444449831534077
FURIN	0.035125739755065104	-2.6502	0.18432935259136396
TOP1	0.6670963762266011	-0.3467972244899464	0.184290154592737
MTMR6	0.19888552688822983	2.651746792724696	0.18421657415818776
MYO10	0.2918439279407219	1.2873756676829737	0.1841956795452797
ARL13B	0.23387449822550185	-0.8381143470515102	0.1840802093962491
MBNL1	2.602093352885036	-0.09839279178199938	0.18407679133035015
C5orf15	0.17630199279019648	-1.0320822289176343	0.18404017033116196
CDH23	0.17554837852562044	-1.0347412644094274	0.1839211497587674
RAC1	0.7486534498288335	-0.2026185803139747	0.18386349127647433
PPP6R3	1.1076758031649323	0.049102135360546	0.18375301974187813
MTSS1	1.2379678469144004	0.22085097837459355	0.18362791312665164
M6PR	0.30016922704824955	-0.6354783595619334	0.18348940738992675
SEC22A	0.5032558261747521	0.6214617862601103	0.18347408305921625
AC003090.1	0.21310385891183098	-0.8960794394381237	0.1833581179566818
SH3D19	0.5975776698939347	-0.38461600194407514	0.1833446246288919
SNAPC3	0.25129480924411796	-0.7886055531281836	0.18321567935971003
OTUD4	0.2022160166195357	2.5039526515437953	0.1831507135387041
PLXNC1	0.1898101370738325	2.9598416710225295	0.1829501187743391
SYNE3	0.05129601890187273	-2.192583143602987	0.18278590049340465
NRXN3	0.5370847536733957	-0.4226264104607647	0.1827669401121867
EGLN1	0.4879794282688148	0.6427764859865429	0.18266752183235407
RPL21	0.19384335464028504	2.770474376760327	0.1825906422771861
RPS21	0.18197851353966743	3.373375068194289	0.18258018483401284
XBP1	0.20191153167698123	2.492390146843292	0.18255795059609786
ARFGEF2	0.5175125268281269	0.5984857212646755	0.18254804733285568
KIAA1211L	0.2921222383729285	-0.6841302460913324	0.1825379179118775
ADAP2	0.6263649435876825	-0.36295680441434447	0.182495705860872
NOS1AP	0.1762009317989284	-1.0243887172877815	0.18237800330654413
TMBIM1	0.2272344848597013	-0.8477382915454688	0.18225741420149558
MYO1F	1.0317813593036655	-0.21612481713345072	0.18221775133960338
SIPA1L1	1.104543113529889	-0.08472257359052136	0.1821719243661699
RP11-283G6.4	0.08717954638848673	-1.6276506572034297	0.18206078376453008
RGS12	0.7117720469329595	0.4000855489679333	0.182007582785338
VAPA	0.4986090595113439	0.5827481996404024	0.18193742561081117
MX2	0.204984225786107	2.3840350852183803	0.18193686027683992
GPR75-ASB3	0.2871366055284741	1.2935866069405784	0.18188202966500105
ATP5EP2	0.4744307850516989	0.6421577950037213	0.18180697910507448
FAM13A-AS1	0.12892882579505455	-1.2693234736289414	0.18177172255580623
SPOCK1	0.2695213113234272	1.425402197164648	0.18176354352761784
SNRNP70	0.339755741155423	1.0146306632073039	0.18173136017761243
UQCRC2	0.3119049375547136	1.1436808335412767	0.18171310026353252
UBN1	0.20378741355960983	-0.9196855693473683	0.18167189980119508
HTT	0.4836143213683061	0.6368512711764892	0.1815866475041846
MMRN1	0.18110203234022262	3.360129461151097	0.1815581641510383
CHORDC1	0.2700498061197315	1.4181844314422731	0.1815460084666928
SIPA1L2	0.9688987106722875	-0.23551140317239455	0.18133558232359373
CEP135	0.18720586518072657	2.995394248797143	0.18124680089551967
MCTP1	0.3250088799939676	1.0747135941526595	0.18122469869808927
MAN2B1	0.20023025452676887	-0.9272868178486048	0.18111025992335295
XPR1	0.6404778850140239	-0.3460891673432192	0.18102485752163205
IRF2BP2	0.24909360021805457	-0.7879169991876466	0.18097688066494522
MOB3A	0.19340640382506935	-0.9524503846084237	0.18086001439703386
ARHGEF10L	0.3203793414863015	1.0929506785113048	0.18081103612146085
HADHA	0.28130841902194886	1.3214489408123082	0.1807451627916168
C1GALT1	0.3089095419159437	-0.6631036261951245	0.18071233239405618
KCNMB4	0.19592811378630712	-0.9413494235035867	0.18066774144640274
HTRA1	0.7530918669998765	-0.3051345328238028	0.1806478112637514
GUCY1A3	0.2427653742017336	-0.8003977688793895	0.18035051088699677
S100PBP	0.28524722870423397	-0.7067958555263413	0.18034760170901754
PTGDS	0.22151116374436225	1.9811790687793793	0.18032329711335898
SMC5-AS1	0.08417290305370104	-1.6510210878762062	0.18023670698700595
NOL4L	0.38139548024690445	0.8597362811387931	0.18019184183099615
SIGLEC8	0.3487275629609616	0.9664351951899145	0.18016236098225485
REPS1	0.42728981538609273	0.7436834810815518	0.1801495244595936
RASGRP3	0.32307541204260226	1.0743610278304172	0.18013778259582458
SCD5	0.20758097481051124	-0.901223749270371	0.18013653868678475
DLEU2	1.890421912692694	-0.13080184586675622	0.18011144633795892
SUCLG2	0.9959057115545944	-0.1384816100386318	0.18003799270704432
SACM1L	0.3258779187577781	1.0602830544147641	0.17999484634268842
IFI16	1.4802021489180301	-0.16461645156631036	0.1799521907354255
HELZ	0.9836450892288556	0.28498716830320775	0.17989610070856116
DGKH	0.18981879199730872	2.8086518983173994	0.1798283371304486
FGD4	2.268452925050921	-0.11005260681961716	0.1798188406928808
SERPINB6	0.4890421378862602	-0.44180145136736215	0.179745364938388
APBB3	0.2736578550475711	1.3649037477530988	0.17960367079128198
TRAF3IP2-AS1	0.5725772859198195	0.5206931269376104	0.17954560110955756
DUSP16	0.3572218538944292	-0.5743871045935575	0.17952216802361115
FKBP2	0.21714038516308362	2.0381396252283173	0.17934355485183376
MCTP2	0.03820747317254556	-2.5065184588261915	0.179283
ALMS1	0.2854952431530254	-0.7028137040025406	0.17925032114623873
SNRPD2	0.19199994397307416	2.693607610254264	0.1791556007759274
RAB20	0.2891268550689615	1.2500601209042614	0.17910808582231974
DDHD1	0.3205259716827808	1.0768309346018026	0.17904377375915154
INTS12	0.18093986542439247	3.1980620904053207	0.17895647208656956
GATM	0.1600436593678626	-1.0820418633336368	0.17888810240671993
TTF1	0.1850717243066921	2.9739700030552574	0.17888127099625423
RTN3	0.6719369916339583	0.4310010591658571	0.1786652010814811
ATP6V1E2	0.05904735150193086	-2.006804198764837	0.1786138778151874
TGFBR1	1.7784842825172265	-0.1167781150529148	0.1786073924441309
MMP24	0.1910674591590769	2.7001995887835792	0.17848451301791518
SLC35A3	0.19939812049627417	2.4215331177542403	0.17833763218978338
CRYAB	0.2096502486461815	2.1622102132701686	0.1782355904286298
DUSP22	0.2361080694205018	1.7185086353752224	0.178188068853212
COL19A1	0.27067891535962957	-0.728883146943108	0.17803084995539104
RNF13	1.2496265064881142	0.21068913363714747	0.1780234640640445
CXCR4	0.209004815930238	2.1666418759505173	0.17787570501449435
SPDYE2	0.1859003328377369	2.883782346380382	0.17786618755374017
MAT2A	0.3146736759326829	1.0945046318851934	0.17786235739649048
SRPK2	0.8388389785481373	0.3342947281043215	0.17785762468116542
XPO6	0.3898190443770935	0.8208652402769376	0.17774767619848825
AP3S1	0.2943050637433121	1.200388257630673	0.17765289747950191
NAA25	0.38519199830460776	0.8321389500084083	0.1775192107365094
CLIC1	0.18375917571880193	2.9621544067916328	0.1774537732698326
TM2D3	0.2095749361059627	-0.8698699071358986	0.1774060151408865
NAA20	0.3876744381712661	0.6758432181434469	0.17727745166906309
CH17-118O6.2	0.22477478726097885	1.859460671578128	0.17717709418897165
SLC7A7	0.30838970376464814	-0.6532725603620821	0.17714319413828317
ZFP36L2	0.7874699446537686	-0.2910173203443646	0.17713895099017268
MARCH7	0.7785997264364143	0.33444275012230784	0.17712954513895285
RP11-327E2.5	0.041314162901674265	-2.3957677809605777	0.17698928936211972
SUSD6	1.0537456954945061	0.25403582026250054	0.1768774292322985
MAMDC2	0.26051387644772234	1.4380144164102995	0.1768473316918893
LRRFIP2	0.36162090271559316	0.8932880405955084	0.1767779502370791
UTY	0.3980127354558272	-0.49625740302680454	0.17671544378928858
SMG1P5	0.23840092529068935	-0.7992574775366226	0.17668992252713442
ZNF277	0.36871	-0.5533181981707175	0.17666653577109365
HLA-DQA1	0.25377220990283517	1.4973051540632587	0.1766520572325302
NDUFA1	0.203912408959138	2.249125945721516	0.17663261417698034
SPDL1	0.023135190782483783	-3.0966807863237227	0.17653310294544539
AUP1	0.18560848214532727	2.826501305394442	0.17641760836290232
GPI	0.2093062830882191	2.1159330638844702	0.17621346739278912
SIAH1	0.20704218084772527	2.164121511614795	0.1761893619705463
ARPC2	0.6231278805594692	0.4599542330051598	0.1760570441619359
EXT2	0.24259061906720777	1.603473499041358	0.17600036030702254
SEC62	0.5648180156933539	0.5166941924186766	0.1759673107139808
TTC39C	0.25941641459377607	-0.7446535080595056	0.1757553598436435
PSMD1	0.47709321393080345	0.6296493766087834	0.17574143581251406
DERL2	0.09551973338359578	-1.5026828700305053	0.17566836838409794
CNBP	0.24494249315187072	1.5719617840985818	0.17564166772702228
SEPT10	0.18847962794702963	2.673888600569814	0.1755687810244515
GCNT2	0.6269527854103809	-0.34573850223457664	0.17528156307856207
NUP98	0.316289197392803	1.0639371155957222	0.17527596041665497
PPP2R2D	0.30106853629714236	1.1397504667645122	0.17518760758727622
PAM	0.2465617042724024	1.547127658954167	0.17514304622678778
ZNF213	0.0372656103631186	-2.500036219574591	0.1750198601386046
RHOQ	0.5840105821275177	0.49290048162773303	0.17470704748779098
ATAD1	0.3377558655500148	0.9672907910109453	0.174610333073514
ABHD11	0.07232856407064717	-1.7661091605080634	0.17451380757716686
OGT	0.3512881777508143	-0.5813937454613998	0.17451324200170204
RASSF3	0.541384191457991	0.536973348448533	0.17448904828807738
CTNNA2	0.364498224140903	-0.563771726207888	0.174443584889679
ARRB2	0.5781881272090641	-0.36544178245285147	0.17433896495882106
PRPF38A	0.05670634432161551	-2.019497764988157	0.17429469467695138
AP3B1	1.2270111921818931	-0.18586524355243975	0.1742662777936597
MTA3	0.32356629038427764	-0.6208733670185181	0.17421016346507529
STMN1	0.3242296378500602	1.016596646585033	0.17411167013544904
RPL15	0.7286952406107104	0.25214947727356374	0.17393226786129345
CNTN1	0.22100911144409088	-0.8348022516072591	0.17384766088140338
APAF1	0.49803891601334344	-0.4316210603442487	0.17382365617694706
RNASEH2B	0.42341161283040174	0.7105064522771092	0.17367462648796897
FUT8	0.7458619534362962	0.3695957026748762	0.17345502278243202
C6orf48	0.1764987773335214	3.106735356113718	0.17332539184739154
MYO9A	0.5414362784477059	0.5260639259237821	0.17326346255988617
ANKS6	0.07775070762876318	-1.685560497752982	0.1732634114330525
MYO19	0.17426960982092976	-0.9934492150697106	0.17310902090343275
EIF2AK3	0.22291563038734805	1.8032999396966656	0.17301066721259467
ENO2	0.2126191729248341	1.9713995201733845	0.17298011067882652
RPAP2	0.41114478967284324	0.7146328644205028	0.17295722745716763
AC007319.1	0.1948133391561819	2.3713567706945637	0.1729499585567762
CLDN11	0.21717540425065335	1.8916679872499191	0.17294256686292336
RRAS2	0.05174252552197517	-2.1089535327368867	0.17290088498598313
ATRX	1.2039958479142692	-0.14336652119337626	0.1728933115835042
ATP5G2	0.526780359170128	0.21474752811469644	0.17277620009018765
RNF145	0.8097481528437029	0.33497273363461416	0.17275714101919512
AFF1	1.4517037160775679	-0.16146209311654486	0.17252895540346017
UNC13B	0.16972990589579648	-1.0098609840519386	0.17251921873267323
KPNA1	0.4745415090736412	0.6194935931294285	0.17250768115434473
CNOT4	0.7026988990911542	-0.29165056604100337	0.17247668963690582
SMARCA2	0.9820945492785923	-0.23190374969043775	0.17245010520282258
RAB5A	0.2326550485770478	1.6609275551208758	0.17244255556835614
GRIK2	0.25174885467147856	-0.7456755830873547	0.1724146403071143
C14orf93	0.07976144394075296	-1.6548088914338834	0.17238587324181337
SYMPK	0.28512266943972736	1.2034787699665126	0.17236808888588714
HLA-C	0.569348495073072	0.4990201050967236	0.17233479248867178
GRINA	0.186163315316422	2.621808146807488	0.17227699927837498
TET2	0.9173003687929842	-0.24736773054303463	0.1722215217590005
LINC00976	0.0856577538702391	-1.5794239214286045	0.17218469556521326
CDK10	0.10778011849509386	-1.3731992762865917	0.17217221451659243
RPS27L	0.20594148514376837	2.080096591228931	0.17214347176615313
RHEB	0.2523404549051914	1.445777800909738	0.17206194713900497
LINC00977	0.03411852892112464	-2.577879113782918	0.17199516252318192
PARN	0.4834623491151389	0.5993463385880509	0.17193257165481995
NCOA6	0.4423836192329492	0.6715040842141684	0.17193185298986247
EPRS	0.22914708184760188	1.6961130284587227	0.17191872168258154
RBFOX1	0.5130128067427013	-0.41585862809544005	0.17191184878444188
MMS22L	0.2585994904950112	1.3877749421877195	0.1718269426947328
RPS7P1	0.3979861226025919	0.7650102066055838	0.17181937941002645
CSNK1A1	0.6482903010150743	-0.3380064670724742	0.1717666714710031
CHFR	0.3117665932883186	1.0543745231917554	0.17176141924518404
RICTOR	0.9005147148103682	-0.25121363099519156	0.17176057644116946
ACER3	1.1479355628603445	-0.10947596457081026	0.1717174607141874
NUBP1	0.09301467167519799	-1.5036409946471643	0.17165779671006773
GRSF1	0.18546481334084078	2.619664644256659	0.17161163583573805
CPEB3	0.985509433327074	-0.2314405099479393	0.17157339633981428
APPL2	0.8518501882881402	0.3051446286494095	0.17152539552757262
BASP1	0.6404954032168183	0.43296684020727266	0.17146722621157207
TUBB4A	0.1964961403566773	2.2780558150669883	0.17145199212908208
EPB41	0.7804557640734786	-0.2540536495946779	0.17145158913372496
NAPB	0.2018675703355352	2.1478255734268754	0.17140252981424547
RP11-351A11.1	0.08619517844607777	-1.542125904482607	0.17131498643808318
DSC2	0.183818692304327	2.6649689737072273	0.17123862780823446
LDLRAP1	0.0443587042422688	-2.2654778210004434	0.1711365879276351
HERC2P9	0.17785842063996377	-0.9701530763631124	0.1711213810705967
TMEM55A	0.2574313515237471	1.3848143837765499	0.17085461332188193
BTBD10	0.3456258985881619	0.910016	0.1707898332754556
ARHGAP30	0.22528527018472955	1.724769841133895	0.1706870421422487
ANO10	0.4130454684344231	-0.45017079802595256	0.17058993448427057
PPARD	0.7271208394671992	0.3740553903232314	0.1705052444729536
DNAJC7	0.3406690512120798	0.9242763829501386	0.1703442790631718
RAB8B	0.4812743076070921	-0.43627665643235725	0.17014859125075282
GART	0.17318754517192303	3.1001460955372733	0.17014043540780383
AGPAT5	0.22267797290688365	1.749466030651675	0.1700885935830709
KCTD3	0.1739212447281544	3.0500670356267428	0.1699846245983023
CTNND1	0.34374511550924325	0.9106852903772448	0.16997860902046033
ANKRD13D	0.21000242239402195	-0.853670621233221	0.16997231124054024
MAP3K1	0.49136705285921545	0.5834947518227634	0.1699456892825107
COX6B1	0.29717478217167836	1.1082730507290395	0.169802298696428
LST1	0.4649551781952247	0.6227555061476592	0.1697988184654543
BMP2K	2.564888146136006	-0.08986847886081549	0.16973775073398698
TNFRSF1B	0.722105527076539	0.3749104537734967	0.16968847962171837
PIK3R5	1.2732423872791248	-0.12989918156911903	0.16962740359152723
PTPLAD2	0.16224765862709925	-1.025818651820134	0.1696142702092958
SORCS1	0.2573887790259284	1.3662991307907697	0.16961254595247482
RPL7	0.26323686948065106	1.322228503525624	0.16959567945518375
FCGBP	0.608694513258369	0.4269528234114652	0.16958443016637734
PDPR	0.17926924341140849	2.772291270646028	0.16957448598477048
MICU2	0.6597761688415305	0.4143089953154521	0.169531724313224
PHKB	0.723610174369276	0.37009061626424006	0.16947085063256784
GPR56	0.7449768270378827	-0.2912761857851973	0.16946322086187948
TTC19	0.29204700971130365	1.1327086393707726	0.16939377502357686
MED15	0.3699121262563788	0.8240294214123879	0.16939233279290447
ITGAX	0.5841416528616857	0.47146624385734526	0.1693915850744222
CTD-3184A7.4	0.05928195638303244	-1.9362816799626428	0.16937811268412978
U2SURP	0.45162516657080204	0.642965408527175	0.16937244810692492
SPIDR	1.8386247683726438	0.13579932482041354	0.1692941388519749
ERAP2	0.12859051840803593	-1.198803431513984	0.16924682659699147
HIPK3	0.7117417791370334	0.37798047810646973	0.16920786244216446
RP11-440L14.1	0.4291278484541767	0.6830008584469968	0.16913823570818626
SNAP25	0.5073190913790122	0.5184726300936725	0.16913640852085407
SCN8A	0.10439357875495246	-1.3838498072387784	0.16907483317938668
PPARA	0.2723224817824951	-0.6934510223178136	0.1689684666746934
TSC22D3	0.17198211775130748	3.096307795298831	0.1689583658628316
CD300A	0.3273379242438724	0.9639512907180706	0.16895708091840653
IKBKB	0.4208107637757157	0.6985165001285271	0.16892994326592128
SGMS1	0.9314309372088013	-0.23742813663983459	0.1688765419789941
GPCPD1	0.7317323729665675	0.36543129619481757	0.16887000307363675
TEFM	0.17218603781949693	-0.9533017807814577	0.16868358441394182
STXBP5	0.547874113292977	0.5071126801411722	0.16866161576555544
RCOR1	0.5181533535185179	0.5399175566829609	0.16862787959243972
H3F3B	0.4709951845009015	0.606804210684277	0.16861043742195608
CHM	0.3216190471932521	0.9840785724367174	0.16858140585572257
HERC4	1.207992733381131	0.21316286781400318	0.16857980794970456
CLSTN1	0.3707712080964798	0.8160864948698173	0.16852885388680847
ALOX5	1.0077478287714305	0.25852368436701983	0.1684981978325418
KDM5A	0.47005058637664215	-0.441400504542416	0.16848411680442202
TNPO1	0.5330558716051821	-0.3956981017887367	0.16847959717280206
SETDB2	0.19820444673657495	2.1483260503947936	0.1684568209138233
SUCLA2	0.1877097231235508	2.4238391035926834	0.1684476271941182
EHMT1	0.7047081727417278	0.3818727740964816	0.16837854437128927
HCG17	0.19093918406315002	-0.9097179913496084	0.16837525727774094
PCED1B-AS1	0.18745282659876308	-0.8958609611980348	0.16828191466786702
RALGPS1	0.19068134021461056	-0.9102317461052758	0.16828131459533718
REV1	0.45439074428742177	-0.4531371958763284	0.16798918780903901
GOLIM4	0.3893462963963314	0.7632156523867842	0.16787453434745198
RP11-403I13.8	0.25429623582536387	1.3717912986165859	0.16786809891626198
ACBD5	0.17362912981489925	2.9447704729044646	0.1678608946750091
MICAL3	0.17798788412259975	-0.954535026786299	0.16780664161122433
ZNFX1	0.20727945924348049	-0.8108744779716859	0.16773228724150488
ZBTB1	0.40651587885327295	0.7187364530344491	0.1677159080300148
EXTL3	0.11688440308010932	-1.2784835059454271	0.16768799480610488
GNAQ	2.7426727142887004	0.08139246695611758	0.16764320037917668
NLRP1	0.47289927711041907	-0.43713021400126917	0.1676199791197648
UBL5	0.18860241454216847	2.3660191984225443	0.16754941882333296
REEP4	0.06408322412101235	-1.8419195548006329	0.16753519787384796
NAF1	0.19356085767314307	2.2290092134325747	0.16742776155296388
GPALPP1	0.18306577815179653	2.532432674983778	0.16735382402586227
SPOP	0.39080109125386364	0.4555608952946928	0.16735255493217935
RP11-834C11.4	0.09931092301608496	-1.4167941867551566	0.16710107656451356
NME2P1	0.19710880999515556	2.133987918488148	0.16706107994485142
CASC4	0.5831458294632007	0.4683292297232981	0.16699603646919217
ZBED4	0.13173447651029568	-1.1764209834612278	0.16696609869978735
GSTM4	0.0655281818977192	-1.8147952554586737	0.16693038861283357
CR1	0.16309204049079237	3.5653016455864486	0.16692520630130514
LINC01091	0.404791940423416	-0.4968334384882239	0.1668983048501022
RPL14P1	0.20227685255408082	2.0199044575984635	0.1668917464290441
FGGY	0.4286891039854505	-0.4735133175430475	0.16684016114603598
NACA3P	0.2588833334211563	1.3157340243370317	0.166713045576062
RAC1P2	0.1809553277381128	2.579085348115523	0.16667820958343554
RASSF2	0.4054691424982109	0.7121551050702286	0.16664224858207585
RNF216	0.640934	0.41191078153606536	0.16661452519343178
UACA	0.24763767250350363	1.4117078037078339	0.1665516636125568
METTL21A	0.3497209191976034	-0.5597293844727116	0.1664865968129392
WDR43	0.3078066563956703	1.0264983178577007	0.16648474630342552
TMEM243	0.2638584810650989	1.2791985905898007	0.16643654670210636
MRPS27	0.2996354551065244	-0.6355024001153566	0.16628451274371375
ZNF559-ZNF177	0.05107531202365539	-2.072145391949048	0.16626863877828366
MLXIPL	0.409185208568688	-0.48436220490705334	0.16618607190552354
ITGA5	0.12458366213639946	-1.2164069307494518	0.16598840597264744
RPL4	0.5660589441873037	0.48104029866925613	0.16594229381186038
C10orf54	0.8403348474414633	0.2965485093226595	0.16591418355899368
GANC	0.4073058904718157	0.7102357831339358	0.16580664490588037
RP11-946L16.1	0.18031937072347662	2.564000070025718	0.165755252299362
RP11-815J21.4	0.17694657494622748	2.6898360861771597	0.16572138254744553
FAM188A	0.21615271450663184	1.7561201864093832	0.1656536827038598
EFTUD1	0.29528769328537696	-0.6409931815277694	0.16565163519286177
EZR	0.16112312651872776	-1.016355668142455	0.16565109747799928
GOLPH3L	0.24932302167796228	1.3843462975939946	0.1656398789223213
EEF1B2P3	0.17457583003978783	2.781651381884158	0.165561930781352
BAIAP2	0.18359044416004913	2.444875129267821	0.1655107391143973
UNK	0.2993385892813616	1.0577481147779861	0.16549602757229856
CEP290	0.30652651932921304	1.0208740030995769	0.16543566148225392
RPL35P2	0.3275425087849749	0.6115575843904865	0.16539545181447057
ANKIB1	0.6999725110743069	0.37394033299122753	0.16525292995141566
BNIP3L	0.5938078076931427	0.45309423272218174	0.16521926565712772
S100A8	0.19415836168036876	2.149010563053913	0.1652070058307245
ST3GAL3	0.465158486544764	0.5989358661326569	0.16511139987543347
DOPEY2	0.41688925992908155	0.6858477964040648	0.16503698306505296
DGUOK	0.1800388959062893	2.5437109740629706	0.16501098446935744
RAB35	0.17921605876111216	2.5688486867104197	0.1649122991373558
STX7	1.2531071592870873	-0.17290130856899938	0.16490844333280683
KLRG1	0.0738348589360192	-1.6812829433380367	0.16489782112749676
KIAA0226	0.264308365340723	1.0651204491002255	0.16480099640623816
PPIL4	0.19258949392925248	2.1727895514659914	0.1647526927156987
DLEU7	0.1679724893506828	3.065413846687201	0.16473786867858214
HBP1	0.2082689477122622	1.8584310938384847	0.16467405808639873
EEFSEC	0.37958146024566464	-0.5184188031211947	0.1646714829882785
NARS	0.18019996740057914	2.5232840506407443	0.16464001006330117
MED17	0.1675548678175373	3.07844	0.16456204092052187
SSB	0.22564262360491272	1.607167846008806	0.1644052345724692
RNF14	0.14895447223079528	-1.0683019390086999	0.16439002848427042
UBR5	0.900956857255514	0.28389824728028257	0.1643497889860978
ADNP	0.6269388165052999	0.4224828409560773	0.16433987442379816
PTPRZ1	0.16870395419869708	2.995058488142109	0.1642364139801058
TFEC	0.9874007776047142	0.24145612981072453	0.16417109517509598
IPMK	0.2977642461040113	1.0518706639100865	0.16412950090677042
PARP12	0.16682304098037767	-0.9842622422432473	0.16410373159065345
SLC27A4	0.27622892991937964	1.1695889374132658	0.16402731919453767
PWWP2A	0.22768762449190943	1.574513980812256	0.1639062780728922
BLVRB	0.1659122875541651	3.1271963806197713	0.16380462190813186
EID1	0.24564717269689787	1.388829465084638	0.16361768737149807
IQSEC1	0.1973920689043572	2.0345673893821075	0.1636144915930962
MIDN	0.17154044599663193	2.816210761125725	0.16352783998178944
SERINC3	0.21871045411973655	1.677892232827112	0.1634463407813619
NRGN	0.28412433278609683	1.117556237683771	0.16344549107791145
HMHA1	0.16866314550041153	-0.9734601791405457	0.1634369021901592
CTNNBL1	0.3369841259136646	0.8859908815416826	0.16337345609837145
LCP1	0.6141428827616651	0.43049113408579104	0.16335489979233314
CCDC7	0.2536048753173502	-0.7146947312544846	0.16321681639898916
DDX6	0.546416045588516	0.4910269524522303	0.16314380028249253
TPTE2P6	0.09198115407302035	-1.4608824560880265	0.16294709519552128
XAF1	0.4249802898583054	-0.4426445046446833	0.1628884200444829
PMS2	0.04415772693583189	-2.203993545889112	0.16286772256308316
CLASP2	0.9288305365803157	0.2663917223219958	0.1628465555089342
RP11-504P24.8	0.03712431318026303	-2.397892643823634	0.16277719321440284
SLC2A9	0.501230809539985	0.541280053970062	0.1627499569524098
PIGU	0.22206699533153926	1.6184284340655772	0.1625495015122302
PEX7	0.15221788192830968	-1.0430920097294683	0.1625176549942997
PMM2	0.2698273616008917	1.1929690233062866	0.16248820626006813
LINC00854	0.2409302638438006	1.4153292873732273	0.16246930149960986
POLR2L	0.20160643645715975	1.92235	0.16239407569276665
AEBP2	0.5983980068657343	-0.34436680826016597	0.16236302851464807
RRM2B	0.16800898938629508	2.922588350427911	0.16232803088611603
ZNF800	0.4091270507396729	-0.48075289050824604	0.16220377954260326
KIAA1468	0.7375525491949004	-0.2863693430208453	0.16216951092157217
TASP1	0.35504207843176994	0.6293242404569743	0.16214000724284522
KDM5B	0.2993819366753842	1.0270529342345085	0.16213321902019218
SLC17A7	0.19091903393346243	2.1344655546675764	0.1620847289526205
DPY19L2P1	0.03065527433803511	-2.6122402634114947	0.16207039903955495
RP11-444D3.1	0.28932925785595914	-0.6397449819067527	0.1620387126285321
CUL2	0.2623611579415383	-0.6520737581027398	0.16199030211817825
S100A9	0.1664229428547126	2.985934323454676	0.16198504274583322
PTPN14	0.27405791767802606	-0.6678257927463649	0.16194380102092426
SMYD3	0.21072083091486724	0.9306045242340543	0.16179680729384943
PRDX5	0.18131543470797795	2.379708437596638	0.16178580777594734
CERS6	0.6210496814249435	-0.19404064150297448	0.16171956879716093
RP11-370I10.6	0.09706394713814043	-1.4046793650403258	0.1616608054549032
ACSS1	0.2217988637932019	0.8540280753631811	0.16161714875283625
UHRF2	0.3441970775003462	0.8489664893834821	0.1615292044726156
CARS2	0.209569142558152	1.7704263441838823	0.16152585812780876
NT5DC1	0.18665720765560243	2.2215378811753306	0.1615114851866027
TCEB1	0.17403657206681497	2.616098789220602	0.161496543705302
LACE1	0.1759961107386976	2.539374857105565	0.16139516820591437
AK2	0.14769275676696675	-1.053914789401956	0.16138316208201564
GUSBP1	0.45915026279293814	0.5848018245131701	0.1613677411734053
MIS18BP1	0.9914985688492365	0.2506966548898301	0.1613643995318973
ADK	1.3878662664189143	0.15285225564699517	0.16130066361511386
KCTD20	0.23091170644946252	1.4965250719447467	0.16129241105370906
RP11-356C4.5	0.25046314459154273	1.317336987479327	0.1612886867423418
GNAO1	0.1745217067479849	2.587486598481227	0.16125957058604753
ZNF341	0.05926698372528758	-1.8762434101773608	0.16120056924917145
IL15	0.16316702196427568	3.115538593367796	0.16107052246370357
PTPN11	0.25156326930261963	1.3046915309329314	0.16098170016825755
NBPF14	0.20387624283076125	1.84934	0.16097580769430606
DPP10	0.5540924770883824	0.475787893414374	0.1609702221037235
ZNF37A	0.3092393335863585	0.7437556744074532	0.16089668398368082
HSPA9	0.26823964463848643	1.1854685755696408	0.1608905652747231
RBCK1	0.1613742126912644	3.211454861725075	0.16080968078116376
SEC61B	0.2231081491673083	1.573992791585806	0.160717852754711
STAT2	0.21824393487567068	1.6327098157155264	0.16066190543940914
ZC3H15	0.3058645788010707	0.9847757271329048	0.160654033671602
TBC1D1	0.9913414817700176	-0.21629106988062438	0.1606292099305074
IGLC2	0.16118153214587522	3.2065113798029077	0.16055868921911332
ARHGAP26-AS1	0.17966702236612278	2.3848149742008133	0.16053293490696977
STAB1	0.4946414697057804	-0.4038512840014268	0.16051753345029857
ARID3B	0.09235481822457316	-1.4420934547050308	0.160509077336445
MCF2L2	0.6313589212651309	0.40850636711359944	0.1604370945373429
[truncated: 21,891 more rows]
