# Supplementary material for: Single-cell analysis reveals inflammatory interactions driving macular degeneration
Source: Nat Commun. 2023 May 5;14:2589. doi: 10.1038/s41467-023-37025-7 (PMC10162998; doi:10.1038/s41467-023-37025-7)
Supplement: Supplementary file 3 — Source Data [file 41467_2023_37025_MOESM3_ESM.zip › Source Data/Figure 6 source data.xlsx]

## Sheet: Sheet1
	Figure 6C
	ctrl	all	negIL1	negIL2	negIL4	negIL6	negIL7	negIL10	negIL12	negIL15	negIL17	negIL22	negIL23	negIFNg	negTNF
	61.2589	98.1424	64.9689	147.881	166.452	128.048	65.7115	0	208.196	111.091	39.274	44.8398	140.385	195.951	2.26142
	36.7694	92.1491	59.497	79.5523	196.508	121.017	50.59	36.2128	150.312	117.77	0	38.7174	150.868	252.166	9.77525
	59.3109	108.474	42.8918	149.198	240.478	114.486	10.6101	38.9957	264.689	94.8951	58.476	78.2346	169.235	354.02	14.5984
	55.1249	104.433	50.3459	82.4123	183.324	120.393	70.3459	20.3485	211.214	109.348	12.3468	50.1674	148.353	286.344	3.2121
	59.3963	106.349	36.6454	135.343	234.54	112.149	51.2154	25.5381	240.325	113.748	30.3485	52.6554	150.912	321.435	8.2494
	66.3291	91.4923	41.1235	150.361	241.344	129.932	52.3422	36.1394	230.115	99.5832	34.8437	70.9583	155.284	362.132	18.4242
	Figure 6D	units in pg/ml
	ctrl	posIL1b	posIL2	posIL4	posIL6	posIL10	posIL12	posIL17	posIL23
	61.2589	104.95	17.2891	0	0	75.3245	0	0	0
	36.7694	152.538	0	0	0	36.2128	0	0	0
	59.3109	162	0	0	0	126.508	0	0	0
	55.1249	175.864	0	34.353	0	40.3201	0	0	0
	59.3963	201.349	15.345	29.1854	18.2463	50.2341	0	0	0
	66.3291	151.685	0	0	0	38.2334	0	0	0
	Figure 6G	units of mean fluorescence intensity (MFI)					Figure 6I	normalized MFI
	PBS	IL1b		PBS	IL1b		Control	AMD
	11.166	65.41		0.15	75.321		1.17767	2.07483
	9.723	54.34		3.21	60.348		1.08529	2.15487
	9.376	42.576		2.49	68.3241		1.30364	1.97377
	12.347	70.561		4.329	81.3282
	15.102	52.71		0.932	60.341		1.26101	2.1548
	14.682	37.581		0.64	52.438		1.15463	2.07802
	23.122	65.465		6.13	64.239		1.13793	2.00807
	19.508	37.675		1.324	48.219
	21.536	50.013		1.42	66.459		1.15032	2.06204
	20.928	61.981		0.251	74.231		1.03432	1.80092
	14.406	59.43					1.11003	1.74291
	12.235	77.102
	13	63.224
	12.532	51.204
	9.054	30.304
	17.496	44.426
	11.348	41.308
	9.448	42.584
	10.293	68.438
	11.321	60.952
