# Supplementary material for: Single-cell analysis reveals inflammatory interactions driving macular degeneration
Source: Nat Commun. 2023 May 5;14:2589. doi: 10.1038/s41467-023-37025-7 (PMC10162998; doi:10.1038/s41467-023-37025-7)
Supplement: Supplementary file 3 — Source Data [file 41467_2023_37025_MOESM3_ESM.zip › Source Data/Source_Data Supplementary Fig 8.xlsx]

## Sheet: Sheet1
			Area	Mean	AreaIntDen	RawIntDen		MFI	Mean corrected total cell fluorescence
Ctrl 3 Threshold = 1000									Mean_CTCF
Ctrl 3	ROI	RPE	20131.8	421.318	8.48189e+06	20387984
Ctrl 3	ROI	NSR	172612	59.389	1.02513e+07	24641056			13955.5
Ctrl 3	ROI	BG	60454.1	18.159	1.0978e+06	2638784			28907.4
Ctrl 3	NSR	1	5.824	1730.29	10077.8	24224		9972
Ctrl 3	NSR	2	0.832	1024	852.017	2048		836.909
Ctrl 3	NSR	3	0.416	2224	925.237	2224		917.683
Ctrl 3	NSR	4	20.385	1895.84	38646.9	92896		38276.8
Ctrl 3	NSR	5	13.729	1699.88	23337.3	56096		23088
Ctrl 3	NSR	6	14.561	2310.4	33641.4	80864		33376.9
Ctrl 3	NSR	7	13.313	1776	23643.5	56832		23401.7
Ctrl 3	NSR	8	3.744	11027.6	41289.5	99248		41221.5
Ctrl 3	NSR	9	10.401	1486.08	15456.1	37152		15267.2
Ctrl 3	NSR	10	0.416	1072	445.978	1072		438.424
Ctrl 3	NSR	11	7.488	1341.33	10044.5	24144		9908.5
Ctrl 3	NSR	12	4.576	1472	6736.26	16192		6653.16
Ctrl 3	NSR	13	3.744	1258.67	4712.72	11328		4644.73
Ctrl 3	NSR	14	0.832	1088	905.268	2176		890.16
Ctrl 3	NSR	15	0.416	1072	445.978	1072		438.424
Ctrl 3	RPE	1	3.328	1176	3913.96	9408		3853.52
Ctrl 3	RPE	2	11.233	1309.04	14704	35344		14500
Ctrl 3	RPE	3	34.946	1362.48	47613.1	114448		46978.6
Ctrl 3	RPE	4	3.328	1176	3913.96	9408		3853.52
Ctrl 3	RPE	5	0.416	1008	419.352	1008		411.798
Ctrl 3	RPE	6	0.416	1168	485.916	1168		478.362
Ctrl 3	RPE	7	0.416	1008	419.352	1008		411.798
Ctrl 3	RPE	8	55.747	1284.78	71622.7	172160		70610.4
Ctrl 3	RPE	9	13.729	1114.67	15303	36784		15053.7
Ctrl 3	RPE	10	0.832	1048	871.987	2096		856.879
Ctrl 3	RPE	11	0.416	1008	419.352	1008		411.798
Ctrl 3	RPE	12	1.248	1034.67	1291.34	3104		1268.68
Ctrl 3	RPE	13	7.072	1168	8260.58	19856		8132.16
Ctrl 3	RPE	14	2.496	1144	2855.59	6864		2810.27
Ctrl 3	RPE	15	1.664	1116	1857.13	4464		1826.92
Ctrl 3	RPE	16	15.393	1243.24	19137.1	46000		18857.6
Ctrl 3	RPE	17	13.313	1145	15243.1	36640		15001.4
Ctrl 3	RPE	18	4.576	1134.55	5191.98	12480		5108.89
Ctrl 3	RPE	19	6.656	1182	7867.85	18912		7746.98
Ctrl 3	RPE	20	3.328	1058	3521.23	8464		3460.8
Ctrl 3	RPE	21	121.479	1530.3	185900	446848		183694
Ctrl 3	RPE	22	1.248	1056	1317.96	3168		1295.3
Ctrl 3	RPE	23	1.248	1040	1298	3120		1275.33
Ctrl 3	RPE	24	103.59	1674.22	173432	416880		171551
Ctrl 3	RPE	25	1.664	1060	1763.94	4240		1733.73
Ctrl 3	RPE	26	41.186	1476.85	60826.1	146208		60078.2
Ctrl 3	RPE	27	87.365	1531.28	133780	321568		132194
Ctrl 3	RPE	28	2.08	1059.2	2203.26	5296		2165.49
Ctrl 3	RPE	29	54.083	1403.2	75889.5	182416		74907.4
Ctrl 3	RPE	30	0.416	1040	432.665	1040		425.111
Ctrl 3	RPE	31	1.664	1020	1697.38	4080		1667.16
Ctrl 3	RPE	32	1.664	1024	1704.04	4096		1673.82
Ctrl 3	RPE	33	30.37	1262.68	38347.5	92176		37796
Ctrl 3	RPE	34	2.496	1210.67	3022	7264		2976.68
Ctrl 3	RPE	35	7.488	1321.78	9898.05	23792		9762.07
Ctrl 3	RPE	36	38.274	1279.48	48971	117712		48276
Ctrl 3	RPE	37	51.171	2294.24	117399	282192		116469
Ctrl 1 Threshold = 2826
Ctrl 1	ROI	RPE	19241.1	2246.41	4.32234e+07	103896288
Ctrl 1	ROI	NSR	242149	158.314	3.83354e+07	92147040			461943
Ctrl 1	ROI	BG	27961	39.625	1.10795e+06	2663184			3.22645e+06
Ctrl 1	NSR	1	71.556	7466.23	534255	1284192		531420
Ctrl 1	NSR	2	49.923	5549.6	277052	665952		275074
Ctrl 1	NSR	3	67.396	11094.5	747725	1797312		745055
Ctrl 1	NSR	4	44.515	6694.13	297987	716272		296223
Ctrl 1	RPE	1	659.814	11167.6	7.36851e+06	17711744		7.34237e+06
Ctrl 1	RPE	2	59.491	3272.28	194673	467936		192315
Ctrl 1	RPE	3	47.843	3217.11	153916	369968		152020
Ctrl 1	RPE	4	137.288	4026.23	552753	1328656		547313
Ctrl 1	RPE	5	66.564	4299	286158	687840		283521
Ctrl 1	RPE	6	52.419	3584.89	187916	451696		185839
Ctrl 1	RPE	7	51.171	3482.67	178211	428368		176184
Ctrl 1	RPE	8	2116.32	8040.34	1.70159e+07	40901216		1.6932e+07
Ctrl 2 Threshold = 2075
Ctrl 2	ROI	RPE	10467.6	616.98	6.45829e+06	15523840			858778
Ctrl 2	ROI	NSR	175292	187.483	3.28643e+07	78996016			525209
Ctrl 2	ROI	BG	50509.5	18.542	936560	2251216
Ctrl 2	NSR	1	242.126	4478.57	1.08438e+06	2606528		1.07989e+06
Ctrl 2	NSR	2	144.36	3724.54	537676	1292416		535000
Ctrl 2	NSR	3	46.595	2873.14	133873	321792		133009
Ctrl 2	NSR	4	81.957	4324.95	354459	852016		352940
Ctrl 2	RPE	1	86.533	2989.85	258720	621888		257116
Ctrl 2	RPE	2	1099.97	3369.97	3.70686e+06	8910208		3.68647e+06
Ctrl 2	RPE	3	246.702	877.437	216466	520320		211891
Ctrl 2	RPE	4	76.964	704.951	54256.2	130416		52829.2
Ctrl 2	RPE	5	106.918	819.051	87571.4	210496		85589
IL-1B 1 Threshold = 73
IL-1B 1	ROI	RPE	21491	35.982	773278	1858733			93643.6
	ROI	NSR	209719	0.76	159310	382935			3706.76
	ROI	BG	61186.8	0.0002176	13.313	32
	NSR	1	53.667	46.752	2509.04	6031		2509.03
	NSR	2	62.82	77.788	4886.62	11746		4886.61
	NSR	3	58.659	77.191	4528.01	10884		4528
	NSR	4	62.404	46.527	2903.43	6979		2903.42
	RPE	1	81.541	160.332	13073.6	31425		13073.5
	RPE	2	246.702	174.663	43089.7	103575		43089.7
	RPE	3	97.35	191.671	18659.1	44851		18659.1
	RPE	4	869.907	187.439	163054	391935		163054
	RPE	5	1082.08	212.87	230342	553674		230342
IL-1B 2 Threshold = 73
	ROI	RPE	15574.3	23.563	366973	882096			9733.29
	ROI	NSR	253896	0.363	92191	221600			4827.54
	ROI	BG	95752.1	0.000139	13.313	32
	NSR	1	57.411	128.58	7381.93	17744		7381.93
	NSR	2	22.049	118.038	2602.65	6256		2602.64
	NSR	3	36.61	281.273	10297.4	24752		10297.4
	NSR	4	57.411	128.58	7381.93	17744		7381.93
	NSR	5	16.641	126.4	2103.42	5056		2103.42
	NSR	6	22.049	118.038	2602.65	6256		2602.64
	NSR	7	13.729	128.97	1770.6	4256		1770.6
	NSR	8	36.61	281.273	10297.4	24752		10297.4
	NSR	9	57.411	128.58	7381.93	17744		7381.93
	NSR	10	17.889	181.209	3241.66	7792		3241.66
	NSR	11	10.401	106.88	1111.62	2672		1111.62
	NSR	12	15.393	114.162	1757.29	4224		1757.28
	RPE	1	99.43	165.623	16467.9	39584		16467.9
	RPE	2	46.179	127.423	5884.25	14144		5884.24
	RPE	3	53.251	116.75	6217.07	14944		6217.06
	RPE	4	58.243	177.943	10364	24912		10364
